# Supplementary material for: Auxiliary ATP binding sites support DNA unwinding by RecBCD
Source: Nat Commun. 2022 Apr 4;13:1806. doi: 10.1038/s41467-022-29387-1 (PMC8980037; doi:10.1038/s41467-022-29387-1)
Supplement: Supplementary file 3 — Source Data [file 41467_2022_29387_MOESM3_ESM.xlsx]

## Sheet: Figure 1a
[mantADP] uM	Normalised fluorscence	s.e.m
0	0	0
2	0.09631	0.00482
5	0.15824	0.00791
10	0.20202	0.0101
15	0.27423	0.01371
20	0.29009	0.0145
30	0.32316	0.01616
40	0.30836	0.01542
60	0.3867	0.01933
150	0.40516	0.02026
200	0.41917	0.02096
250	0.40536	0.02027
300	0.54049	0.02702
350	0.67208	0.0336
400	0.81707	0.04085
500	0.98002	0.049
--	--	--

## Sheet: Figure 1b
	75mM NaCl			200mM NaCl			300mM NaCl			Adenosine
[mant ADP] uM	Normalised fluorescence	s.e.m	[mant ADP] uM	Normalised fluorescence	s.e.m	[mant ADP] uM	Normalised fluorescence	s.e.m	[mant ADP] uM	Normalised fluorescence	s.e.m
0	0	0	0	0.0506	0.00253	0	0.05839	0.00234	0	0	0
2	0.09631	0.00482	10	0.13769	0.00688	2	0.14588	0.00584	5	0.02881	0.00202
5	0.15824	0.00791	30	0.20709	0.01035	5	0.17799	0.00712	10	0.0975	0.00683
10	0.20202	0.0101	60	0.34074	0.01704	10	0.21748	0.0087	25	0.16723	0.01171
15	0.27423	0.01371	80	0.36391	0.0182	15	0.28403	0.01136	50	0.2752	0.01926
20	0.29009	0.0145	100	0.40696	0.02035	20	0.29707	0.01188	100	0.31	0.0217
30	0.32316	0.01616	180	0.41226	0.02061	30	0.32809	0.01312	150	0.33124	0.02319
40	0.30836	0.01542	200	0.42913	0.02146	40	0.33433	0.01337	250	0.3915	0.02741
60	0.3867	0.01933	275	0.65123	0.03256	60	0.41085	0.01643	400	0.40109	0.02808
150	0.40516	0.02026	250	0.49548	0.02477	100	0.43944	0.01758	500	0.4365	0.03056
200	0.41917	0.02096	300	0.84969	0.04248	150	0.4504	0.01802	590	0.45	0.0315
250	0.40536	0.02027	350	0.95772	0.04789	200	0.5125	0.0205
300	0.54049	0.02702	400	0.97219	0.04861	250	0.5255	0.02102
350	0.67208	0.0336				300	0.634	0.02536
400	0.81707	0.04085				350	0.7557	0.03023
500	0.98002	0.049				400	0.8807	0.03523
--						500	0.93951	0.03758

## Sheet: Figure 1c
	100 uM ATP
	Measurement 1	Measurement2	Mean
RecBCD	1.97842	2.54158	2.26
RecBC	0.461964	1.21804	0.84
RecBK29QC	0.136007	0.24164	0.188824
	500uM ATP
	Measurement 1	Measurement2	Measurement 3	Measuremend 4	Mean
RecBCD	3.42095	3.2437	4.24983	3.00553	3.48
RecBC	2.41291	2.33851	2.37494	2.70557	2.45798
RecBk29QC	1.82655	1.55411	2.1146	2.3152	1.95261

## Sheet: Figure 1d
	RecBC				RecB^(K29Q)C
[mant ADP] uM	Normalised fluorescence	s.e.m		[mant ADP] uM	Normalised fluorescence	s.e.m
0	0	0.053		0	0	0.054
10	0.07051	0.031		10	0.027	0.046
20	0.12519	0.041		20	0.03065	0.046
30	0.15134	0.04		30	0.07174	0.058
50	0.25196	0.06		50	0.10426	0.041
75	0.28311	0.04		75	0.10426	0.046
100	0.30803	0.046		100	0.10426	0.064
125	0.35381	0.041		125	0.09098	0.045
150	0.35926	0.051		150	0.11754	0.04
200	0.38847	0.0512		200	0.15738	0.04
250	0.57747	0.054		250	0.35855	0.045
300	0.66192	0.043		300	0.47294	0.06
350	0.77155	0.046		350	0.62083	0.05
400	0.85994	0.052		400	0.77827	0.06
450	0.92749	0.07		450	0.89698	0.04
500	0.97492	0.046		500	0.9832	0.06
600	1	0.054		600	1	0.046

## Sheet: Fig 2B
RecBCD									RecD									RecB
|Trace 1		Trace 2		Trace 3		Trace 4			|Trace 1		Trace 2		Trace 3		Trace 4			|Trace 1		Trace 2		Trace 3		Trace 4
time(s)	Contour (bp)	time(s)	Contour (bp)	time(s)	Contour (bp)	time(s)	Contour (bp)		time(s)	Contour (bp)	time(s)	Contour (bp)	time(s)	Contour (bp)	time(s)	Contour (bp)		time(s)	Contour (bp)	time(s)	Contour (bp)	time(s)	Contour (bp)	time(s)	Contour (bp)
0	1192.09	0	1179.59	0	1198.27	0	1193.24		0	4010.67	0	4014.22	0	4001.79	0	4016.64		0	4015.75	0	4005.75	0	4039.7	0	4010.02
0.0004	1191.35	0.0004	1183.92	0.0004	1201.27	0.0004	1202.64		0.0004	4000.68	0.0004	3996.99	0.0004	3997.59	0.0004	4001.33		0.0004	4013.83	0.0004	4022.28	0.0004	4027.77	0.0004	4019.82
0.0008	1187.74	0.0008	1178.75	0.0008	1186.8	0.0008	1203.47		0.0008	4011.6	0.0008	3988.61	0.0008	4000.96	0.0008	3989.05		0.0008	3984.98	0.0008	3988.8	0.0008	4005.73	0.0008	4017.45
0.0012	1194.16	0.0012	1194.72	0.0012	1192.04	0.0012	1203.06		0.0012	4024.29	0.0012	3992.57	0.0012	4006.05	0.0012	4000.01		0.0012	4019.63	0.0012	4008.43	0.0012	4007.63	0.0012	4017.8
0.0016	1180.82	0.0016	1187.22	0.0016	1194.46	0.0016	1204.94		0.0016	3979.18	0.0016	3987.26	0.0016	4005.29	0.0016	4000.93		0.0016	4019.14	0.0016	4002.12	0.0016	4009.03	0.0016	4020.83
0.002	1197.14	0.002	1186.74	0.002	1196.15	0.002	1193.85		0.002	4008.19	0.002	3991.26	0.002	4006.57	0.002	3995.23		0.002	4024.4	0.002	4025.7	0.002	4015.26	0.002	4013.78
0.0024	1189.42	0.0024	1195.25	0.0024	1192.79	0.0024	1196		0.0024	3981.98	0.0024	3987.44	0.0024	4004.51	0.0024	3987		0.0024	4014.29	0.0024	3997.26	0.0024	4018.93	0.0024	4019.89
0.0028	1204.2	0.0028	1189.99	0.0028	1198.27	0.0028	1198.57		0.0028	3992.88	0.0028	4006.75	0.0028	4002.54	0.0028	3995.86		0.0028	4003.25	0.0028	4000.44	0.0028	4047.39	0.0028	4017.63
0.0032	1199.4	0.0032	1187.6	0.0032	1191.49	0.0032	1192.32		0.0032	4005.14	0.0032	3982.99	0.0032	3994.43	0.0032	4000.06		0.0032	4022.2	0.0032	4012.68	0.0032	4037.82	0.0032	4014.7
0.0036	1193.23	0.0036	1201.47	0.0036	1197.9	0.0036	1196.23		0.0036	4002.47	0.0036	4020.19	0.0036	4000.32	0.0036	3979.03		0.0036	4021.16	0.0036	4012.7	0.0036	4009.78	0.0036	4018.69
0.004	1207	0.004	1188.44	0.004	1186.36	0.004	1192.54		0.004	3993.88	0.004	4007.11	0.004	4001.57	0.004	4011.75		0.004	4014.75	0.004	3986.83	0.004	4020.66	0.004	4008.33
0.0044	1201.61	0.0044	1197.55	0.0044	1189.6	0.0044	1198.65		0.0044	4014.49	0.0044	4002.54	0.0044	3998.62	0.0044	3993.05		0.0044	4033.16	0.0044	3997.93	0.0044	3995.44	0.0044	4019.09
0.0048	1206.89	0.0048	1195.6	0.0048	1183.34	0.0048	1193.87		0.0048	3995.06	0.0048	4005.84	0.0048	4003.01	0.0048	3993.51		0.0048	4029.11	0.0048	4012.3	0.0048	4015.3	0.0048	4019.47
0.0052	1194.4	0.0052	1192.82	0.0052	1186.27	0.0052	1191.55		0.0052	4008.48	0.0052	4005.63	0.0052	3999.08	0.0052	4008.66		0.0052	4040.76	0.0052	3993.11	0.0052	4002.77	0.0052	4016.47
0.0056	1198.88	0.0056	1190.89	0.0056	1188.17	0.0056	1198.88		0.0056	3998.62	0.0056	3998.14	0.0056	4005.66	0.0056	3996.52		0.0056	3999.31	0.0056	3985.18	0.0056	4009.56	0.0056	4028.46
0.006	1192.59	0.006	1191.32	0.006	1193.68	0.006	1198.24		0.006	3997.55	0.006	4003.74	0.006	4012.96	0.006	3976.39		0.006	4016.72	0.006	3972.61	0.006	4003.64	0.006	4009.84
0.0064	1199.63	0.0064	1190.29	0.0064	1181.59	0.0064	1198.53		0.0064	4001.92	0.0064	4005.69	0.0064	4001.97	0.0064	3994.85		0.0064	4027.63	0.0064	3994.65	0.0064	4027.26	0.0064	4013.92
0.0068	1197.79	0.0068	1182.58	0.0068	1183.07	0.0068	1196.56		0.0068	4003.13	0.0068	3992.4	0.0068	3999.8	0.0068	3983.86		0.0068	4013.57	0.0068	4001.37	0.0068	4047.08	0.0068	4012.11
0.0072	1191.7	0.0072	1187.63	0.0072	1188.42	0.0072	1193.23		0.0072	4006.21	0.0072	4016.27	0.0072	4003.52	0.0072	3987.27		0.0072	4008.88	0.0072	4017.08	0.0072	4025.81	0.0072	4015.7
0.0076	1187.05	0.0076	1195.08	0.0076	1186.01	0.0076	1199.62		0.0076	4016.4	0.0076	3983	0.0076	4009.02	0.0076	3989.17		0.0076	4024.11	0.0076	4012.93	0.0076	4030.52	0.0076	4013.59
0.008	1190.13	0.008	1207.58	0.008	1187.38	0.008	1198.02		0.008	4019.12	0.008	4011.62	0.008	4005.17	0.008	3983.83		0.008	3995.09	0.008	4000.32	0.008	4002.03	0.008	4019.99
0.0084	1195.18	0.0084	1182.25	0.0084	1194.3	0.0084	1198.72		0.0084	4013.33	0.0084	3975.19	0.0084	3998.41	0.0084	4003.86		0.0084	4010.35	0.0084	4009.7	0.0084	4009.19	0.0084	4017.11
0.0088	1197.66	0.0088	1192.84	0.0088	1182.95	0.0088	1198.95		0.0088	4016.55	0.0088	3977.08	0.0088	4001.44	0.0088	3988.55		0.0088	4030.66	0.0088	4000.66	0.0088	4022.98	0.0088	4013.3
0.0092	1210.25	0.0092	1201.79	0.0092	1183.14	0.0092	1200.67		0.0092	3997.96	0.0092	4007.32	0.0092	4003.12	0.0092	4004.14		0.0092	4003.82	0.0092	4006.2	0.0092	4023.36	0.0092	4014.32
0.0096	1199.98	0.0096	1195.52	0.0096	1191.43	0.0096	1198.14		0.0096	4000.13	0.0096	4013.92	0.0096	4003.1	0.0096	4004.55		0.0096	4015.5	0.0096	4000.78	0.0096	4032.42	0.0096	4005.03
0.01	1198.75	0.01	1185.02	0.01	1196.34	0.01	1197.93		0.01	4007.99	0.01	4011.54	0.01	3995.37	0.01	4000.69		0.01	4026.92	0.01	4008.9	0.01	3980.3	0.01	4004.2
0.0104	1196.66	0.0104	1186.09	0.0104	1201.11	0.0104	1201.55		0.0104	3997.37	0.0104	3987.86	0.0104	4002.63	0.0104	4001.11		0.0104	4000.74	0.0104	4007.09	0.0104	3995.29	0.0104	4010.37
0.0108	1200.7	0.0108	1183.48	0.0108	1192.32	0.0108	1198.06		0.0108	4015.97	0.0108	4001.05	0.0108	4006.71	0.0108	4001.33		0.0108	4009.92	0.0108	3992.9	0.0108	4032.71	0.0108	4005.5
0.0112	1192.7	0.0112	1192.07	0.0112	1199.61	0.0112	1197.78		0.0112	4006.98	0.0112	4004.59	0.0112	4009.01	0.0112	3982.47		0.0112	4016.33	0.0112	3999.61	0.0112	4010.75	0.0112	4011.65
0.0116	1194.15	0.0116	1204.58	0.0116	1180.03	0.0116	1192.93		0.0116	4000.87	0.0116	4010.24	0.0116	4007.13	0.0116	4005.31		0.0116	4017.05	0.0116	3976.89	0.0116	3988.68	0.0116	4013.29
0.012	1192.3	0.012	1188.29	0.012	1191.75	0.012	1197.25		0.012	4001.67	0.012	3996.69	0.012	4006.01	0.012	3997.41		0.012	4012.78	0.012	3978.88	0.012	3986.17	0.012	4002.25
0.0124	1201.08	0.0124	1180.91	0.0124	1189.13	0.0124	1198.35		0.0124	4012.41	0.0124	4012.36	0.0124	4008.5	0.0124	3989.54		0.0124	4009.86	0.0124	3991.02	0.0124	3977.47	0.0124	4001.38
0.0128	1193.08	0.0128	1191.6	0.0128	1193.19	0.0128	1195.73		0.0128	4005.59	0.0128	4010.12	0.0128	4011.64	0.0128	4003.4		0.0128	3996.06	0.0128	3989	0.0128	3981.37	0.0128	4008.79
0.0132	1197.06	0.0132	1189.04	0.0132	1195.29	0.0132	1192.81		0.0132	3992.19	0.0132	4005.75	0.0132	4008.09	0.0132	4002.23		0.0132	4008.02	0.0132	4004.6	0.0132	3955.97	0.0132	4001.31
0.0136	1196.57	0.0136	1190.29	0.0136	1187.91	0.0136	1193.46		0.0136	4007.5	0.0136	3977.82	0.0136	4013.24	0.0136	3986.96		0.0136	4011.42	0.0136	4021.73	0.0136	3988.71	0.0136	4004.23
0.014	1201.37	0.014	1178.03	0.014	1197.35	0.014	1194.99		0.014	3988.36	0.014	3990.22	0.014	4006.9	0.014	3992.55		0.014	4009.82	0.014	4000.41	0.014	3984.55	0.014	4005.38
0.0144	1203.95	0.0144	1185.17	0.0144	1191.8	0.0144	1194.92		0.0144	3993.79	0.0144	3994.17	0.0144	4014.02	0.0144	3989.42		0.0144	4009.42	0.0144	3997.59	0.0144	3984.57	0.0144	3999.81
0.0148	1192.49	0.0148	1191.37	0.0148	1186.23	0.0148	1195.9		0.0148	4001.64	0.0148	3987.6	0.0148	4010.61	0.0148	4009.29		0.0148	3993.81	0.0148	4001.86	0.0148	3994.42	0.0148	4008.89
0.0152	1183.06	0.0152	1180.2	0.0152	1183.28	0.0152	1200.66		0.0152	4003.05	0.0152	3996.77	0.0152	4002.23	0.0152	3986.89		0.0152	4026.42	0.0152	4008.16	0.0152	3986.16	0.0152	4009.17
0.0156	1191.75	0.0156	1194.55	0.0156	1189.4	0.0156	1190.68		0.0156	3994.7	0.0156	3985.71	0.0156	4000.55	0.0156	3996.23		0.0156	3996.26	0.0156	3992.33	0.0156	3981.77	0.0156	3999.29
0.016	1196.19	0.016	1183.96	0.016	1189.82	0.016	1198.07		0.016	4007.2	0.016	3977.86	0.016	3999.38	0.016	3985.93		0.016	4023.96	0.016	4024.45	0.016	3994.3	0.016	4005.53
0.0164	1201.69	0.0164	1173.61	0.0164	1192.25	0.0164	1205.9		0.0164	3995.77	0.0164	3998.58	0.0164	3999.21	0.0164	3997.27		0.0164	3992.63	0.0164	4026.3	0.0164	3982.07	0.0164	3995.11
0.0168	1194.98	0.0168	1187.56	0.0168	1186.62	0.0168	1195.36		0.0168	4005.62	0.0168	3996	0.0168	4001.32	0.0168	3994.08		0.0168	3994.65	0.0168	4002.23	0.0168	3991.54	0.0168	4005.84
0.0172	1190.89	0.0172	1194.64	0.0172	1176.47	0.0172	1195.28		0.0172	3995.94	0.0172	3989.48	0.0172	4000.66	0.0172	4000.65		0.0172	4022.44	0.0172	4004.25	0.0172	3975.36	0.0172	3997.24
0.0176	1183.85	0.0176	1198.02	0.0176	1196.64	0.0176	1195.23		0.0176	4008.95	0.0176	4006.7	0.0176	4005.68	0.0176	3995.57		0.0176	4010.81	0.0176	3991.53	0.0176	4007.28	0.0176	4005.84
0.018	1192.24	0.018	1198.39	0.018	1191.4	0.018	1193.71		0.018	4001.34	0.018	3999.8	0.018	4010.32	0.018	4007.82		0.018	4005.17	0.018	4012.66	0.018	3987.72	0.018	4007.46
0.0184	1176.98	0.0184	1188.2	0.0184	1181.98	0.0184	1195.69		0.0184	3991.88	0.0184	3981.31	0.0184	4001.21	0.0184	4006.6		0.0184	3994	0.0184	4009.7	0.0184	4003.31	0.0184	4006.39
0.0188	1185.38	0.0188	1197	0.0188	1182.15	0.0188	1198.31		0.0188	4005.14	0.0188	3994.22	0.0188	4003.84	0.0188	3987.53		0.0188	4031.99	0.0188	4013.27	0.0188	3977.54	0.0188	4005.96
0.0192	1188.09	0.0192	1178.99	0.0192	1190.89	0.0192	1197.96		0.0192	3982.6	0.0192	4003.69	0.0192	4006.82	0.0192	3989.81		0.0192	3978.34	0.0192	4022.69	0.0192	3992.95	0.0192	4007.77
0.0196	1189.07	0.0196	1189.86	0.0196	1189.87	0.0196	1198.32		0.0196	4008.67	0.0196	3986.95	0.0196	3998.43	0.0196	4009.41		0.0196	3997.91	0.0196	4012.39	0.0196	4008.88	0.0196	3999.86
0.02	1195.06	0.02	1190.21	0.02	1176.98	0.02	1198.87		0.02	3992.92	0.02	3966.9	0.02	4000.91	0.02	4010.83		0.02	4001.91	0.02	4000.12	0.02	4006.23	0.02	4007.77
0.0204	1187.07	0.0204	1187.08	0.0204	1183.4	0.0204	1195.68		0.0204	4009.47	0.0204	3991.04	0.0204	4006.69	0.0204	4014.24		0.0204	4003.6	0.0204	3992.97	0.0204	3981.78	0.0204	4007.11
0.0208	1186.97	0.0208	1198.43	0.0208	1186.83	0.0208	1194.75		0.0208	4001.15	0.0208	3985.52	0.0208	4014.31	0.0208	3991.1		0.0208	3994.81	0.0208	3992.52	0.0208	3986.82	0.0208	4014.4
0.0212	1175.57	0.0212	1190.98	0.0212	1179.37	0.0212	1192.01		0.0212	4012.02	0.0212	3987.22	0.0212	4000.82	0.0212	4014.8		0.0212	4002.76	0.0212	4009.03	0.0212	4008.36	0.0212	4014.5
0.0216	1177.27	0.0216	1193.89	0.0216	1176.7	0.0216	1194.26		0.0216	3995.34	0.0216	4004.57	0.0216	4001.92	0.0216	4003.84		0.0216	4005.35	0.0216	4005.25	0.0216	3999.17	0.0216	4001.17
0.022	1182.46	0.022	1184.85	0.022	1173.11	0.022	1183.73		0.022	3981.66	0.022	3993.26	0.022	4000.67	0.022	4006.99		0.022	3987.25	0.022	4010.35	0.022	3989.98	0.022	3997.41
0.0224	1193.38	0.0224	1195.5	0.0224	1176.85	0.0224	1190.05		0.0224	3991.53	0.0224	4000.43	0.0224	4004.88	0.0224	4012.53		0.0224	3980.87	0.0224	4009.85	0.0224	4010.31	0.0224	3996.12
0.0228	1187.48	0.0228	1179.95	0.0228	1180.14	0.0228	1193.56		0.0228	4000.65	0.0228	3992.17	0.0228	4000.79	0.0228	4007.99		0.0228	4005.73	0.0228	4012.28	0.0228	3984.35	0.0228	4003.26
0.0232	1178.75	0.0232	1176	0.0232	1178.01	0.0232	1196.61		0.0232	3987.55	0.0232	4019.67	0.0232	3998.81	0.0232	3988.81		0.0232	4011.94	0.0232	4005.58	0.0232	3984.89	0.0232	4000.44
0.0236	1181.92	0.0236	1178.27	0.0236	1176.55	0.0236	1192.47		0.0236	3987.58	0.0236	4007.58	0.0236	3999.48	0.0236	3995.18		0.0236	4012.51	0.0236	4011.84	0.0236	3986.57	0.0236	3998.29
0.024	1186.55	0.024	1186.06	0.024	1184.62	0.024	1192.78		0.024	3978.03	0.024	3993.92	0.024	3999.48	0.024	4006.59		0.024	4008.65	0.024	4002.78	0.024	3985.42	0.024	3995.82
0.0244	1189.57	0.0244	1189.61	0.0244	1177.69	0.0244	1188.36		0.0244	3992.87	0.0244	4006.98	0.0244	4000.1	0.0244	4010.19		0.0244	4004.59	0.0244	3999.86	0.0244	3974.88	0.0244	4000.62
0.0248	1174.47	0.0248	1187.76	0.0248	1182.58	0.0248	1190.07		0.0248	3998.31	0.0248	4004.77	0.0248	3998.19	0.0248	3985.41		0.0248	4022.07	0.0248	3983.32	0.0248	3967.95	0.0248	4008.77
0.0252	1176.85	0.0252	1183.56	0.0252	1184.65	0.0252	1186.37		0.0252	3997.27	0.0252	4005.86	0.0252	3992.5	0.0252	3986.76		0.0252	4001.74	0.0252	3999.91	0.0252	3994.72	0.0252	3999.26
0.0256	1167.02	0.0256	1184.34	0.0256	1173.48	0.0256	1184.24		0.0256	3978.86	0.0256	4008.81	0.0256	4009.29	0.0256	4002.02		0.0256	3978.82	0.0256	4015.52	0.0256	3960.48	0.0256	3995.29
0.026	1172.9	0.026	1202.98	0.026	1181.43	0.026	1191.15		0.026	4017.42	0.026	3990.36	0.026	3994.81	0.026	3991.62		0.026	3987.92	0.026	4021.04	0.026	4008.54	0.026	3991.68
0.0264	1165.05	0.0264	1186.78	0.0264	1179.17	0.0264	1200.68		0.0264	3987.37	0.0264	4007.89	0.0264	3993.43	0.0264	4005.93		0.0264	4003.17	0.0264	4010.75	0.0264	3967.83	0.0264	3984.91
0.0268	1191.07	0.0268	1187.15	0.0268	1181.99	0.0268	1197.25		0.0268	3995.1	0.0268	3996.1	0.0268	3997.31	0.0268	4007.34		0.0268	4009.33	0.0268	3985.49	0.0268	3970.99	0.0268	3989.1
0.0272	1192.38	0.0272	1197.26	0.0272	1181.2	0.0272	1193.58		0.0272	4002.41	0.0272	3985.03	0.0272	3988.66	0.0272	3997.33		0.0272	3990.06	0.0272	4024.93	0.0272	3980.68	0.0272	3990.7
0.0276	1181.55	0.0276	1196.81	0.0276	1174.47	0.0276	1188.05		0.0276	4019.36	0.0276	4016.62	0.0276	3990.94	0.0276	4004.49		0.0276	4009.85	0.0276	4003.82	0.0276	3964.13	0.0276	3983.18
0.028	1192.41	0.028	1196.58	0.028	1172.74	0.028	1189.48		0.028	4001.22	0.028	3988.94	0.028	3992.32	0.028	3999.01		0.028	4010.77	0.028	3995.95	0.028	4007.96	0.028	3998.11
0.0284	1197.5	0.0284	1193.88	0.0284	1178.48	0.0284	1189.22		0.0284	4011.06	0.0284	4000.96	0.0284	3990.77	0.0284	3979.15		0.0284	4030.3	0.0284	4007.59	0.0284	3969.07	0.0284	3987.7
0.0288	1192.31	0.0288	1202.61	0.0288	1181.3	0.0288	1186.33		0.0288	4016.33	0.0288	4029.19	0.0288	3988.48	0.0288	4001.2		0.0288	4002.3	0.0288	3994.4	0.0288	3990.86	0.0288	3991.62
0.0292	1188.93	0.0292	1198.89	0.0292	1178.02	0.0292	1188.33		0.0292	4017.64	0.0292	4007.14	0.0292	3998.88	0.0292	3998.14		0.0292	4015.19	0.0292	4016.83	0.0292	3977.79	0.0292	3989.32
0.0296	1186.92	0.0296	1195.64	0.0296	1169.44	0.0296	1190.64		0.0296	4009.61	0.0296	3987.32	0.0296	3995.09	0.0296	4009.26		0.0296	4015.9	0.0296	4003.2	0.0296	3988.71	0.0296	3989.52
0.03	1187.96	0.03	1196.11	0.03	1171.77	0.03	1191.42		0.03	3997.53	0.03	3985.36	0.03	4004.55	0.03	3988.64		0.03	3993.86	0.03	3986.67	0.03	3987.44	0.03	3991.01
0.0304	1193.27	0.0304	1212.88	0.0304	1172.21	0.0304	1194.48		0.0304	3988.83	0.0304	4003.23	0.0304	3996.62	0.0304	4005.23		0.0304	4013.27	0.0304	3992.13	0.0304	3981.99	0.0304	3985.7
0.0308	1192.64	0.0308	1195.16	0.0308	1178.92	0.0308	1191.98		0.0308	4003.16	0.0308	3979.55	0.0308	3992.79	0.0308	3987.75		0.0308	4015.71	0.0308	3996.33	0.0308	3993.01	0.0308	3990.77
0.0312	1187.36	0.0312	1190.95	0.0312	1182.52	0.0312	1188.46		0.0312	4002.65	0.0312	4000.9	0.0312	3994.98	0.0312	3986.87		0.0312	4027.48	0.0312	3999.36	0.0312	3953.8	0.0312	3984.49
0.0316	1184	0.0316	1176.74	0.0316	1191.18	0.0316	1189.1		0.0316	4013.53	0.0316	4018.12	0.0316	3995.43	0.0316	3994.93		0.0316	4010	0.0316	3993.45	0.0316	3963.6	0.0316	3995.17
0.032	1177.63	0.032	1180.52	0.032	1174.67	0.032	1190.08		0.032	4010.93	0.032	4014.82	0.032	3988.46	0.032	4003.47		0.032	4015.94	0.032	3988.43	0.032	3948.64	0.032	3997.91
0.0324	1183.11	0.0324	1181.59	0.0324	1176.57	0.0324	1190.14		0.0324	4006.09	0.0324	3974.2	0.0324	3991.21	0.0324	4008.46		0.0324	4024.83	0.0324	3988.94	0.0324	3975.91	0.0324	4004.83
0.0328	1195.86	0.0328	1187.91	0.0328	1176.97	0.0328	1191.83		0.0328	4026.05	0.0328	4003.5	0.0328	3995.55	0.0328	3998.93		0.0328	4016.45	0.0328	3981.27	0.0328	3978.34	0.0328	3989.76
0.0332	1198.38	0.0332	1194.14	0.0332	1181.1	0.0332	1192.24		0.0332	4008.08	0.0332	4002.49	0.0332	3993.3	0.0332	4001.42		0.0332	3997.26	0.0332	4006.96	0.0332	3986.63	0.0332	3988.32
0.0336	1193.86	0.0336	1187.49	0.0336	1180.07	0.0336	1193.83		0.0336	4001.89	0.0336	3986.33	0.0336	4000.3	0.0336	4007.78		0.0336	3997.44	0.0336	3994.23	0.0336	3984.45	0.0336	3992.02
0.034	1190.03	0.034	1187.69	0.034	1177.36	0.034	1192.52		0.034	4005.09	0.034	3998.9	0.034	3998.17	0.034	4004.03		0.034	3986.25	0.034	3988.52	0.034	3992.88	0.034	3998.43
0.0344	1186.61	0.0344	1187.82	0.0344	1172.56	0.0344	1197.25		0.0344	4009.15	0.0344	4001.8	0.0344	3996.34	0.0344	4000.84		0.0344	4000.46	0.0344	3995.62	0.0344	3984.49	0.0344	4001.49
0.0348	1191.43	0.0348	1184.55	0.0348	1178.25	0.0348	1193.34		0.0348	3987.15	0.0348	3989.29	0.0348	3997	0.0348	4004.21		0.0348	4009.88	0.0348	3996.82	0.0348	3959.83	0.0348	4000.83
0.0352	1192.89	0.0352	1187.37	0.0352	1168.33	0.0352	1194.28		0.0352	3999.83	0.0352	3999.05	0.0352	3995.85	0.0352	3999.96		0.0352	4030.46	0.0352	3989.35	0.0352	3960.89	0.0352	3995.8
0.0356	1182.44	0.0356	1189.01	0.0356	1170.08	0.0356	1192.92		0.0356	3994.01	0.0356	3997.05	0.0356	3998.32	0.0356	3994.13		0.0356	4001.27	0.0356	4016.15	0.0356	3986.81	0.0356	3989.02
0.036	1182.95	0.036	1188.9	0.036	1168.38	0.036	1190.99		0.036	4004.37	0.036	4001.46	0.036	3990.9	0.036	3993.21		0.036	3989.62	0.036	3999.23	0.036	3980.5	0.036	3995.83
0.0364	1171.81	0.0364	1197.04	0.0364	1168.53	0.0364	1189.04		0.0364	3996.07	0.0364	3998.86	0.0364	3991.48	0.0364	3993.61		0.0364	4005.6	0.0364	4029.55	0.0364	3954.38	0.0364	3996.9
0.0368	1174.52	0.0368	1190.74	0.0368	1159.18	0.0368	1192.44		0.0368	4003.65	0.0368	4011.21	0.0368	3989.03	0.0368	3964.62		0.0368	4007.68	0.0368	3982.69	0.0368	3967.62	0.0368	3991.13
0.0372	1174.79	0.0372	1190.58	0.0372	1172.01	0.0372	1192.72		0.0372	3998.52	0.0372	3979.33	0.0372	3991.51	0.0372	3986.19		0.0372	4008.16	0.0372	4019.37	0.0372	3947.86	0.0372	3993.29
0.0376	1173.11	0.0376	1192.05	0.0376	1171.7	0.0376	1184.62		0.0376	4005.93	0.0376	4022.4	0.0376	3982.08	0.0376	3999.5		0.0376	4007.81	0.0376	3983.39	0.0376	3995.34	0.0376	3992.57
0.038	1185.38	0.038	1196.89	0.038	1170.56	0.038	1183.73		0.038	4001.29	0.038	3996.61	0.038	3993.75	0.038	4006.56		0.038	3994.09	0.038	3992.31	0.038	3990.02	0.038	3988.46
0.0384	1185.78	0.0384	1190.45	0.0384	1168.8	0.0384	1183.34		0.0384	4013.23	0.0384	4010.25	0.0384	3988.31	0.0384	4018.59		0.0384	3997.33	0.0384	3996.3	0.0384	3964.31	0.0384	3993.81
0.0388	1178.44	0.0388	1193.33	0.0388	1171.83	0.0388	1182.07		0.0388	4019.65	0.0388	3994.87	0.0388	3989.27	0.0388	4001.37		0.0388	3998.19	0.0388	3998.44	0.0388	3987.32	0.0388	3996.48
0.0392	1167.81	0.0392	1188.51	0.0392	1166.15	0.0392	1187.46		0.0392	4010.62	0.0392	4017.97	0.0392	3997.37	0.0392	3978.48		0.0392	3993.31	0.0392	3993.12	0.0392	3957.37	0.0392	3997.61
0.0396	1187.37	0.0396	1189.34	0.0396	1167.84	0.0396	1184.28		0.0396	4001.9	0.0396	3995.23	0.0396	3983.17	0.0396	3993.1		0.0396	4016.54	0.0396	4015.53	0.0396	3944.89	0.0396	3985.18
0.04	1174.5	0.04	1197.36	0.04	1166.65	0.04	1181.05		0.04	3994.02	0.04	3994.07	0.04	3976.94	0.04	3986.69		0.04	3976.62	0.04	4003.32	0.04	3975.98	0.04	3996.43
0.0404	1175.71	0.0404	1199.41	0.0404	1171.27	0.0404	1181.46		0.0404	4013.73	0.0404	3985.08	0.0404	3985.53	0.0404	3987.94		0.0404	4008.28	0.0404	3986.5	0.0404	3993.87	0.0404	3987.94
0.0408	1191.94	0.0408	1181.81	0.0408	1178.15	0.0408	1187.15		0.0408	4003.32	0.0408	3999.49	0.0408	3981.01	0.0408	4006.61		0.0408	3991.25	0.0408	4009.44	0.0408	3975.27	0.0408	3992.02
0.0412	1170.78	0.0412	1182.89	0.0412	1165.34	0.0412	1181.44		0.0412	4000.63	0.0412	4000.4	0.0412	3985.07	0.0412	3997.26		0.0412	4003.95	0.0412	4023.8	0.0412	3962.62	0.0412	3993.65
0.0416	1180.72	0.0416	1196.1	0.0416	1167	0.0416	1187.81		0.0416	4021.5	0.0416	4005.91	0.0416	3991.67	0.0416	3980.34		0.0416	4019.31	0.0416	4014.38	0.0416	3953.63	0.0416	3987.67
0.042	1175.33	0.042	1185.48	0.042	1176.21	0.042	1184.25		0.042	4004.69	0.042	4004.6	0.042	3990.53	0.042	4008.7		0.042	4004.5	0.042	3994.12	0.042	3969.2	0.042	3994.75
0.0424	1176.22	0.0424	1190.31	0.0424	1168.27	0.0424	1185.27		0.0424	3998.52	0.0424	3995.62	0.0424	3976.87	0.0424	3988.33		0.0424	3993.62	0.0424	4001.14	0.0424	3954.53	0.0424	3989.62
0.0428	1176.88	0.0428	1186.5	0.0428	1176.34	0.0428	1185.19		0.0428	4002.26	0.0428	3970.46	0.0428	3987.52	0.0428	3992.28		0.0428	4005.51	0.0428	3979.98	0.0428	3978.07	0.0428	3994.49
0.0432	1176.33	0.0432	1180.99	0.0432	1172.12	0.0432	1184.93		0.0432	3998.3	0.0432	3996.87	0.0432	3989.15	0.0432	3994.93		0.0432	4011.51	0.0432	4001.24	0.0432	3976.75	0.0432	3993.36
0.0436	1172.69	0.0436	1186.16	0.0436	1173.12	0.0436	1183.65		0.0436	3998.69	0.0436	3988.36	0.0436	3990.66	0.0436	3995.26		0.0436	4009.05	0.0436	4011.04	0.0436	3967.82	0.0436	3998.21
0.044	1164.22	0.044	1194.08	0.044	1169.66	0.044	1184.47		0.044	4010.78	0.044	3998.19	0.044	3987.14	0.044	3978.46		0.044	4032.21	0.044	3997.59	0.044	3981.51	0.044	3988.46
0.0444	1152.54	0.0444	1191.56	0.0444	1166.01	0.0444	1181.27		0.0444	3996.6	0.0444	3996.45	0.0444	3988.32	0.0444	3998.76		0.0444	4030.13	0.0444	4005.34	0.0444	3969.39	0.0444	4000.77
0.0448	1165.63	0.0448	1185.63	0.0448	1163.5	0.0448	1190.08		0.0448	3998.69	0.0448	4000.09	0.0448	3978.09	0.0448	3990.4		0.0448	4020.19	0.0448	3987.43	0.0448	3972.48	0.0448	3997.79
0.0452	1174.15	0.0452	1192.23	0.0452	1168.08	0.0452	1183.81		0.0452	3997.73	0.0452	3980.97	0.0452	3987.45	0.0452	3981.9		0.0452	4005.82	0.0452	3992.43	0.0452	3972.43	0.0452	4003.37
0.0456	1171.37	0.0456	1191.08	0.0456	1173.2	0.0456	1183.18		0.0456	4003.51	0.0456	3975.3	0.0456	3984.52	0.0456	4014.3		0.0456	4024.19	0.0456	3978.84	0.0456	3964.8	0.0456	3998.07
0.046	1177.44	0.046	1195.82	0.046	1177.71	0.046	1190.92		0.046	4009.72	0.046	3986.41	0.046	3977.94	0.046	4002.43		0.046	4011.28	0.046	3979	0.046	3959.14	0.046	3993.38
0.0464	1174.73	0.0464	1191.77	0.0464	1171.98	0.0464	1182.36		0.0464	4003.18	0.0464	3986.71	0.0464	3975.41	0.0464	4007.04		0.0464	4011.23	0.0464	4001.7	0.0464	3945.89	0.0464	4005.44
0.0468	1177.41	0.0468	1193.97	0.0468	1160.65	0.0468	1184.96		0.0468	4014.88	0.0468	3981.75	0.0468	3980.77	0.0468	4009.39		0.0468	3985.9	0.0468	3991.74	0.0468	3960.7	0.0468	3998.4
0.0472	1171.36	0.0472	1190.99	0.0472	1167.49	0.0472	1184.8		0.0472	3997.03	0.0472	4011.95	0.0472	3978.84	0.0472	3994.13		0.0472	3979.73	0.0472	3985.9	0.0472	3957.01	0.0472	3997.23
0.0476	1167.13	0.0476	1192.03	0.0476	1173.85	0.0476	1182.7		0.0476	3994.1	0.0476	3988.59	0.0476	3971.95	0.0476	4012.18		0.0476	4013.12	0.0476	3995.83	0.0476	3956.73	0.0476	3994.27
0.048	1176.58	0.048	1201.19	0.048	1174.64	0.048	1184.35		0.048	4021.45	0.048	3997.06	0.048	3969.68	0.048	3993.46		0.048	4025.37	0.048	3989.14	0.048	3947.46	0.048	3987.36
0.0484	1178.97	0.0484	1188.66	0.0484	1160.29	0.0484	1186.25		0.0484	3999.02	0.0484	3998.43	0.0484	3979.67	0.0484	3989.4		0.0484	3995.01	0.0484	3995.77	0.0484	3961.91	0.0484	3989.76
0.0488	1171.02	0.0488	1200.01	0.0488	1162.06	0.0488	1187.17		0.0488	4002.41	0.0488	3986.35	0.0488	3974.6	0.0488	3980.15		0.0488	3992.21	0.0488	3991.03	0.0488	3950.17	0.0488	3992.42
0.0492	1174.75	0.0492	1182.28	0.0492	1168.37	0.0492	1183.15		0.0492	3995.34	0.0492	4003.51	0.0492	3973.04	0.0492	4011.19		0.0492	3976.51	0.0492	4003.26	0.0492	3964.72	0.0492	3999.1
0.0496	1182.47	0.0496	1196.15	0.0496	1161.93	0.0496	1184.24		0.0496	3996.13	0.0496	3995.81	0.0496	3974.44	0.0496	4004.81		0.0496	4011.37	0.0496	3975.68	0.0496	3970.57	0.0496	4006.17
0.05	1175.4	0.05	1184.5	0.05	1171.18	0.05	1181.68		0.05	3992.82	0.05	3988.24	0.05	3976.77	0.05	4006.34		0.05	3987.89	0.05	3972.06	0.05	3966.53	0.05	3996.11
0.0504	1172.51	0.0504	1189.77	0.0504	1168.89	0.0504	1187.04		0.0504	3998.56	0.0504	3980.53	0.0504	3969.02	0.0504	4018.3		0.0504	3998.37	0.0504	3970.62	0.0504	3946.3	0.0504	4002.69
0.0508	1169.13	0.0508	1188.44	0.0508	1172.47	0.0508	1182.63		0.0508	4010.21	0.0508	3996.32	0.0508	3969.79	0.0508	3990.9		0.0508	4010.71	0.0508	3980.59	0.0508	3961.1	0.0508	3995.25
0.0512	1180.69	0.0512	1192.77	0.0512	1172	0.0512	1187.66		0.0512	4006.25	0.0512	3974.98	0.0512	3972.07	0.0512	3994.57		0.0512	4014.18	0.0512	3982.32	0.0512	3926.82	0.0512	3999.86
0.0516	1186.36	0.0516	1192.33	0.0516	1174.72	0.0516	1182.04		0.0516	4012.01	0.0516	3996.63	0.0516	3977.23	0.0516	3993.04		0.0516	4042.33	0.0516	3982.82	0.0516	3956.85	0.0516	3995.73
0.052	1175.59	0.052	1189.01	0.052	1172.58	0.052	1178.7		0.052	3976.93	0.052	3990.83	0.052	3967.86	0.052	3990.28		0.052	3992.6	0.052	3979.91	0.052	3951.77	0.052	3994.5
0.0524	1174.18	0.0524	1188.44	0.0524	1171.54	0.0524	1183.85		0.0524	3986.18	0.0524	3999.03	0.0524	3976.19	0.0524	3988.49		0.0524	3990	0.0524	3997.05	0.0524	3951.05	0.0524	3995.47
0.0528	1176.08	0.0528	1190.29	0.0528	1180.86	0.0528	1187.49		0.0528	3999.71	0.0528	4017.4	0.0528	3977.29	0.0528	3975.4		0.0528	3977.05	0.0528	3984.78	0.0528	3943.57	0.0528	3990.2
0.0532	1180.7	0.0532	1194.6	0.0532	1177.41	0.0532	1184.48		0.0532	4003.4	0.0532	3993.79	0.0532	3977.82	0.0532	3984.56		0.0532	3980.77	0.0532	3980.03	0.0532	3939.99	0.0532	4004.1
0.0536	1172.14	0.0536	1196.98	0.0536	1166.48	0.0536	1184.01		0.0536	3990.76	0.0536	3989.67	0.0536	3971.55	0.0536	3989.87		0.0536	4006.64	0.0536	3983.97	0.0536	3948.18	0.0536	3991.25
0.054	1181.01	0.054	1178.65	0.054	1172.81	0.054	1184.4		0.054	3999.43	0.054	3988.65	0.054	3976	0.054	3979.79		0.054	3976.26	0.054	3984.83	0.054	3947.34	0.054	4005.56
0.0544	1186.49	0.0544	1174.54	0.0544	1169.2	0.0544	1183.97		0.0544	3997.28	0.0544	3988.18	0.0544	3967.78	0.0544	3980.7		0.0544	3986.74	0.0544	3978.99	0.0544	3946.98	0.0544	3993.86
0.0548	1171.3	0.0548	1190.59	0.0548	1176.36	0.0548	1177.85		0.0548	4000.28	0.0548	3995.91	0.0548	3972.74	0.0548	3998.89		0.0548	4010.18	0.0548	3972.06	0.0548	3956.86	0.0548	3990.92
0.0552	1172.3	0.0552	1189.23	0.0552	1181.05	0.0552	1180.47		0.0552	3990.74	0.0552	3995.94	0.0552	3965.1	0.0552	3981.21		0.0552	3981.62	0.0552	3970.24	0.0552	3956.82	0.0552	3998.91
0.0556	1173.74	0.0556	1198.6	0.0556	1182.93	0.0556	1179.68		0.0556	4002.41	0.0556	4004.23	0.0556	3973.11	0.0556	3999.52		0.0556	3982.72	0.0556	3974.68	0.0556	3930.02	0.0556	3986.6
0.056	1167.66	0.056	1200.08	0.056	1174.48	0.056	1181.77		0.056	4001.79	0.056	4011.42	0.056	3972.79	0.056	3976.72		0.056	4002.97	0.056	3979	0.056	3947.72	0.056	3993.58
0.0564	1171.69	0.0564	1191.31	0.0564	1172.86	0.0564	1186.19		0.0564	4001.89	0.0564	3983.35	0.0564	3965.39	0.0564	3990.92		0.0564	3991.65	0.0564	3982.34	0.0564	3955.31	0.0564	3987.9
0.0568	1169.03	0.0568	1199	0.0568	1171.63	0.0568	1182.3		0.0568	4009.12	0.0568	4012.35	0.0568	3970.63	0.0568	3994.59		0.0568	3989.88	0.0568	3961.47	0.0568	3957.94	0.0568	3989.83
0.0572	1164.27	0.0572	1187.31	0.0572	1164.72	0.0572	1187.24		0.0572	4004.16	0.0572	4022.23	0.0572	3975.13	0.0572	3984.48		0.0572	3985.73	0.0572	3960.15	0.0572	3949.19	0.0572	3992.83
0.0576	1161.98	0.0576	1197.39	0.0576	1160.03	0.0576	1184.9		0.0576	3996.23	0.0576	4006.4	0.0576	3980.84	0.0576	3978.13		0.0576	3974.83	0.0576	3975.79	0.0576	3951.3	0.0576	3997.92
0.058	1163.26	0.058	1190.5	0.058	1164.12	0.058	1184.6		0.058	3989.22	0.058	4003.77	0.058	3983.8	0.058	3992.24		0.058	3985.76	0.058	3972.55	0.058	3943.59	0.058	3989.58
0.0584	1162.99	0.0584	1199.37	0.0584	1160.04	0.0584	1184.82		0.0584	3990.12	0.0584	4006.47	0.0584	3988.34	0.0584	3986.7		0.0584	3979.92	0.0584	3958.62	0.0584	3967.54	0.0584	3988.63
0.0588	1159.49	0.0588	1196.13	0.0588	1175.4	0.0588	1179.91		0.0588	3996.22	0.0588	3996.48	0.0588	3985.67	0.0588	3999.26		0.0588	3981.58	0.0588	3944.78	0.0588	3955.03	0.0588	3993.97
0.0592	1168	0.0592	1188.95	0.0592	1174.26	0.0592	1182.33		0.0592	4012.65	0.0592	4016.32	0.0592	3978.44	0.0592	3994.66		0.0592	3999.43	0.0592	3955.08	0.0592	3973.09	0.0592	3989.69
0.0596	1164.36	0.0596	1193.32	0.0596	1176.05	0.0596	1178.24		0.0596	4000.49	0.0596	3992.41	0.0596	3972.34	0.0596	3974.68		0.0596	4008.83	0.0596	3956.02	0.0596	3950.22	0.0596	4001.31
0.06	1167.61	0.06	1192.53	0.06	1165.16	0.06	1177.01		0.06	3986.25	0.06	3995.4	0.06	3980.82	0.06	3996.84		0.06	3983.66	0.06	3961.97	0.06	3949.79	0.06	3988.63
0.0604	1172.64	0.0604	1183.37	0.0604	1171.58	0.0604	1185.1		0.0604	3992.4	0.0604	3999.46	0.0604	3986.9	0.0604	4001.03		0.0604	3993.22	0.0604	3950.2	0.0604	3963.52	0.0604	3986.96
0.0608	1172.98	0.0608	1195.15	0.0608	1171.98	0.0608	1180.42		0.0608	3984.24	0.0608	4007.9	0.0608	3977.23	0.0608	3969.35		0.0608	3974.12	0.0608	3947.09	0.0608	3937.89	0.0608	3991.36
0.0612	1177.23	0.0612	1189.41	0.0612	1175.82	0.0612	1185.67		0.0612	4002.83	0.0612	3999.96	0.0612	3967.79	0.0612	4004.95		0.0612	3990.62	0.0612	3956.55	0.0612	3947.41	0.0612	3991.14
0.0616	1173.06	0.0616	1183.76	0.0616	1168.77	0.0616	1185.18		0.0616	4003.73	0.0616	4015.67	0.0616	3973.41	0.0616	3999.86		0.0616	3985.22	0.0616	3940.77	0.0616	3961.29	0.0616	3995.51
0.062	1172.11	0.062	1187.95	0.062	1179.93	0.062	1185.53		0.062	4002.67	0.062	4003.71	0.062	3976.31	0.062	3983.56		0.062	3999.38	0.062	3969.68	0.062	3950.74	0.062	3998.78
0.0624	1160.75	0.0624	1184.34	0.0624	1171.57	0.0624	1179.45		0.0624	3995.81	0.0624	4000.53	0.0624	3979.17	0.0624	3980.36		0.0624	3988.78	0.0624	3947.36	0.0624	3951.09	0.0624	3979.15
0.0628	1164.16	0.0628	1186.92	0.0628	1169.68	0.0628	1185.85		0.0628	4015.12	0.0628	3993.63	0.0628	3966.51	0.0628	3988.7		0.0628	3965.05	0.0628	3958.21	0.0628	3964.15	0.0628	3981.89
0.0632	1172.42	0.0632	1188.33	0.0632	1167.72	0.0632	1183.17		0.0632	3998.29	0.0632	4000.83	0.0632	3963.63	0.0632	3990.87		0.0632	3964.73	0.0632	3951.98	0.0632	3979.07	0.0632	3990.99
0.0636	1171.28	0.0636	1193.69	0.0636	1168.27	0.0636	1181.97		0.0636	4025.23	0.0636	3983.86	0.0636	3980.18	0.0636	3998.54		0.0636	3991	0.0636	3956.21	0.0636	3952.48	0.0636	3986.16
0.064	1171.73	0.064	1187.58	0.064	1172.66	0.064	1180.43		0.064	4000.55	0.064	3986.97	0.064	3976.3	0.064	3987.15		0.064	3977.21	0.064	3962.96	0.064	3944.61	0.064	3990.2
0.0644	1171.01	0.0644	1180.94	0.0644	1174.25	0.0644	1181.27		0.0644	4004.78	0.0644	3987.37	0.0644	3972.53	0.0644	4006.03		0.0644	3995.8	0.0644	3967.55	0.0644	3928.33	0.0644	3982.86
0.0648	1165.88	0.0648	1192.21	0.0648	1175.78	0.0648	1175.98		0.0648	3994.6	0.0648	3982.87	0.0648	3970.99	0.0648	3997.1		0.0648	3965.45	0.0648	3966.01	0.0648	3933.02	0.0648	3993.69
0.0652	1175.48	0.0652	1183.06	0.0652	1175.87	0.0652	1181.15		0.0652	3993.44	0.0652	3994.83	0.0652	3971.26	0.0652	3981.42		0.0652	3986.63	0.0652	3943.69	0.0652	3942.67	0.0652	3995.43
0.0656	1175.24	0.0656	1207.39	0.0656	1163.36	0.0656	1186.98		0.0656	3998.89	0.0656	3985.49	0.0656	3974.18	0.0656	3999.52		0.0656	3977.49	0.0656	3946.51	0.0656	3936.29	0.0656	3985.6
0.066	1169.6	0.066	1196.32	0.066	1168.96	0.066	1185.73		0.066	3992.01	0.066	4011.5	0.066	3965.92	0.066	3979.77		0.066	3976.89	0.066	3949.61	0.066	3942.57	0.066	3995.8
0.0664	1159.89	0.0664	1194.11	0.0664	1157.61	0.0664	1177.77		0.0664	4010.18	0.0664	3992.53	0.0664	3968.06	0.0664	3989.27		0.0664	3992.7	0.0664	3952.4	0.0664	3939.86	0.0664	3986.88
0.0668	1170.47	0.0668	1185.49	0.0668	1164.86	0.0668	1179.23		0.0668	3990.29	0.0668	3994.53	0.0668	3967.06	0.0668	3987.77		0.0668	3978.44	0.0668	3945.06	0.0668	3941.81	0.0668	3995.08
0.0672	1168.72	0.0672	1180.87	0.0672	1167.22	0.0672	1179.93		0.0672	4006.72	0.0672	4014.67	0.0672	3974.4	0.0672	3998.49		0.0672	3973.49	0.0672	3943.51	0.0672	3941.67	0.0672	3992.68
0.0676	1174.46	0.0676	1182.48	0.0676	1170.06	0.0676	1185.86		0.0676	3995.55	0.0676	4005	0.0676	3968.62	0.0676	3980.01		0.0676	3989.64	0.0676	3953.32	0.0676	3937.59	0.0676	3989.16
0.068	1179.36	0.068	1169.01	0.068	1172.7	0.068	1185.75		0.068	3999.91	0.068	3995.75	0.068	3962.4	0.068	3975.18		0.068	3987.79	0.068	3948.28	0.068	3944.8	0.068	3991.99
0.0684	1166.74	0.0684	1182.97	0.0684	1172.39	0.0684	1184.78		0.0684	3998.4	0.0684	4002.02	0.0684	3962.81	0.0684	3979.49		0.0684	4000.28	0.0684	3957.54	0.0684	3948.82	0.0684	3994.01
0.0688	1165.53	0.0688	1184.4	0.0688	1166.93	0.0688	1181.06		0.0688	4009.98	0.0688	3990.1	0.0688	3966.64	0.0688	3976.42		0.0688	3984.08	0.0688	3973.77	0.0688	3948.05	0.0688	3987.59
0.0692	1172.53	0.0692	1182.89	0.0692	1163.76	0.0692	1180.74		0.0692	4007.99	0.0692	3985.21	0.0692	3971.73	0.0692	3983.05		0.0692	3995.64	0.0692	3948.81	0.0692	3942.83	0.0692	3994.36
0.0696	1166.8	0.0696	1198.71	0.0696	1160.28	0.0696	1184.09		0.0696	4019.18	0.0696	4009.85	0.0696	3966.17	0.0696	3994.06		0.0696	4004.91	0.0696	3940.59	0.0696	3957.87	0.0696	3988.14
0.07	1167.19	0.07	1185.57	0.07	1159.46	0.07	1187.35		0.07	3997.66	0.07	3998	0.07	3962.56	0.07	3970.45		0.07	4010.03	0.07	3943.76	0.07	3959.17	0.07	3987.22
0.0704	1180.48	0.0704	1180.54	0.0704	1157.3	0.0704	1180.61		0.0704	4013.73	0.0704	3996.31	0.0704	3975.65	0.0704	3990.71		0.0704	4000.62	0.0704	3935.65	0.0704	3948.41	0.0704	3991.18
0.0708	1169.07	0.0708	1184.42	0.0708	1171.61	0.0708	1185.79		0.0708	3989.26	0.0708	3986.44	0.0708	3965.98	0.0708	3987.77		0.0708	3980.69	0.0708	3943.1	0.0708	3936.08	0.0708	3990.2
0.0712	1161.82	0.0712	1183.75	0.0712	1169.03	0.0712	1179.01		0.0712	3999.8	0.0712	4020.85	0.0712	3966.05	0.0712	3967.36		0.0712	4009.61	0.0712	3930.56	0.0712	3938.12	0.0712	3999.51
0.0716	1159.29	0.0716	1186.39	0.0716	1160.39	0.0716	1179.19		0.0716	3983.65	0.0716	3985.73	0.0716	3959.71	0.0716	3983.49		0.0716	3984.84	0.0716	3918.22	0.0716	3952.11	0.0716	3997.33
0.072	1169.44	0.072	1182.19	0.072	1158.03	0.072	1181.31		0.072	4015.13	0.072	3987.53	0.072	3965.07	0.072	3986.94		0.072	4013.09	0.072	3929.87	0.072	3924.69	0.072	3993.76
0.0724	1172.94	0.0724	1186.33	0.0724	1158	0.0724	1185.66		0.0724	3998	0.0724	3986.83	0.0724	3963.72	0.0724	3989.19		0.0724	3989.95	0.0724	3944.49	0.0724	3930.89	0.0724	3997.22
0.0728	1172.17	0.0728	1191.64	0.0728	1165.89	0.0728	1183.81		0.0728	3985.62	0.0728	3996.67	0.0728	3969.25	0.0728	3973.3		0.0728	3977.11	0.0728	3935.05	0.0728	3939.22	0.0728	3993.07
0.0732	1164.47	0.0732	1189.25	0.0732	1169.01	0.0732	1183.86		0.0732	3986.49	0.0732	3988.02	0.0732	3969.54	0.0732	3992.01		0.0732	3990.03	0.0732	3923.38	0.0732	3931.4	0.0732	3990.68
0.0736	1174.18	0.0736	1193.42	0.0736	1173.22	0.0736	1179.97		0.0736	4000.62	0.0736	3997.92	0.0736	3965.84	0.0736	3998.84		0.0736	3972.64	0.0736	3927.22	0.0736	3935.39	0.0736	3988.31
0.074	1173.48	0.074	1173.44	0.074	1170.39	0.074	1181.21		0.074	4004.05	0.074	3989.36	0.074	3964.12	0.074	3981.42		0.074	3986.47	0.074	3934.61	0.074	3949.93	0.074	3985.62
0.0744	1158.1	0.0744	1180.47	0.0744	1165.61	0.0744	1177.74		0.0744	3991.23	0.0744	3995.09	0.0744	3962.27	0.0744	3986.69		0.0744	3984.75	0.0744	3931.67	0.0744	3949.7	0.0744	3997.44
0.0748	1169.68	0.0748	1183.28	0.0748	1172.07	0.0748	1179.75		0.0748	4008.87	0.0748	3982.21	0.0748	3965.58	0.0748	3992.95		0.0748	3976.95	0.0748	3948.36	0.0748	3942.86	0.0748	3992.04
0.0752	1166.12	0.0752	1192.57	0.0752	1163.97	0.0752	1187.52		0.0752	4012	0.0752	4000.54	0.0752	3965.43	0.0752	3980.9		0.0752	3989.65	0.0752	3926.1	0.0752	3927.09	0.0752	3990.03
0.0756	1165.33	0.0756	1178.24	0.0756	1162.67	0.0756	1182.61		0.0756	4014.98	0.0756	3982.85	0.0756	3964.92	0.0756	3996.24		0.0756	3981.29	0.0756	3927.51	0.0756	3929.7	0.0756	3992.63
0.076	1159.86	0.076	1191.44	0.076	1168.46	0.076	1181.57		0.076	4002.56	0.076	3998.39	0.076	3967.53	0.076	4001.3		0.076	3962.73	0.076	3935.43	0.076	3936.06	0.076	3986.81
0.0764	1171.59	0.0764	1185.43	0.0764	1166.47	0.0764	1183.76		0.0764	4002.85	0.0764	3971.12	0.0764	3970.23	0.0764	3979.05		0.0764	3973.24	0.0764	3928.86	0.0764	3944.39	0.0764	3992.09
0.0768	1170.83	0.0768	1188.88	0.0768	1164.54	0.0768	1180.95		0.0768	4010.27	0.0768	3998.9	0.0768	3961.36	0.0768	3978.51		0.0768	3989.5	0.0768	3928.04	0.0768	3938.4	0.0768	4000.48
0.0772	1171.46	0.0772	1190.72	0.0772	1169.74	0.0772	1186.17		0.0772	4003.61	0.0772	4002.13	0.0772	3957.75	0.0772	3984.64		0.0772	3974.5	0.0772	3926.46	0.0772	3933.42	0.0772	3990.08
0.0776	1172.16	0.0776	1193.09	0.0776	1165.3	0.0776	1179.57		0.0776	4008.04	0.0776	4007.9	0.0776	3965.1	0.0776	3972.74		0.0776	3947.16	0.0776	3921.69	0.0776	3944.35	0.0776	3989.07
0.078	1172.58	0.078	1196.19	0.078	1172.61	0.078	1184.26		0.078	3989.84	0.078	4004.32	0.078	3963.73	0.078	3991.15		0.078	3987.45	0.078	3925.18	0.078	3932.05	0.078	3996.5
0.0784	1168.45	0.0784	1183.36	0.0784	1152.58	0.0784	1184.57		0.0784	3998.51	0.0784	3989.55	0.0784	3960.14	0.0784	3969.51		0.0784	3972.89	0.0784	3939.75	0.0784	3928.65	0.0784	3993.16
0.0788	1175.46	0.0788	1190.18	0.0788	1160.54	0.0788	1188.4		0.0788	3990.9	0.0788	4015.58	0.0788	3970.13	0.0788	4002.37		0.0788	4000.15	0.0788	3938.79	0.0788	3946.15	0.0788	4001.74
0.0792	1165.42	0.0792	1189.58	0.0792	1155.75	0.0792	1187.12		0.0792	4010.47	0.0792	3988.14	0.0792	3960.59	0.0792	4003.16		0.0792	3994.55	0.0792	3937.57	0.0792	3956.33	0.0792	3999.03
0.0796	1173.45	0.0796	1190.19	0.0796	1152.11	0.0796	1180.16		0.0796	3997.43	0.0796	4007.26	0.0796	3955.88	0.0796	3977.65		0.0796	4003.26	0.0796	3935.91	0.0796	3939.03	0.0796	3992.65
0.08	1170.98	0.08	1194.85	0.08	1163.62	0.08	1183.07		0.08	3999.84	0.08	3988.61	0.08	3955.44	0.08	3993.73		0.08	3994.56	0.08	3936.24	0.08	3938.99	0.08	3992.78
0.0804	1175.08	0.0804	1191.76	0.0804	1162.46	0.0804	1184.16		0.0804	3997.91	0.0804	4023.21	0.0804	3956.28	0.0804	3990.65		0.0804	3978.1	0.0804	3923.27	0.0804	3953.61	0.0804	3991.49
0.0808	1175.28	0.0808	1185.9	0.0808	1166.71	0.0808	1188.19		0.0808	3983.19	0.0808	3985.22	0.0808	3959.7	0.0808	3984.28		0.0808	3961.67	0.0808	3916.01	0.0808	3937.02	0.0808	4001
0.0812	1176.78	0.0812	1185.53	0.0812	1158.23	0.0812	1183.44		0.0812	4008.94	0.0812	3965.06	0.0812	3963.27	0.0812	3997.33		0.0812	3965.32	0.0812	3918.33	0.0812	3947.91	0.0812	3996.28
0.0816	1172.72	0.0816	1182.42	0.0816	1162.17	0.0816	1183.29		0.0816	3991.19	0.0816	3978.81	0.0816	3958.45	0.0816	3981.84		0.0816	3978.79	0.0816	3932.61	0.0816	3928.41	0.0816	3990.56
0.082	1165.66	0.082	1186.86	0.082	1168.67	0.082	1178.4		0.082	3995.59	0.082	4005.9	0.082	3955.46	0.082	3993.27		0.082	3973.12	0.082	3915.88	0.082	3941.72	0.082	3986.4
0.0824	1165	0.0824	1178.17	0.0824	1162.22	0.0824	1177.4		0.0824	3984.07	0.0824	3993.25	0.0824	3959.23	0.0824	3974.48		0.0824	3971.61	0.0824	3923.86	0.0824	3922.71	0.0824	3991.66
0.0828	1171.08	0.0828	1187.94	0.0828	1164.33	0.0828	1180.59		0.0828	3982.37	0.0828	4001.06	0.0828	3961.04	0.0828	4004.88		0.0828	3982.45	0.0828	3934.99	0.0828	3914.4	0.0828	3987.59
0.0832	1175.63	0.0832	1192	0.0832	1161.67	0.0832	1184.17		0.0832	3999.32	0.0832	3991.76	0.0832	3964.51	0.0832	3975.98		0.0832	3940.71	0.0832	3926.72	0.0832	3908.05	0.0832	3994.21
0.0836	1169.81	0.0836	1183.44	0.0836	1170.3	0.0836	1182.82		0.0836	4007.54	0.0836	3999.23	0.0836	3958.87	0.0836	3973.62		0.0836	3987.36	0.0836	3926.5	0.0836	3920.93	0.0836	3990.85
0.084	1171.49	0.084	1195.24	0.084	1164.42	0.084	1182.54		0.084	4003.07	0.084	3985.85	0.084	3956.59	0.084	3989.7		0.084	3969.27	0.084	3906.2	0.084	3938.28	0.084	3987.49
0.0844	1167.9	0.0844	1191.34	0.0844	1162.52	0.0844	1180.29		0.0844	4001.49	0.0844	3986.46	0.0844	3953.4	0.0844	3966.07		0.0844	3961.17	0.0844	3923.75	0.0844	3924.01	0.0844	3992.42
0.0848	1165.64	0.0848	1187.97	0.0848	1161.08	0.0848	1182.43		0.0848	3999.32	0.0848	3974.49	0.0848	3959.19	0.0848	3974.75		0.0848	3948.53	0.0848	3908.49	0.0848	3941.67	0.0848	3994.6
0.0852	1170.45	0.0852	1201.86	0.0852	1158.95	0.0852	1182.49		0.0852	3998.08	0.0852	3984.95	0.0852	3958.29	0.0852	3982.61		0.0852	3951.14	0.0852	3916.04	0.0852	3915.08	0.0852	3997.22
0.0856	1165.77	0.0856	1192.75	0.0856	1161.98	0.0856	1187.72		0.0856	4002.66	0.0856	3977.66	0.0856	3961.06	0.0856	3981.33		0.0856	3945.32	0.0856	3921.27	0.0856	3923.19	0.0856	3983.82
0.086	1178.04	0.086	1183.3	0.086	1161.69	0.086	1181.66		0.086	4005.76	0.086	3995.06	0.086	3960.19	0.086	3966.95		0.086	3950.67	0.086	3953.45	0.086	3910.6	0.086	3998.96
0.0864	1168.44	0.0864	1189.82	0.0864	1151.41	0.0864	1179.88		0.0864	3991.98	0.0864	3967.43	0.0864	3961.79	0.0864	3984.03		0.0864	3967.75	0.0864	3931.79	0.0864	3939.99	0.0864	3995.01
0.0868	1181.14	0.0868	1195.94	0.0868	1162.55	0.0868	1185.4		0.0868	3989.04	0.0868	3972.92	0.0868	3962.3	0.0868	3974.44		0.0868	3953.29	0.0868	3913.81	0.0868	3920.81	0.0868	3992.47
0.0872	1170.09	0.0872	1190.94	0.0872	1162.19	0.0872	1184.72		0.0872	3986.12	0.0872	3988.07	0.0872	3955.72	0.0872	3985.4		0.0872	3974.08	0.0872	3912.44	0.0872	3930.65	0.0872	3991.49
0.0876	1169.92	0.0876	1193.07	0.0876	1164.45	0.0876	1182.08		0.0876	4008.76	0.0876	3994.79	0.0876	3959.88	0.0876	3999.42		0.0876	3977.53	0.0876	3926.47	0.0876	3946.87	0.0876	3994.56
0.088	1162.57	0.088	1182.94	0.088	1160.71	0.088	1183.4		0.088	3987.29	0.088	3994.75	0.088	3959.89	0.088	3979.58		0.088	3957.71	0.088	3921.57	0.088	3924.8	0.088	3983.85
0.0884	1160.29	0.0884	1182.74	0.0884	1159.54	0.0884	1187.19		0.0884	3988.91	0.0884	3991.04	0.0884	3962.89	0.0884	3996.69		0.0884	3964.79	0.0884	3922.92	0.0884	3936.13	0.0884	3995.71
0.0888	1164.82	0.0888	1184.18	0.0888	1164.95	0.0888	1181.61		0.0888	3994.93	0.0888	3995.67	0.0888	3961.02	0.0888	3980.22		0.0888	3983.62	0.0888	3920.68	0.0888	3932.46	0.0888	3985.02
0.0892	1166.03	0.0892	1180.97	0.0892	1154.95	0.0892	1182.7		0.0892	4003.1	0.0892	3987.36	0.0892	3963.42	0.0892	3968.57		0.0892	3950.53	0.0892	3923.54	0.0892	3942.9	0.0892	3987.9
0.0896	1164.02	0.0896	1184.26	0.0896	1149.28	0.0896	1178.34		0.0896	4003.69	0.0896	3976.42	0.0896	3960.33	0.0896	3978.62		0.0896	3942.23	0.0896	3931.05	0.0896	3944.37	0.0896	3989.2
0.09	1160.99	0.09	1189.54	0.09	1161.57	0.09	1184.44		0.09	4001.84	0.09	4011.05	0.09	3966.03	0.09	3969.26		0.09	3957.95	0.09	3937.73	0.09	3926.67	0.09	3987.24
0.0904	1158.33	0.0904	1199.62	0.0904	1156.62	0.0904	1180.6		0.0904	3997.26	0.0904	3981.86	0.0904	3963.19	0.0904	3982.84		0.0904	3990.26	0.0904	3924.49	0.0904	3914.05	0.0904	3997.16
0.0908	1171.93	0.0908	1184.19	0.0908	1171.61	0.0908	1184.75		0.0908	4002.63	0.0908	3984.08	0.0908	3957.24	0.0908	3992.13		0.0908	3961.05	0.0908	3929.38	0.0908	3924.39	0.0908	3987.64
0.0912	1173.03	0.0912	1179.6	0.0912	1162.22	0.0912	1185.03		0.0912	4007.52	0.0912	4001.9	0.0912	3962.41	0.0912	3978.21		0.0912	3961.23	0.0912	3924.51	0.0912	3935.92	0.0912	3985.11
0.0916	1165.7	0.0916	1185.18	0.0916	1165.61	0.0916	1184.61		0.0916	3987.69	0.0916	3980.24	0.0916	3967.84	0.0916	3973.01		0.0916	3942.2	0.0916	3925.4	0.0916	3928.11	0.0916	3994.51
0.092	1168.53	0.092	1190.51	0.092	1157.58	0.092	1179.28		0.092	3998.02	0.092	3974.69	0.092	3955.53	0.092	3974.03		0.092	3949.71	0.092	3929.13	0.092	3927.74	0.092	3986.94
0.0924	1174.68	0.0924	1184.05	0.0924	1152.7	0.0924	1183.43		0.0924	3999.79	0.0924	3971.58	0.0924	3957.83	0.0924	3980.42		0.0924	3952.3	0.0924	3930.46	0.0924	3939.54	0.0924	3992.28
0.0928	1165.55	0.0928	1179.2	0.0928	1151.21	0.0928	1175.29		0.0928	3989.45	0.0928	3987.25	0.0928	3964.97	0.0928	3981.89		0.0928	3986.45	0.0928	3910.58	0.0928	3919.39	0.0928	3997.23
0.0932	1164.74	0.0932	1181.56	0.0932	1161.57	0.0932	1177.58		0.0932	3977.44	0.0932	3996.09	0.0932	3958.62	0.0932	3980.37		0.0932	3971	0.0932	3921.99	0.0932	3919.53	0.0932	3997.69
0.0936	1169.72	0.0936	1185.89	0.0936	1162.89	0.0936	1175.28		0.0936	4003.83	0.0936	3984.03	0.0936	3953.08	0.0936	3987.78		0.0936	3936.71	0.0936	3923.07	0.0936	3949.35	0.0936	4001.39
0.094	1158.66	0.094	1190.09	0.094	1164.47	0.094	1174.22		0.094	3991.57	0.094	3977.14	0.094	3957.52	0.094	4001.99		0.094	3954.94	0.094	3931.33	0.094	3936.51	0.094	3992.17
0.0944	1170.05	0.0944	1188.01	0.0944	1161.38	0.0944	1169.73		0.0944	4004.27	0.0944	3988.58	0.0944	3960.17	0.0944	3981.58		0.0944	3953.78	0.0944	3912.42	0.0944	3918.09	0.0944	3994.76
0.0948	1169.72	0.0948	1177.73	0.0948	1156.13	0.0948	1171.58		0.0948	4003.22	0.0948	3964.72	0.0948	3963.7	0.0948	3985.85		0.0948	3977.02	0.0948	3919.09	0.0948	3938.3	0.0948	3994.98
0.0952	1168.19	0.0952	1187.15	0.0952	1162.46	0.0952	1181.25		0.0952	3989.1	0.0952	3988.54	0.0952	3957.4	0.0952	3984.68		0.0952	3954.06	0.0952	3920.86	0.0952	3938.68	0.0952	3998.08
0.0956	1166.77	0.0956	1196.07	0.0956	1156.7	0.0956	1174.92		0.0956	3999.89	0.0956	3980.77	0.0956	3960.48	0.0956	3971.37		0.0956	3950.05	0.0956	3920.02	0.0956	3939.28	0.0956	3997.25
0.096	1160.05	0.096	1187.07	0.096	1157.82	0.096	1174.93		0.096	4009.69	0.096	3991.76	0.096	3950.71	0.096	3979.64		0.096	3941.71	0.096	3922.87	0.096	3951.95	0.096	3996.87
0.0964	1158.34	0.0964	1185.85	0.0964	1160.67	0.0964	1175.94		0.0964	3989.98	0.0964	3978.56	0.0964	3962.32	0.0964	4005.38		0.0964	3967.76	0.0964	3915.81	0.0964	3941.99	0.0964	3993.12
0.0968	1165.64	0.0968	1185.36	0.0968	1159.74	0.0968	1176.29		0.0968	3981.68	0.0968	3980.6	0.0968	3963.04	0.0968	3986.61		0.0968	3958.77	0.0968	3916.76	0.0968	3922.86	0.0968	3995.54
0.0972	1158.95	0.0972	1194.38	0.0972	1162.77	0.0972	1172.08		0.0972	3993.59	0.0972	3999.25	0.0972	3960.81	0.0972	3965.79		0.0972	3950.44	0.0972	3917.87	0.0972	3927.32	0.0972	3996.05
0.0976	1158.5	0.0976	1179.85	0.0976	1154.5	0.0976	1171.2		0.0976	4005.94	0.0976	3966.67	0.0976	3951.67	0.0976	3982.84		0.0976	3935.17	0.0976	3917.92	0.0976	3936.37	0.0976	4000.06
0.098	1160.49	0.098	1182.77	0.098	1166.86	0.098	1176.6		0.098	4002.02	0.098	3967.07	0.098	3961.12	0.098	3981.08		0.098	3963.88	0.098	3913.78	0.098	3947.65	0.098	3996.27
0.0984	1165.14	0.0984	1190.81	0.0984	1155.63	0.0984	1174.76		0.0984	3993.31	0.0984	3984.81	0.0984	3954.54	0.0984	3981.14		0.0984	3964.78	0.0984	3914.57	0.0984	3932.37	0.0984	3998.19
0.0988	1164.15	0.0988	1178.6	0.0988	1150.63	0.0988	1171.73		0.0988	3984.74	0.0988	3963.83	0.0988	3960.13	0.0988	3960.37		0.0988	3949.43	0.0988	3911.49	0.0988	3935.94	0.0988	3986.76
0.0992	1171.36	0.0992	1187.21	0.0992	1153.66	0.0992	1178.69		0.0992	3988	0.0992	3970.13	0.0992	3956.89	0.0992	3977.63		0.0992	3951.84	0.0992	3906.85	0.0992	3921.33	0.0992	3991.93
0.0996	1162.94	0.0996	1192.16	0.0996	1161.32	0.0996	1171.76		0.0996	4003	0.0996	3963.96	0.0996	3960.82	0.0996	3991.02		0.0996	3934.06	0.0996	3924.03	0.0996	3919.92	0.0996	3996.73
0.1	1160.6	0.1	1177.05	0.1	1157.5	0.1	1173.08		0.1	3999.31	0.1	3967.77	0.1	3960.15	0.1	4001.25		0.1	3937.56	0.1	3914.81	0.1	3918.55	0.1	3985.26
0.1004	1162.66	0.1004	1178.15	0.1004	1159.5	0.1004	1169.5		0.1004	4001.89	0.1004	3952.26	0.1004	3957.12	0.1004	3979.15		0.1004	3949.35	0.1004	3924.9	0.1004	3914.69	0.1004	3988.5
0.1008	1167.7	0.1008	1181.51	0.1008	1149.27	0.1008	1168.59		0.1008	3997.82	0.1008	3967.82	0.1008	3958.94	0.1008	3993.54		0.1008	3948.47	0.1008	3925.96	0.1008	3912.22	0.1008	3984.3
0.1012	1160.15	0.1012	1186.41	0.1012	1158.89	0.1012	1173.36		0.1012	3998.2	0.1012	3963.7	0.1012	3954.9	0.1012	3976.53		0.1012	3962.74	0.1012	3908.75	0.1012	3929.85	0.1012	3996.44
0.1016	1162.82	0.1016	1174.01	0.1016	1160.3	0.1016	1168.88		0.1016	4027.34	0.1016	3982.36	0.1016	3954.18	0.1016	3969.15		0.1016	3961.99	0.1016	3925.2	0.1016	3931.98	0.1016	3985.65
0.102	1165.51	0.102	1190.76	0.102	1157.41	0.102	1171.22		0.102	4003.36	0.102	3966.75	0.102	3957.12	0.102	3957.78		0.102	3945.76	0.102	3918.73	0.102	3929.52	0.102	3993.85
0.1024	1155.16	0.1024	1182.53	0.1024	1151.83	0.1024	1170.17		0.1024	4002.45	0.1024	3951.9	0.1024	3955.67	0.1024	3985.73		0.1024	3956.74	0.1024	3920.22	0.1024	3933.7	0.1024	3990.69
0.1028	1158.56	0.1028	1184.25	0.1028	1154.12	0.1028	1170.55		0.1028	4004.19	0.1028	3975.51	0.1028	3960.42	0.1028	3967.96		0.1028	3953.95	0.1028	3910	0.1028	3932.36	0.1028	3998.52
0.1032	1161.64	0.1032	1182.42	0.1032	1160.78	0.1032	1162.22		0.1032	3983.6	0.1032	3953.54	0.1032	3961.38	0.1032	3983.85		0.1032	3949.92	0.1032	3916.84	0.1032	3931.19	0.1032	3984.71
0.1036	1169.53	0.1036	1173.93	0.1036	1156.04	0.1036	1169.95		0.1036	4006.68	0.1036	3962.27	0.1036	3954.04	0.1036	3964.67		0.1036	3957.56	0.1036	3924.44	0.1036	3920.63	0.1036	3993.18
0.104	1169.93	0.104	1185.85	0.104	1155.39	0.104	1171.06		0.104	4002.71	0.104	3949.94	0.104	3959.05	0.104	3999.53		0.104	3951.25	0.104	3908.75	0.104	3923.64	0.104	3996.42
0.1044	1161.22	0.1044	1188.37	0.1044	1149.44	0.1044	1168.81		0.1044	3986.18	0.1044	3971.26	0.1044	3958.97	0.1044	3987.86		0.1044	3947.94	0.1044	3911.26	0.1044	3937.62	0.1044	3995.93
0.1048	1151.46	0.1048	1178.25	0.1048	1154	0.1048	1166.11		0.1048	4003.67	0.1048	3967.46	0.1048	3965.83	0.1048	3965.26		0.1048	3946.14	0.1048	3904.62	0.1048	3938.21	0.1048	3990.13
0.1052	1158.47	0.1052	1178.36	0.1052	1146.74	0.1052	1166.68		0.1052	3991.13	0.1052	3959.77	0.1052	3956.83	0.1052	3957.62		0.1052	3967.03	0.1052	3918.39	0.1052	3927.68	0.1052	3989.46
0.1056	1155.83	0.1056	1186.65	0.1056	1147.22	0.1056	1167.64		0.1056	3999	0.1056	3972.75	0.1056	3951.84	0.1056	3974.69		0.1056	3955.72	0.1056	3908.17	0.1056	3923.52	0.1056	3991.04
0.106	1162.99	0.106	1182.07	0.106	1144.17	0.106	1167.31		0.106	3996.89	0.106	3950.15	0.106	3956	0.106	3988.74		0.106	3934.7	0.106	3914.13	0.106	3912.49	0.106	3997.93
0.1064	1157.82	0.1064	1177.25	0.1064	1151.17	0.1064	1168.56		0.1064	3973.83	0.1064	3953.28	0.1064	3954.9	0.1064	3978.06		0.1064	3934.2	0.1064	3882.89	0.1064	3917.11	0.1064	3983.95
0.1068	1157.94	0.1068	1178.97	0.1068	1142.11	0.1068	1171.56		0.1068	4007.36	0.1068	3960.7	0.1068	3954.47	0.1068	3982.99		0.1068	3949.85	0.1068	3889.86	0.1068	3930.57	0.1068	3988.68
0.1072	1165.97	0.1072	1180.66	0.1072	1147.43	0.1072	1171.89		0.1072	3994.47	0.1072	3959.33	0.1072	3955.14	0.1072	3980.38		0.1072	3947.52	0.1072	3897.25	0.1072	3912.06	0.1072	3991.99
0.1076	1159.16	0.1076	1199.74	0.1076	1144.82	0.1076	1166.45		0.1076	4002.57	0.1076	3961.78	0.1076	3956.12	0.1076	3976.31		0.1076	3940.27	0.1076	3893.6	0.1076	3932.97	0.1076	3991.58
0.108	1159.8	0.108	1193.72	0.108	1145.74	0.108	1168.69		0.108	3989.23	0.108	3940.14	0.108	3965.28	0.108	3973.99		0.108	3958.17	0.108	3903.02	0.108	3930.06	0.108	3995.83
0.1084	1154.63	0.1084	1187.56	0.1084	1151.57	0.1084	1166.63		0.1084	3996.84	0.1084	3957.24	0.1084	3959.98	0.1084	3981.6		0.1084	3958.11	0.1084	3903.99	0.1084	3924.62	0.1084	3988.01
0.1088	1163.91	0.1088	1187.31	0.1088	1162.5	0.1088	1167.57		0.1088	3991.62	0.1088	3952.41	0.1088	3954.23	0.1088	3989.59		0.1088	3957.55	0.1088	3902.76	0.1088	3917.21	0.1088	3980.54
0.1092	1164.01	0.1092	1181.46	0.1092	1160.29	0.1092	1168.65		0.1092	3991.88	0.1092	3945.09	0.1092	3959.38	0.1092	3965.5		0.1092	3954.38	0.1092	3911.38	0.1092	3905.31	0.1092	3983.52
0.1096	1161.68	0.1096	1178.96	0.1096	1148.03	0.1096	1170.32		0.1096	4020.43	0.1096	3938.58	0.1096	3959.82	0.1096	3971.94		0.1096	3940.7	0.1096	3900.11	0.1096	3900.29	0.1096	3989.94
0.11	1163.37	0.11	1187.08	0.11	1158.04	0.11	1166.59		0.11	4018.45	0.11	3946.16	0.11	3961.19	0.11	3966.31		0.11	3962.92	0.11	3900.1	0.11	3913.13	0.11	3989.04
0.1104	1162.75	0.1104	1203.79	0.1104	1153.16	0.1104	1163.39		0.1104	3986.17	0.1104	3946.49	0.1104	3948.99	0.1104	3973.54		0.1104	3951.29	0.1104	3889.61	0.1104	3911.12	0.1104	3987.91
0.1108	1161.09	0.1108	1192.25	0.1108	1149.79	0.1108	1162.59		0.1108	3997.36	0.1108	3959.02	0.1108	3960.52	0.1108	3981.06		0.1108	3933.22	0.1108	3902.19	0.1108	3923.8	0.1108	3987.83
0.1112	1172.77	0.1112	1183.34	0.1112	1146.75	0.1112	1167.25		0.1112	3992.16	0.1112	3956.77	0.1112	3960.21	0.1112	3979.49		0.1112	3934.31	0.1112	3911.7	0.1112	3930.78	0.1112	3985.95
0.1116	1163.28	0.1116	1168.87	0.1116	1142.14	0.1116	1161.31		0.1116	3983.95	0.1116	3948.62	0.1116	3946.72	0.1116	3959.34		0.1116	3940.86	0.1116	3906.49	0.1116	3899.6	0.1116	3990.66
0.112	1159.6	0.112	1179.76	0.112	1140.22	0.112	1160.02		0.112	3982.98	0.112	3943.3	0.112	3953.3	0.112	3979.75		0.112	3968.06	0.112	3902.86	0.112	3921.98	0.112	3982.53
0.1124	1151.72	0.1124	1191.25	0.1124	1145.52	0.1124	1155.65		0.1124	3988.25	0.1124	3931.11	0.1124	3953.85	0.1124	3978.28		0.1124	3933.22	0.1124	3910.53	0.1124	3905.33	0.1124	3990.1
0.1128	1161.99	0.1128	1178.47	0.1128	1145.3	0.1128	1156		0.1128	3991.05	0.1128	3941.93	0.1128	3955.43	0.1128	3981.35		0.1128	3939.72	0.1128	3904.6	0.1128	3905.47	0.1128	3992.88
0.1132	1163.71	0.1132	1180.25	0.1132	1144.6	0.1132	1160.47		0.1132	3984.66	0.1132	3943.02	0.1132	3955.79	0.1132	3967.7		0.1132	3939.88	0.1132	3914.21	0.1132	3920.89	0.1132	3994.2
0.1136	1161.52	0.1136	1176.55	0.1136	1146.93	0.1136	1156.9		0.1136	3986.31	0.1136	3953.01	0.1136	3950.11	0.1136	3965.53		0.1136	3941.96	0.1136	3902.79	0.1136	3922.76	0.1136	3995.43
0.114	1159.32	0.114	1184.2	0.114	1154.23	0.114	1157.36		0.114	4015.49	0.114	3942.14	0.114	3950.66	0.114	3949.42		0.114	3944.35	0.114	3904.95	0.114	3905.07	0.114	3998.79
0.1144	1158.87	0.1144	1177.68	0.1144	1145.76	0.1144	1158.52		0.1144	3999.18	0.1144	3943.35	0.1144	3953.44	0.1144	3967.62		0.1144	3944.86	0.1144	3906.8	0.1144	3926.11	0.1144	3991.87
0.1148	1160.27	0.1148	1184.82	0.1148	1148.57	0.1148	1153.08		0.1148	4006.26	0.1148	3945.11	0.1148	3949.29	0.1148	3965		0.1148	3952.24	0.1148	3910.39	0.1148	3897.76	0.1148	3993.32
0.1152	1164.16	0.1152	1196.31	0.1152	1147.41	0.1152	1153.27		0.1152	4000.84	0.1152	3948.87	0.1152	3957.5	0.1152	3971.22		0.1152	3951.81	0.1152	3911.22	0.1152	3917.4	0.1152	3986.42
0.1156	1162.87	0.1156	1188.44	0.1156	1148.3	0.1156	1153.13		0.1156	3983.19	0.1156	3943.03	0.1156	3958.11	0.1156	3964.12		0.1156	3949.57	0.1156	3895.38	0.1156	3922.74	0.1156	3988.48
0.116	1165.3	0.116	1185.01	0.116	1143.07	0.116	1154.71		0.116	4000.08	0.116	3953.04	0.116	3954.32	0.116	3969.73		0.116	3941.17	0.116	3883.43	0.116	3927.48	0.116	3988.64
0.1164	1156.86	0.1164	1189.28	0.1164	1138.9	0.1164	1151.29		0.1164	4002.87	0.1164	3930.58	0.1164	3952.11	0.1164	3966.23		0.1164	3939.08	0.1164	3887.88	0.1164	3898.82	0.1164	3971.82
0.1168	1156.26	0.1168	1187.47	0.1168	1153.07	0.1168	1154.94		0.1168	3995.71	0.1168	3955.64	0.1168	3960.22	0.1168	3977.29		0.1168	3946.6	0.1168	3886.25	0.1168	3906.07	0.1168	3990.49
0.1172	1158.6	0.1172	1195.33	0.1172	1146.73	0.1172	1151.12		0.1172	3992.89	0.1172	3949.9	0.1172	3951.13	0.1172	3982.54		0.1172	3947.51	0.1172	3885.21	0.1172	3911.43	0.1172	3991.06
0.1176	1160.29	0.1176	1190.7	0.1176	1144.62	0.1176	1147.62		0.1176	4007.01	0.1176	3959.08	0.1176	3951.04	0.1176	3976.21		0.1176	3932.17	0.1176	3885.94	0.1176	3909.77	0.1176	3989.68
0.118	1156.81	0.118	1189.44	0.118	1141.54	0.118	1153.02		0.118	4002.7	0.118	3941.38	0.118	3950.63	0.118	3971.51		0.118	3939.7	0.118	3891.61	0.118	3912.3	0.118	3989.92
0.1184	1165.79	0.1184	1184.08	0.1184	1139.35	0.1184	1153.17		0.1184	3999.77	0.1184	3939.86	0.1184	3941.98	0.1184	3974.81		0.1184	3948.18	0.1184	3881.44	0.1184	3906.32	0.1184	3989.98
0.1188	1161.98	0.1188	1193.58	0.1188	1140.76	0.1188	1149.02		0.1188	3993.54	0.1188	3945.31	0.1188	3950.22	0.1188	3987.17		0.1188	3950.33	0.1188	3890.22	0.1188	3905.9	0.1188	3986.92
0.1192	1158.17	0.1192	1184.38	0.1192	1142.17	0.1192	1150.33		0.1192	3984.23	0.1192	3961.04	0.1192	3958.53	0.1192	3980.13		0.1192	3946.36	0.1192	3893	0.1192	3905.55	0.1192	3986.26
0.1196	1157.43	0.1196	1181.97	0.1196	1152.38	0.1196	1149.98		0.1196	3989.36	0.1196	3939.03	0.1196	3950.54	0.1196	3980.77		0.1196	3935.21	0.1196	3887.48	0.1196	3897.79	0.1196	3979.33
0.12	1167.09	0.12	1178.27	0.12	1146.96	0.12	1147.3		0.12	4000.4	0.12	3940.5	0.12	3955.44	0.12	3974.28		0.12	3923.32	0.12	3880.22	0.12	3897.22	0.12	3986.75
0.1204	1159.33	0.1204	1176.87	0.1204	1146.91	0.1204	1152.94		0.1204	4002.81	0.1204	3963.43	0.1204	3956.5	0.1204	3977.35		0.1204	3926.81	0.1204	3885.02	0.1204	3914.09	0.1204	3987.05
0.1208	1163.74	0.1208	1173.06	0.1208	1140.7	0.1208	1153.75		0.1208	4008.26	0.1208	3945.94	0.1208	3955.57	0.1208	3982.29		0.1208	3935.8	0.1208	3891.71	0.1208	3906.9	0.1208	3988.56
0.1212	1157.92	0.1212	1173.15	0.1212	1144.18	0.1212	1141.77		0.1212	3997.33	0.1212	3962.01	0.1212	3955.61	0.1212	3976.79		0.1212	3945.67	0.1212	3900.09	0.1212	3903.81	0.1212	3977.8
0.1216	1163.08	0.1216	1189.84	0.1216	1147.32	0.1216	1143.2		0.1216	4012.27	0.1216	3933.54	0.1216	3953.2	0.1216	3984.27		0.1216	3938.15	0.1216	3882.2	0.1216	3904.22	0.1216	3983.77
0.122	1160.11	0.122	1179.41	0.122	1145.79	0.122	1141.68		0.122	4008.72	0.122	3947.97	0.122	3956.11	0.122	3981.85		0.122	3932.28	0.122	3881.71	0.122	3896.3	0.122	3988.96
0.1224	1162.04	0.1224	1193.62	0.1224	1146.66	0.1224	1147.29		0.1224	3989.37	0.1224	3927.67	0.1224	3954.71	0.1224	4002.12		0.1224	3944.44	0.1224	3888.25	0.1224	3890.23	0.1224	3980.76
0.1228	1157.85	0.1228	1190.81	0.1228	1145.25	0.1228	1152.95		0.1228	3999.09	0.1228	3945.44	0.1228	3953.34	0.1228	3976.69		0.1228	3946.02	0.1228	3881.43	0.1228	3893.53	0.1228	3984.82
0.1232	1160.67	0.1232	1180.04	0.1232	1137.94	0.1232	1152.51		0.1232	4008.27	0.1232	3940.36	0.1232	3948.05	0.1232	3972.54		0.1232	3948.36	0.1232	3891.26	0.1232	3917.4	0.1232	3985.91
0.1236	1163.27	0.1236	1176.2	0.1236	1147.41	0.1236	1153.54		0.1236	3998.56	0.1236	3951.45	0.1236	3944.85	0.1236	3987.48		0.1236	3934.11	0.1236	3883.61	0.1236	3898.8	0.1236	3979.75
0.124	1148.64	0.124	1179.27	0.124	1144.08	0.124	1151.55		0.124	3996.35	0.124	3933.83	0.124	3947.66	0.124	3985.96		0.124	3938.39	0.124	3872.2	0.124	3899.51	0.124	3993.55
0.1244	1151.59	0.1244	1187.19	0.1244	1152.08	0.1244	1151.37		0.1244	4002.69	0.1244	3951.11	0.1244	3949.35	0.1244	3980.92		0.1244	3924.65	0.1244	3876.18	0.1244	3896.05	0.1244	3990.87
0.1248	1154.39	0.1248	1192.69	0.1248	1144.95	0.1248	1145.68		0.1248	3996.79	0.1248	3960.43	0.1248	3946.75	0.1248	3971.64		0.1248	3935.2	0.1248	3870.78	0.1248	3904.04	0.1248	3995.06
0.1252	1148.93	0.1252	1181.62	0.1252	1140.51	0.1252	1147.29		0.1252	4004.4	0.1252	3932.13	0.1252	3954.89	0.1252	3980.75		0.1252	3937.48	0.1252	3876.14	0.1252	3898.86	0.1252	3981.42
0.1256	1151	0.1256	1188.34	0.1256	1147	0.1256	1151.13		0.1256	4012.31	0.1256	3941.79	0.1256	3944.03	0.1256	3975.89		0.1256	3944.17	0.1256	3877.39	0.1256	3916.73	0.1256	3988.71
0.126	1152.67	0.126	1187.01	0.126	1151.63	0.126	1145.8		0.126	4006.68	0.126	3951.57	0.126	3960.64	0.126	3979.89		0.126	3938.44	0.126	3874.5	0.126	3899.84	0.126	3994.78
0.1264	1161.06	0.1264	1190.26	0.1264	1146.61	0.1264	1143.3		0.1264	4008.47	0.1264	3957.91	0.1264	3951.88	0.1264	4000.16		0.1264	3936.94	0.1264	3881.59	0.1264	3907	0.1264	3981.22
0.1268	1151.24	0.1268	1186.78	0.1268	1151.75	0.1268	1148.56		0.1268	4014.93	0.1268	3955.16	0.1268	3954.78	0.1268	3983.37		0.1268	3929.76	0.1268	3882.91	0.1268	3903.79	0.1268	3988.41
0.1272	1153.86	0.1272	1187.24	0.1272	1152.67	0.1272	1142.93		0.1272	4017.1	0.1272	3946.67	0.1272	3960.47	0.1272	3992.81		0.1272	3942.16	0.1272	3896.32	0.1272	3913.98	0.1272	3983.69
0.1276	1157.82	0.1276	1180.98	0.1276	1141.04	0.1276	1147.61		0.1276	4001.49	0.1276	3936.56	0.1276	3954.32	0.1276	3972.79		0.1276	3954.94	0.1276	3888.91	0.1276	3894.88	0.1276	3985.29
0.128	1159.29	0.128	1192.08	0.128	1141.83	0.128	1147.38		0.128	4005.42	0.128	3946.89	0.128	3949.97	0.128	3986.77		0.128	3933.28	0.128	3869.21	0.128	3897.48	0.128	3989.56
0.1284	1152.67	0.1284	1176.76	0.1284	1147.71	0.1284	1147.7		0.1284	4012.28	0.1284	3954.05	0.1284	3951.26	0.1284	3993.98		0.1284	3938.61	0.1284	3882.31	0.1284	3884.7	0.1284	3982.14
0.1288	1157.6	0.1288	1178.53	0.1288	1150.37	0.1288	1147.17		0.1288	3997.93	0.1288	3964.48	0.1288	3950.82	0.1288	3990.43		0.1288	3937.79	0.1288	3896.64	0.1288	3909.24	0.1288	3992.94
0.1292	1150.94	0.1292	1181.14	0.1292	1149.02	0.1292	1141.92		0.1292	4017.72	0.1292	3956.69	0.1292	3949.19	0.1292	3999.2		0.1292	3934.96	0.1292	3889.91	0.1292	3893.26	0.1292	3986.62
0.1296	1147.68	0.1296	1181.42	0.1296	1149.1	0.1296	1146.52		0.1296	3992.54	0.1296	3952.49	0.1296	3951.2	0.1296	3987.05		0.1296	3931.27	0.1296	3882.42	0.1296	3900.37	0.1296	3980.46
0.13	1151.35	0.13	1179.08	0.13	1147.04	0.13	1144		0.13	3982.37	0.13	3942.95	0.13	3951.86	0.13	3984.99		0.13	3935.52	0.13	3895.78	0.13	3903.39	0.13	3986.39
0.1304	1148.07	0.1304	1179.4	0.1304	1146.22	0.1304	1143.14		0.1304	3999.52	0.1304	3937.83	0.1304	3949.47	0.1304	3980.23		0.1304	3948.38	0.1304	3878.06	0.1304	3912.14	0.1304	3988.02
0.1308	1152.82	0.1308	1175.23	0.1308	1148.25	0.1308	1143.98		0.1308	4002.81	0.1308	3939.85	0.1308	3946.83	0.1308	3965.04		0.1308	3945	0.1308	3880.1	0.1308	3907.96	0.1308	3977.58
0.1312	1159.88	0.1312	1174.56	0.1312	1141.21	0.1312	1139.05		0.1312	4017.31	0.1312	3935.6	0.1312	3955.2	0.1312	3978.37		0.1312	3929.08	0.1312	3869.99	0.1312	3922.52	0.1312	3973.95
0.1316	1161.97	0.1316	1183.91	0.1316	1136.64	0.1316	1142.52		0.1316	3987.59	0.1316	3954.81	0.1316	3948.65	0.1316	3977.53		0.1316	3926.6	0.1316	3872.94	0.1316	3906.99	0.1316	3981.49
0.132	1158.63	0.132	1176.65	0.132	1139.89	0.132	1142.04		0.132	3996.12	0.132	3947.91	0.132	3949.21	0.132	3990.4		0.132	3931.18	0.132	3874.07	0.132	3912.57	0.132	3983.92
0.1324	1155.65	0.1324	1186.9	0.1324	1142.51	0.1324	1141.78		0.1324	4008.22	0.1324	3931.09	0.1324	3945.09	0.1324	3982.25		0.1324	3937.88	0.1324	3871.37	0.1324	3911.28	0.1324	3986.36
0.1328	1159.36	0.1328	1180.48	0.1328	1140.24	0.1328	1137.8		0.1328	3994.48	0.1328	3939.91	0.1328	3944.66	0.1328	3966.14		0.1328	3926.5	0.1328	3881.6	0.1328	3907.93	0.1328	3985.75
0.1332	1155.73	0.1332	1189.15	0.1332	1139.62	0.1332	1136.15		0.1332	3987.23	0.1332	3937.58	0.1332	3943.9	0.1332	3952.78		0.1332	3935.52	0.1332	3882.09	0.1332	3889.46	0.1332	3984.25
0.1336	1155.96	0.1336	1180.09	0.1336	1148.48	0.1336	1133.93		0.1336	4001.47	0.1336	3969.18	0.1336	3947.43	0.1336	3975.33		0.1336	3936.91	0.1336	3877.41	0.1336	3904.7	0.1336	3984.56
0.134	1155.52	0.134	1181.55	0.134	1147.4	0.134	1134.69		0.134	3994.15	0.134	3949.62	0.134	3948.68	0.134	3979.91		0.134	3923.35	0.134	3879.26	0.134	3903	0.134	3979.06
0.1344	1160.88	0.1344	1178.21	0.1344	1151.1	0.1344	1138.27		0.1344	3993.77	0.1344	3944.48	0.1344	3952.24	0.1344	3951.82		0.1344	3935.26	0.1344	3890.28	0.1344	3893.35	0.1344	3985.12
0.1348	1144.6	0.1348	1192.01	0.1348	1149.62	0.1348	1133.91		0.1348	3982.07	0.1348	3949.41	0.1348	3944.4	0.1348	3988.31		0.1348	3941.25	0.1348	3871.35	0.1348	3914.52	0.1348	3982.83
0.1352	1155.08	0.1352	1185.16	0.1352	1135.1	0.1352	1133.05		0.1352	3996.03	0.1352	3952.73	0.1352	3945.67	0.1352	3984.33		0.1352	3933.94	0.1352	3883.47	0.1352	3903.29	0.1352	3988.12
0.1356	1160.3	0.1356	1179.2	0.1356	1140.67	0.1356	1133.11		0.1356	3998.69	0.1356	3951.95	0.1356	3947.84	0.1356	3995.97		0.1356	3926.71	0.1356	3867.85	0.1356	3898.19	0.1356	3982.12
0.136	1160.49	0.136	1178.8	0.136	1140.51	0.136	1137.35		0.136	3998.6	0.136	3951.59	0.136	3948.99	0.136	3992.27		0.136	3933.09	0.136	3884.64	0.136	3898.11	0.136	3984.88
0.1364	1157.78	0.1364	1181.2	0.1364	1149.87	0.1364	1132.11		0.1364	4013.9	0.1364	3950.99	0.1364	3948.93	0.1364	3989.99		0.1364	3917.32	0.1364	3879.39	0.1364	3917.62	0.1364	3985.14
0.1368	1143.76	0.1368	1169.42	0.1368	1133.42	0.1368	1129.03		0.1368	4003.42	0.1368	3943.83	0.1368	3941.24	0.1368	3989.5		0.1368	3927.8	0.1368	3872.4	0.1368	3900.72	0.1368	3992.96
0.1372	1153.45	0.1372	1170.95	0.1372	1137.25	0.1372	1132.26		0.1372	4003.05	0.1372	3954.57	0.1372	3945.73	0.1372	3974.69		0.1372	3927.29	0.1372	3888.43	0.1372	3917.35	0.1372	3987.19
0.1376	1150.9	0.1376	1174.01	0.1376	1141.85	0.1376	1132.11		0.1376	4009.39	0.1376	3953.43	0.1376	3937.79	0.1376	3985.68		0.1376	3928.48	0.1376	3882.17	0.1376	3902.06	0.1376	3988.38
0.138	1155.79	0.138	1177.65	0.138	1136.29	0.138	1131.61		0.138	4001.46	0.138	3965.49	0.138	3939.28	0.138	3981.01		0.138	3925	0.138	3880.53	0.138	3894.43	0.138	3978.31
0.1384	1162.05	0.1384	1170.43	0.1384	1134.95	0.1384	1129.55		0.1384	3989.89	0.1384	3940.69	0.1384	3944.95	0.1384	3956.13		0.1384	3922.38	0.1384	3882.64	0.1384	3890.22	0.1384	3988.73
0.1388	1156.81	0.1388	1169.85	0.1388	1135.45	0.1388	1132.49		0.1388	3996.81	0.1388	3961.94	0.1388	3946.81	0.1388	3975.93		0.1388	3925.25	0.1388	3892.41	0.1388	3902.18	0.1388	3981.69
0.1392	1148.91	0.1392	1170.74	0.1392	1147.35	0.1392	1132.03		0.1392	3990.45	0.1392	3958.9	0.1392	3946.25	0.1392	3970.04		0.1392	3930.91	0.1392	3881.15	0.1392	3908.75	0.1392	3986.46
0.1396	1160.66	0.1396	1176.11	0.1396	1140.87	0.1396	1135.64		0.1396	3988.96	0.1396	3944.42	0.1396	3941.08	0.1396	3987.59		0.1396	3921.89	0.1396	3889.56	0.1396	3905.26	0.1396	3993.38
0.14	1159.45	0.14	1186.33	0.14	1137.58	0.14	1130.4		0.14	4006.39	0.14	3936.11	0.14	3943.28	0.14	3989.78		0.14	3924.97	0.14	3884.05	0.14	3914.84	0.14	3988.7
0.1404	1156.88	0.1404	1184.11	0.1404	1148.54	0.1404	1130.09		0.1404	4001.82	0.1404	3945.75	0.1404	3941.29	0.1404	3982.51		0.1404	3920.93	0.1404	3877.87	0.1404	3908.17	0.1404	3986.58
0.1408	1157.15	0.1408	1181.93	0.1408	1139.13	0.1408	1137.62		0.1408	3978.02	0.1408	3928.26	0.1408	3939.08	0.1408	3979.51		0.1408	3924.85	0.1408	3895.14	0.1408	3909.97	0.1408	3986.46
0.1412	1158.02	0.1412	1178.2	0.1412	1146.48	0.1412	1132.44		0.1412	3982.08	0.1412	3964.59	0.1412	3939.36	0.1412	3974.38		0.1412	3931.59	0.1412	3883.01	0.1412	3903.6	0.1412	3978.8
0.1416	1153.01	0.1416	1179.19	0.1416	1141.88	0.1416	1135.9		0.1416	4006.06	0.1416	3966.15	0.1416	3940.49	0.1416	3971.79		0.1416	3939.24	0.1416	3874.57	0.1416	3896.66	0.1416	3977.37
0.142	1152.65	0.142	1172.42	0.142	1147.55	0.142	1133.1		0.142	3997.72	0.142	3949.52	0.142	3944.01	0.142	3979.23		0.142	3923.83	0.142	3887.9	0.142	3893.69	0.142	3987.44
0.1424	1152.1	0.1424	1168.86	0.1424	1136.25	0.1424	1131.91		0.1424	4008.03	0.1424	3962	0.1424	3947.31	0.1424	3979.6		0.1424	3912.2	0.1424	3864.08	0.1424	3899.58	0.1424	3981.73
0.1428	1151.9	0.1428	1171.2	0.1428	1138.95	0.1428	1127.88		0.1428	4006.69	0.1428	3965.6	0.1428	3941.9	0.1428	3981.03		0.1428	3923.03	0.1428	3892.88	0.1428	3901.59	0.1428	3980.15
0.1432	1158.65	0.1432	1165.13	0.1432	1142.96	0.1432	1132.37		0.1432	3994.87	0.1432	3946.06	0.1432	3941.61	0.1432	3958.42		0.1432	3909.27	0.1432	3877.72	0.1432	3899.49	0.1432	3988.8
0.1436	1160.03	0.1436	1168.87	0.1436	1141.22	0.1436	1126.42		0.1436	3992.28	0.1436	3952.7	0.1436	3939.01	0.1436	3953		0.1436	3901.2	0.1436	3875.21	0.1436	3914.95	0.1436	3992
0.144	1157.62	0.144	1175.15	0.144	1132.36	0.144	1132.45		0.144	3998.1	0.144	3945.23	0.144	3942.58	0.144	3967.48		0.144	3924.68	0.144	3886.65	0.144	3882.65	0.144	3991.53
0.1444	1153.93	0.1444	1169.02	0.1444	1131.72	0.1444	1126.79		0.1444	4010.97	0.1444	3958.04	0.1444	3949.05	0.1444	3962.89		0.1444	3926.91	0.1444	3878.63	0.1444	3895.19	0.1444	3985.73
0.1448	1160.31	0.1448	1177.97	0.1448	1130.98	0.1448	1127.7		0.1448	4005.97	0.1448	3956.7	0.1448	3945.32	0.1448	3972.16		0.1448	3924.01	0.1448	3871.35	0.1448	3899.4	0.1448	3987.66
0.1452	1156.14	0.1452	1182.46	0.1452	1132.43	0.1452	1129.19		0.1452	3989.95	0.1452	3964.78	0.1452	3939.7	0.1452	3972.69		0.1452	3925.91	0.1452	3863.94	0.1452	3888.85	0.1452	3974.72
0.1456	1154.74	0.1456	1180.8	0.1456	1133.6	0.1456	1133.1		0.1456	4012.36	0.1456	3945.38	0.1456	3938	0.1456	3960.34		0.1456	3915.14	0.1456	3873.06	0.1456	3884.07	0.1456	3987.3
0.146	1160.95	0.146	1177.41	0.146	1131.38	0.146	1125.37		0.146	3992.88	0.146	3938.34	0.146	3941.66	0.146	3980.3		0.146	3915.45	0.146	3870.61	0.146	3878.14	0.146	3981.54
0.1464	1154.65	0.1464	1183.91	0.1464	1134.58	0.1464	1127.96		0.1464	4020.07	0.1464	3953.61	0.1464	3948.28	0.1464	3960.06		0.1464	3926.35	0.1464	3867.24	0.1464	3889.63	0.1464	3983.91
0.1468	1152.14	0.1468	1176.66	0.1468	1142.02	0.1468	1127.24		0.1468	4014.08	0.1468	3934.27	0.1468	3946.28	0.1468	3972.14		0.1468	3942.13	0.1468	3870.07	0.1468	3898.6	0.1468	3984.63
0.1472	1162.45	0.1472	1185.23	0.1472	1138.21	0.1472	1129.35		0.1472	3978.18	0.1472	3938.08	0.1472	3940.03	0.1472	3960.01		0.1472	3926.58	0.1472	3867.07	0.1472	3884.71	0.1472	3986.69
0.1476	1158.33	0.1476	1184.08	0.1476	1129.67	0.1476	1124.1		0.1476	4000.81	0.1476	3944.93	0.1476	3939.98	0.1476	3956.48		0.1476	3942.01	0.1476	3851.09	0.1476	3892.77	0.1476	3988.66
0.148	1148.18	0.148	1171.83	0.148	1136.91	0.148	1126.3		0.148	3997.89	0.148	3936.47	0.148	3943.44	0.148	3969.26		0.148	3942.49	0.148	3865.38	0.148	3914.59	0.148	3978.81
0.1484	1144.76	0.1484	1175.59	0.1484	1130.21	0.1484	1129.89		0.1484	3976.17	0.1484	3930.33	0.1484	3938.72	0.1484	3945.34		0.1484	3913.43	0.1484	3865.87	0.1484	3908.64	0.1484	3984.17
0.1488	1144.24	0.1488	1182.05	0.1488	1136.4	0.1488	1128.48		0.1488	3992.1	0.1488	3950.14	0.1488	3939.12	0.1488	3945.67		0.1488	3918.25	0.1488	3861.34	0.1488	3898.94	0.1488	3985.38
0.1492	1152.69	0.1492	1180.08	0.1492	1132.68	0.1492	1126.7		0.1492	3983.76	0.1492	3930.23	0.1492	3945.09	0.1492	3957.71		0.1492	3927.23	0.1492	3860.33	0.1492	3897.42	0.1492	3987.98
0.1496	1151.78	0.1496	1173.46	0.1496	1140.31	0.1496	1120.44		0.1496	3981.65	0.1496	3939.44	0.1496	3943.43	0.1496	3979.23		0.1496	3929.3	0.1496	3874.49	0.1496	3885.63	0.1496	3988.45
0.15	1149.04	0.15	1176.16	0.15	1140.09	0.15	1123.6		0.15	3995.76	0.15	3941.83	0.15	3944.27	0.15	3973.7		0.15	3929.68	0.15	3867.12	0.15	3880.7	0.15	3980.35
0.1504	1147.26	0.1504	1184.06	0.1504	1134.57	0.1504	1122.43		0.1504	3997.13	0.1504	3927.35	0.1504	3943.56	0.1504	3968.14		0.1504	3945.58	0.1504	3868.29	0.1504	3903.29	0.1504	3991.4
0.1508	1151.1	0.1508	1178.84	0.1508	1137.55	0.1508	1126.71		0.1508	3988.84	0.1508	3948.4	0.1508	3938.48	0.1508	3952.17		0.1508	3938.1	0.1508	3868.81	0.1508	3900.71	0.1508	3988.64
0.1512	1146.51	0.1512	1176.01	0.1512	1140.49	0.1512	1126.42		0.1512	3999.52	0.1512	3964.88	0.1512	3933.05	0.1512	3969.53		0.1512	3924.18	0.1512	3876.46	0.1512	3892.08	0.1512	3988.82
0.1516	1150.74	0.1516	1166.06	0.1516	1147.59	0.1516	1122.76		0.1516	3991.15	0.1516	3946.93	0.1516	3938.5	0.1516	3963.56		0.1516	3938.58	0.1516	3878.99	0.1516	3900.16	0.1516	3984.8
0.152	1154.32	0.152	1166.73	0.152	1135.67	0.152	1121.26		0.152	3995.83	0.152	3941.08	0.152	3937.47	0.152	3968.54		0.152	3931.32	0.152	3866.06	0.152	3904.65	0.152	3990.06
0.1524	1159.79	0.1524	1175.42	0.1524	1134.66	0.1524	1121.45		0.1524	3996.36	0.1524	3935.7	0.1524	3935.67	0.1524	3959.69		0.1524	3935.81	0.1524	3866.53	0.1524	3896	0.1524	3989.08
0.1528	1157.64	0.1528	1181.36	0.1528	1126.97	0.1528	1122.53		0.1528	4007.78	0.1528	3935.99	0.1528	3932.92	0.1528	3960.92		0.1528	3940.99	0.1528	3870.83	0.1528	3900.81	0.1528	3987.79
0.1532	1149.07	0.1532	1169.99	0.1532	1129.08	0.1532	1115.63		0.1532	4004.29	0.1532	3914.94	0.1532	3939.1	0.1532	3966.81		0.1532	3916.01	0.1532	3865.75	0.1532	3910.77	0.1532	3989.13
0.1536	1157.2	0.1536	1178.84	0.1536	1137.27	0.1536	1120.15		0.1536	3994.35	0.1536	3931.54	0.1536	3931.84	0.1536	3966.78		0.1536	3939.61	0.1536	3871.21	0.1536	3901.38	0.1536	3988.83
0.154	1151.85	0.154	1173.28	0.154	1132.23	0.154	1118.28		0.154	3998.23	0.154	3936.95	0.154	3936.81	0.154	3981.56		0.154	3920.31	0.154	3864.12	0.154	3894.57	0.154	3987.96
0.1544	1148.17	0.1544	1171.16	0.1544	1137.23	0.1544	1119.81		0.1544	3994.14	0.1544	3928.97	0.1544	3947.37	0.1544	3972.93		0.1544	3921.62	0.1544	3859.88	0.1544	3904.15	0.1544	3994.94
0.1548	1155.31	0.1548	1172.53	0.1548	1126.26	0.1548	1112.49		0.1548	3993.75	0.1548	3934.74	0.1548	3937.19	0.1548	3959.6		0.1548	3924.97	0.1548	3873.6	0.1548	3888.76	0.1548	3988.43
0.1552	1148.95	0.1552	1175.36	0.1552	1137.53	0.1552	1117.9		0.1552	4005.25	0.1552	3939.46	0.1552	3939.29	0.1552	3963.58		0.1552	3912.83	0.1552	3864.72	0.1552	3895.55	0.1552	3987.07
0.1556	1153.61	0.1556	1177.41	0.1556	1135.58	0.1556	1121.05		0.1556	3987.72	0.1556	3944.53	0.1556	3936.4	0.1556	3968.56		0.1556	3927.37	0.1556	3862.47	0.1556	3894.74	0.1556	3986.59
0.156	1155.74	0.156	1185.55	0.156	1139.29	0.156	1122.31		0.156	3991.2	0.156	3934.41	0.156	3942.94	0.156	3965.65		0.156	3919.3	0.156	3871.07	0.156	3900.18	0.156	3991.38
0.1564	1156.33	0.1564	1177.29	0.1564	1131.83	0.1564	1114.66		0.1564	3999.47	0.1564	3952.01	0.1564	3943.38	0.1564	3968.77		0.1564	3912.49	0.1564	3856.38	0.1564	3899.25	0.1564	3992.55
0.1568	1148.31	0.1568	1185.72	0.1568	1125.48	0.1568	1117.08		0.1568	3988.54	0.1568	3946.98	0.1568	3935.18	0.1568	3977.42		0.1568	3917.12	0.1568	3869.35	0.1568	3901.08	0.1568	3989.18
0.1572	1146.81	0.1572	1172.63	0.1572	1133.5	0.1572	1112.14		0.1572	4010.59	0.1572	3936.44	0.1572	3930.05	0.1572	3964.84		0.1572	3904.71	0.1572	3874.04	0.1572	3894.58	0.1572	3981.22
0.1576	1147.57	0.1576	1175.59	0.1576	1129.38	0.1576	1117.6		0.1576	4007.48	0.1576	3937.57	0.1576	3926.97	0.1576	3974.26		0.1576	3905.22	0.1576	3869.55	0.1576	3905.88	0.1576	3978.07
0.158	1140.45	0.158	1172.79	0.158	1128.19	0.158	1114.87		0.158	4005.1	0.158	3959.43	0.158	3928.44	0.158	3967.46		0.158	3906.54	0.158	3873.32	0.158	3906.75	0.158	3982.7
0.1584	1149.01	0.1584	1167.19	0.1584	1132.59	0.1584	1113.66		0.1584	3994.81	0.1584	3936.93	0.1584	3930.02	0.1584	3977.24		0.1584	3899.67	0.1584	3868.41	0.1584	3898.34	0.1584	3990.36
0.1588	1156.63	0.1588	1175.75	0.1588	1137.71	0.1588	1115.52		0.1588	4000.51	0.1588	3948.75	0.1588	3930.17	0.1588	3969.07		0.1588	3913.42	0.1588	3862.43	0.1588	3897.38	0.1588	3979.87
0.1592	1157.25	0.1592	1172.68	0.1592	1138.71	0.1592	1113.82		0.1592	3986.62	0.1592	3935.64	0.1592	3932	0.1592	3975.4		0.1592	3922.97	0.1592	3866.73	0.1592	3897.62	0.1592	3985.99
0.1596	1159.88	0.1596	1166.71	0.1596	1140.23	0.1596	1116.1		0.1596	3973.97	0.1596	3930.43	0.1596	3926.28	0.1596	3976.75		0.1596	3916.57	0.1596	3869.16	0.1596	3899.39	0.1596	3977.49
0.16	1156.15	0.16	1169.53	0.16	1132.71	0.16	1112.68		0.16	3992.72	0.16	3934.62	0.16	3929.38	0.16	3961.56		0.16	3922.18	0.16	3863.37	0.16	3902.65	0.16	3986.06
0.1604	1150.15	0.1604	1181.76	0.1604	1133.98	0.1604	1110.2		0.1604	3993.1	0.1604	3937.51	0.1604	3923.7	0.1604	3969.04		0.1604	3927.53	0.1604	3867.52	0.1604	3888.52	0.1604	3979.72
0.1608	1149.6	0.1608	1166.52	0.1608	1137.22	0.1608	1111.17		0.1608	3997.49	0.1608	3948.87	0.1608	3926.61	0.1608	3971.06		0.1608	3933.54	0.1608	3865.97	0.1608	3897.34	0.1608	3976.5
0.1612	1153.96	0.1612	1178.37	0.1612	1131.99	0.1612	1116.23		0.1612	3997.89	0.1612	3937.08	0.1612	3927.99	0.1612	3943.79		0.1612	3909.54	0.1612	3864.95	0.1612	3891.8	0.1612	3981.57
0.1616	1143.1	0.1616	1179.79	0.1616	1131.66	0.1616	1112.36		0.1616	3999.35	0.1616	3944.13	0.1616	3931.28	0.1616	3960.72		0.1616	3909.52	0.1616	3866.88	0.1616	3891.58	0.1616	3982.51
0.162	1156.35	0.162	1178.1	0.162	1127.17	0.162	1109.48		0.162	4007.28	0.162	3927.7	0.162	3927.09	0.162	3964.37		0.162	3921.03	0.162	3877.97	0.162	3880.78	0.162	3984.16
0.1624	1152.41	0.1624	1176.95	0.1624	1131.98	0.1624	1114.31		0.1624	4009.96	0.1624	3931.26	0.1624	3922.91	0.1624	3964.18		0.1624	3931.4	0.1624	3869.09	0.1624	3885.41	0.1624	3979.58
0.1628	1157.94	0.1628	1177.43	0.1628	1125.6	0.1628	1110.64		0.1628	3966.5	0.1628	3939.23	0.1628	3932.53	0.1628	3958.07		0.1628	3931.4	0.1628	3867.76	0.1628	3882.47	0.1628	3988.64
0.1632	1157.95	0.1632	1175.79	0.1632	1125.1	0.1632	1109.66		0.1632	3971.51	0.1632	3934.19	0.1632	3927.23	0.1632	3974.45		0.1632	3927.41	0.1632	3861.23	0.1632	3889.88	0.1632	3997.28
0.1636	1151.34	0.1636	1183.54	0.1636	1127.51	0.1636	1114.28		0.1636	3999.32	0.1636	3926.63	0.1636	3928.62	0.1636	3954.28		0.1636	3920.27	0.1636	3867.59	0.1636	3880.09	0.1636	3985.68
0.164	1149.19	0.164	1183.51	0.164	1126.54	0.164	1116.92		0.164	3998.58	0.164	3929.72	0.164	3928.64	0.164	3960.23		0.164	3923.02	0.164	3872.51	0.164	3904.47	0.164	3985.25
0.1644	1158.45	0.1644	1174.67	0.1644	1125.6	0.1644	1113.69		0.1644	3985.78	0.1644	3931.83	0.1644	3928.2	0.1644	3962.13		0.1644	3922.04	0.1644	3876.89	0.1644	3893.09	0.1644	3977.11
0.1648	1155.86	0.1648	1174.32	0.1648	1129.43	0.1648	1112.37		0.1648	3989.66	0.1648	3937.78	0.1648	3921.57	0.1648	3956.54		0.1648	3916.36	0.1648	3856.96	0.1648	3881.73	0.1648	3982.39
0.1652	1148.51	0.1652	1176.69	0.1652	1139.13	0.1652	1112.24		0.1652	3994.53	0.1652	3927.86	0.1652	3925.05	0.1652	3956.48		0.1652	3919.09	0.1652	3862.51	0.1652	3884.79	0.1652	3983.27
0.1656	1148.55	0.1656	1175.49	0.1656	1128.77	0.1656	1114.18		0.1656	3992.58	0.1656	3941.92	0.1656	3929.76	0.1656	3975.85		0.1656	3916.25	0.1656	3868.89	0.1656	3880.07	0.1656	3981.42
0.166	1145.69	0.166	1173.54	0.166	1128.29	0.166	1111.95		0.166	3994.36	0.166	3940.16	0.166	3925.16	0.166	3975.41		0.166	3935.08	0.166	3857.73	0.166	3883.05	0.166	3982.47
0.1664	1154.53	0.1664	1180.82	0.1664	1124.43	0.1664	1118.15		0.1664	3983.45	0.1664	3939.93	0.1664	3929.87	0.1664	3974.68		0.1664	3907.56	0.1664	3849.99	0.1664	3897.95	0.1664	3983.15
0.1668	1146.75	0.1668	1176.06	0.1668	1122.45	0.1668	1107.43		0.1668	3993.86	0.1668	3932.19	0.1668	3922.19	0.1668	3968.48		0.1668	3919.77	0.1668	3854.83	0.1668	3889.6	0.1668	3984.9
0.1672	1151.25	0.1672	1177.31	0.1672	1124.84	0.1672	1106.9		0.1672	4005.39	0.1672	3924.33	0.1672	3931.1	0.1672	3945.57		0.1672	3934.16	0.1672	3859.58	0.1672	3890.55	0.1672	3979.4
0.1676	1148.44	0.1676	1179.21	0.1676	1123.91	0.1676	1112.21		0.1676	4014.09	0.1676	3926.81	0.1676	3928.98	0.1676	3971.38		0.1676	3929.42	0.1676	3857.57	0.1676	3863.8	0.1676	3974.3
0.168	1139.82	0.168	1174.84	0.168	1120.35	0.168	1107.95		0.168	3981.93	0.168	3927.37	0.168	3930.47	0.168	3959.48		0.168	3916.52	0.168	3846.98	0.168	3891.48	0.168	3978.35
0.1684	1150.8	0.1684	1175.26	0.1684	1127.98	0.1684	1109.01		0.1684	4005.48	0.1684	3942.98	0.1684	3922.6	0.1684	3960.73		0.1684	3927.85	0.1684	3858.77	0.1684	3907.19	0.1684	3977.76
0.1688	1151.57	0.1688	1174.28	0.1688	1132.79	0.1688	1109.67		0.1688	4000.14	0.1688	3940.98	0.1688	3932.84	0.1688	3958.77		0.1688	3911.97	0.1688	3851.24	0.1688	3886.18	0.1688	3978.53
0.1692	1152.36	0.1692	1171.37	0.1692	1134.25	0.1692	1108.54		0.1692	4000.02	0.1692	3929.72	0.1692	3929.08	0.1692	3956.2		0.1692	3901.19	0.1692	3849.73	0.1692	3885.92	0.1692	3980.38
0.1696	1146.36	0.1696	1170.8	0.1696	1117.57	0.1696	1109.61		0.1696	4004.08	0.1696	3939.01	0.1696	3929.99	0.1696	3951.25		0.1696	3910.51	0.1696	3850.42	0.1696	3885.1	0.1696	3982.9
0.17	1153.03	0.17	1167.45	0.17	1126.58	0.17	1106.88		0.17	4004.66	0.17	3917.88	0.17	3927.21	0.17	3960.71		0.17	3923.14	0.17	3846.48	0.17	3885.69	0.17	3977.55
0.1704	1152.61	0.1704	1164.23	0.1704	1130.8	0.1704	1107.68		0.1704	3997.58	0.1704	3944.48	0.1704	3920.55	0.1704	3967.3		0.1704	3920.27	0.1704	3855.06	0.1704	3891.38	0.1704	3986.05
0.1708	1158.38	0.1708	1176.36	0.1708	1122.29	0.1708	1108.07		0.1708	3974.96	0.1708	3923.08	0.1708	3925.38	0.1708	3956.37		0.1708	3896.13	0.1708	3847.96	0.1708	3886.28	0.1708	3990.55
0.1712	1150.58	0.1712	1184.46	0.1712	1123.59	0.1712	1106.83		0.1712	3991.26	0.1712	3931.38	0.1712	3918.69	0.1712	3979.75		0.1712	3909.29	0.1712	3857.69	0.1712	3901.84	0.1712	3995.53
0.1716	1145.08	0.1716	1180.46	0.1716	1129.23	0.1716	1109.34		0.1716	3986.3	0.1716	3937.27	0.1716	3925.67	0.1716	3971.88		0.1716	3916.09	0.1716	3855.93	0.1716	3897.24	0.1716	3989.91
0.172	1150.69	0.172	1171.22	0.172	1129.67	0.172	1107.64		0.172	3987.22	0.172	3935.23	0.172	3918.74	0.172	3955.94		0.172	3926.63	0.172	3844.49	0.172	3887.16	0.172	3990.15
0.1724	1151.22	0.1724	1176.36	0.1724	1132.07	0.1724	1106.32		0.1724	3999.03	0.1724	3941.11	0.1724	3925.55	0.1724	3963.12		0.1724	3904.54	0.1724	3854.91	0.1724	3890.23	0.1724	3981.11
0.1728	1156.83	0.1728	1181.63	0.1728	1135.31	0.1728	1104.9		0.1728	3974.76	0.1728	3938.75	0.1728	3921.49	0.1728	3976.24		0.1728	3902.12	0.1728	3866.56	0.1728	3888.08	0.1728	3977.11
0.1732	1146.54	0.1732	1177.97	0.1732	1133.04	0.1732	1102.35		0.1732	3973.89	0.1732	3927.38	0.1732	3920.98	0.1732	3964.45		0.1732	3898.16	0.1732	3887.13	0.1732	3887.8	0.1732	3984.39
0.1736	1143.52	0.1736	1182.14	0.1736	1118.98	0.1736	1101.04		0.1736	3970.65	0.1736	3948.29	0.1736	3923.6	0.1736	3952.68		0.1736	3909.35	0.1736	3871.36	0.1736	3895.31	0.1736	3985.35
0.174	1141.85	0.174	1168.53	0.174	1123.81	0.174	1103.71		0.174	3984.46	0.174	3934.8	0.174	3919.76	0.174	3968.06		0.174	3907.43	0.174	3859.54	0.174	3890.72	0.174	3981.75
0.1744	1143.41	0.1744	1181.72	0.1744	1121.43	0.1744	1101.17		0.1744	3985.9	0.1744	3923.12	0.1744	3921.59	0.1744	3964.58		0.1744	3910.2	0.1744	3861.83	0.1744	3892.19	0.1744	3984.69
0.1748	1145.59	0.1748	1167.49	0.1748	1126.16	0.1748	1100.97		0.1748	3985.39	0.1748	3936.44	0.1748	3915.8	0.1748	3945.52		0.1748	3906.71	0.1748	3858.95	0.1748	3886.27	0.1748	3980.99
0.1752	1146.39	0.1752	1173.71	0.1752	1124.31	0.1752	1097.17		0.1752	3984.24	0.1752	3932.56	0.1752	3919.82	0.1752	3947.73		0.1752	3911.74	0.1752	3876.34	0.1752	3888.3	0.1752	3978.08
0.1756	1142.76	0.1756	1172.57	0.1756	1128.1	0.1756	1099.55		0.1756	3996.04	0.1756	3926.57	0.1756	3911.54	0.1756	3970.88		0.1756	3901.15	0.1756	3871.15	0.1756	3903.09	0.1756	3976.39
0.176	1139	0.176	1177.05	0.176	1119.83	0.176	1095.74		0.176	3994.05	0.176	3948.95	0.176	3922.37	0.176	3944.85		0.176	3914.14	0.176	3853.7	0.176	3891.11	0.176	3979.95
0.1764	1149.89	0.1764	1173.19	0.1764	1117.92	0.1764	1097.56		0.1764	3990.52	0.1764	3926.87	0.1764	3924.54	0.1764	3952.19		0.1764	3928.57	0.1764	3864.81	0.1764	3897.8	0.1764	3981.62
0.1768	1151.4	0.1768	1175.05	0.1768	1123.36	0.1768	1101.23		0.1768	3971.52	0.1768	3937.47	0.1768	3927.57	0.1768	3958.67		0.1768	3920.1	0.1768	3862.47	0.1768	3875.45	0.1768	3976.72
0.1772	1157.19	0.1772	1160.54	0.1772	1124.42	0.1772	1097.55		0.1772	3983.6	0.1772	3915.34	0.1772	3924.49	0.1772	3965.33		0.1772	3912.04	0.1772	3862.15	0.1772	3892.16	0.1772	3972.91
0.1776	1157.97	0.1776	1169.29	0.1776	1116.9	0.1776	1100.84		0.1776	3980.5	0.1776	3947.57	0.1776	3916.32	0.1776	3951.73		0.1776	3910.45	0.1776	3869.75	0.1776	3888.66	0.1776	3979.37
0.178	1149.94	0.178	1184.93	0.178	1125.18	0.178	1096.68		0.178	3979.56	0.178	3933.2	0.178	3914	0.178	3953.07		0.178	3917.95	0.178	3865.31	0.178	3885.72	0.178	3971.29
0.1784	1164.25	0.1784	1178	0.1784	1121.03	0.1784	1099.46		0.1784	4001.36	0.1784	3933.74	0.1784	3911.08	0.1784	3964.89		0.1784	3903.46	0.1784	3876.28	0.1784	3881.88	0.1784	3976.46
0.1788	1149.35	0.1788	1178.93	0.1788	1132.37	0.1788	1099.08		0.1788	3982.04	0.1788	3926.77	0.1788	3914.92	0.1788	3957.87		0.1788	3891.42	0.1788	3870.04	0.1788	3883.6	0.1788	3977.97
0.1792	1143.9	0.1792	1173.39	0.1792	1126.53	0.1792	1097.93		0.1792	3997.73	0.1792	3904.7	0.1792	3914.55	0.1792	3948.07		0.1792	3897.24	0.1792	3874.19	0.1792	3885.65	0.1792	3973.22
0.1796	1156.57	0.1796	1169.33	0.1796	1125.38	0.1796	1096.74		0.1796	3995.41	0.1796	3928.41	0.1796	3915.68	0.1796	3966.37		0.1796	3899.36	0.1796	3856.96	0.1796	3876.08	0.1796	3979.35
0.18	1159.97	0.18	1176	0.18	1131.57	0.18	1096.49		0.18	3984.95	0.18	3928.12	0.18	3915.49	0.18	3948.46		0.18	3889.42	0.18	3859.7	0.18	3898.1	0.18	3979.2
0.1804	1157.44	0.1804	1167.98	0.1804	1125.78	0.1804	1095.22		0.1804	3992.4	0.1804	3930.87	0.1804	3915.99	0.1804	3962.75		0.1804	3900.51	0.1804	3855.57	0.1804	3893.06	0.1804	3977.78
0.1808	1147.71	0.1808	1175.69	0.1808	1128.26	0.1808	1092.94		0.1808	3989.79	0.1808	3934.78	0.1808	3915.51	0.1808	3957.43		0.1808	3900.55	0.1808	3849.02	0.1808	3876.92	0.1808	3972.52
0.1812	1146.31	0.1812	1171.35	0.1812	1124.6	0.1812	1091.97		0.1812	3977.71	0.1812	3941.58	0.1812	3913.86	0.1812	3964.23		0.1812	3910.16	0.1812	3868.07	0.1812	3878.7	0.1812	3974.43
0.1816	1146.98	0.1816	1173.59	0.1816	1125.84	0.1816	1088.05		0.1816	4006.9	0.1816	3950.99	0.1816	3909.76	0.1816	3952.81		0.1816	3907.85	0.1816	3866.98	0.1816	3882.06	0.1816	3973.88
0.182	1156.29	0.182	1164.07	0.182	1117.52	0.182	1093.86		0.182	3988.06	0.182	3925.67	0.182	3913.95	0.182	3946.93		0.182	3911.05	0.182	3858.65	0.182	3871.6	0.182	3979.47
0.1824	1149.16	0.1824	1169.49	0.1824	1115.01	0.1824	1092.99		0.1824	3982.01	0.1824	3922.4	0.1824	3917.19	0.1824	3950.96		0.1824	3917.3	0.1824	3864.95	0.1824	3892.15	0.1824	3972.27
0.1828	1150.39	0.1828	1169.01	0.1828	1118.64	0.1828	1092.8		0.1828	3976.55	0.1828	3919.28	0.1828	3921.08	0.1828	3963.9		0.1828	3917.91	0.1828	3860.95	0.1828	3890.38	0.1828	3973.28
0.1832	1142.4	0.1832	1172.93	0.1832	1123.82	0.1832	1090.68		0.1832	4008.59	0.1832	3936.22	0.1832	3912.91	0.1832	3964.18		0.1832	3927.85	0.1832	3855.56	0.1832	3894.15	0.1832	3979.19
0.1836	1145.32	0.1836	1172.54	0.1836	1126.27	0.1836	1088.45		0.1836	3994.39	0.1836	3938.84	0.1836	3910.13	0.1836	3958.91		0.1836	3923.85	0.1836	3865.17	0.1836	3880.58	0.1836	3975.87
0.184	1148.46	0.184	1177.07	0.184	1122.79	0.184	1088.04		0.184	3996.17	0.184	3929.11	0.184	3912.1	0.184	3965.31		0.184	3899.56	0.184	3862.81	0.184	3873.7	0.184	3972.78
0.1844	1146.81	0.1844	1172.01	0.1844	1126.91	0.1844	1086.67		0.1844	4003.04	0.1844	3942.68	0.1844	3909.92	0.1844	3952.98		0.1844	3891.17	0.1844	3863.91	0.1844	3870.98	0.1844	3979.41
0.1848	1150.11	0.1848	1179.8	0.1848	1123.3	0.1848	1089.04		0.1848	3980.44	0.1848	3950.99	0.1848	3911.73	0.1848	3943.79		0.1848	3920.11	0.1848	3863.99	0.1848	3868.14	0.1848	3975.67
0.1852	1146.61	0.1852	1169.41	0.1852	1119.48	0.1852	1091.41		0.1852	3991.08	0.1852	3937.37	0.1852	3914.39	0.1852	3949.71		0.1852	3916.59	0.1852	3864.09	0.1852	3865.16	0.1852	3981.67
0.1856	1150.88	0.1856	1179.16	0.1856	1124.21	0.1856	1089.53		0.1856	3990.76	0.1856	3931.31	0.1856	3908.94	0.1856	3936.59		0.1856	3908.7	0.1856	3860.77	0.1856	3868.54	0.1856	3977.11
0.186	1147.29	0.186	1179.58	0.186	1120.65	0.186	1090.14		0.186	3988.68	0.186	3926.91	0.186	3917.63	0.186	3955.35		0.186	3899.37	0.186	3860.11	0.186	3882.9	0.186	3977.18
0.1864	1144.34	0.1864	1168.17	0.1864	1125	0.1864	1090.12		0.1864	3975.84	0.1864	3928.13	0.1864	3917.29	0.1864	3948.39		0.1864	3907.13	0.1864	3851.87	0.1864	3876.59	0.1864	3976.82
0.1868	1147.37	0.1868	1174.08	0.1868	1118.24	0.1868	1087.64		0.1868	3972.33	0.1868	3916.49	0.1868	3916.06	0.1868	3947.16		0.1868	3900.52	0.1868	3859.86	0.1868	3883.22	0.1868	3977.82
0.1872	1145.7	0.1872	1177.31	0.1872	1123.06	0.1872	1088.93		0.1872	4002.73	0.1872	3930.41	0.1872	3911.26	0.1872	3951.66		0.1872	3900.9	0.1872	3855.56	0.1872	3876.72	0.1872	3979.2
0.1876	1143.16	0.1876	1178.63	0.1876	1128.49	0.1876	1086.67		0.1876	3992.85	0.1876	3920.58	0.1876	3914.33	0.1876	3936.31		0.1876	3890.53	0.1876	3848.02	0.1876	3882.57	0.1876	3979.9
0.188	1144.08	0.188	1172.55	0.188	1126.74	0.188	1085.78		0.188	4000.57	0.188	3924.46	0.188	3914.06	0.188	3949.98		0.188	3903.66	0.188	3854.79	0.188	3867.7	0.188	3979.75
0.1884	1147.83	0.1884	1173.04	0.1884	1119.24	0.1884	1087.79		0.1884	3987.02	0.1884	3934.55	0.1884	3919.73	0.1884	3952.58		0.1884	3908.12	0.1884	3850.37	0.1884	3877.59	0.1884	3978.49
0.1888	1151.9	0.1888	1187.14	0.1888	1123.28	0.1888	1085.3		0.1888	3994.17	0.1888	3934.09	0.1888	3910.41	0.1888	3959.83		0.1888	3915.05	0.1888	3864.98	0.1888	3882.4	0.1888	3977.06
0.1892	1143.13	0.1892	1175.96	0.1892	1125.29	0.1892	1089.43		0.1892	3989.29	0.1892	3939.54	0.1892	3907.07	0.1892	3952.42		0.1892	3908.43	0.1892	3850.61	0.1892	3874.81	0.1892	3981.36
0.1896	1148.68	0.1896	1175.46	0.1896	1115.26	0.1896	1089.04		0.1896	3998.64	0.1896	3928.66	0.1896	3907.79	0.1896	3946.84		0.1896	3911.39	0.1896	3846.52	0.1896	3874.44	0.1896	3981.55
0.19	1147.84	0.19	1170.19	0.19	1112.1	0.19	1087.24		0.19	3998.63	0.19	3926.76	0.19	3913.05	0.19	3966.73		0.19	3906.86	0.19	3855.64	0.19	3869.33	0.19	3975.54
0.1904	1155.39	0.1904	1164.83	0.1904	1127.24	0.1904	1088.79		0.1904	3984.95	0.1904	3951.06	0.1904	3914.64	0.1904	3932.38		0.1904	3891.66	0.1904	3847.5	0.1904	3867.78	0.1904	3981.63
0.1908	1147.87	0.1908	1165.01	0.1908	1118.85	0.1908	1090.9		0.1908	3988.18	0.1908	3931.22	0.1908	3911.59	0.1908	3957.05		0.1908	3918.93	0.1908	3843.69	0.1908	3876.4	0.1908	3980.75
0.1912	1146.42	0.1912	1152.72	0.1912	1114.18	0.1912	1085.79		0.1912	3997.29	0.1912	3941.32	0.1912	3910.42	0.1912	3950.92		0.1912	3888.34	0.1912	3851.79	0.1912	3877.43	0.1912	3980.02
0.1916	1147.73	0.1916	1172.54	0.1916	1119.88	0.1916	1084.15		0.1916	3969.41	0.1916	3935.5	0.1916	3906.66	0.1916	3947.45		0.1916	3895.44	0.1916	3848.08	0.1916	3888.73	0.1916	3972.35
0.192	1136.75	0.192	1175.5	0.192	1127.14	0.192	1083.79		0.192	4011.86	0.192	3924.39	0.192	3919.61	0.192	3947.38		0.192	3893.24	0.192	3859.74	0.192	3864.85	0.192	3973.7
0.1924	1142.41	0.1924	1161.6	0.1924	1122.86	0.1924	1084.52		0.1924	3987.74	0.1924	3930.5	0.1924	3913.58	0.1924	3961.39		0.1924	3897.91	0.1924	3833.81	0.1924	3869.28	0.1924	3986.31
0.1928	1147.33	0.1928	1157.88	0.1928	1131.22	0.1928	1088.18		0.1928	3976.97	0.1928	3937.52	0.1928	3912.24	0.1928	3980.56		0.1928	3910.62	0.1928	3858.86	0.1928	3870.42	0.1928	3978.63
0.1932	1137.2	0.1932	1172.97	0.1932	1125.57	0.1932	1082.59		0.1932	4000.46	0.1932	3938.95	0.1932	3914.62	0.1932	3950.45		0.1932	3905.51	0.1932	3850.92	0.1932	3858.85	0.1932	3982.06
0.1936	1145.89	0.1936	1166.85	0.1936	1128.17	0.1936	1078.99		0.1936	3987.34	0.1936	3935.37	0.1936	3910.22	0.1936	3942.35		0.1936	3900.63	0.1936	3840.14	0.1936	3875.78	0.1936	3979.3
0.194	1141.8	0.194	1177.25	0.194	1122.84	0.194	1084.55		0.194	3974.52	0.194	3952.62	0.194	3916.89	0.194	3950.02		0.194	3907.42	0.194	3840.82	0.194	3865.58	0.194	3977.64
0.1944	1141.44	0.1944	1173.97	0.1944	1119.05	0.1944	1084.64		0.1944	3999.57	0.1944	3941.09	0.1944	3912.14	0.1944	3952.61		0.1944	3911.28	0.1944	3846.23	0.1944	3870.43	0.1944	3979.21
0.1948	1142.17	0.1948	1167.05	0.1948	1122.24	0.1948	1085.03		0.1948	3991.94	0.1948	3937.91	0.1948	3910.42	0.1948	3959.62		0.1948	3909.01	0.1948	3845.5	0.1948	3871.52	0.1948	3971.31
0.1952	1151	0.1952	1174.36	0.1952	1117.46	0.1952	1082.58		0.1952	3995.74	0.1952	3928.43	0.1952	3912.16	0.1952	3945.18		0.1952	3921.59	0.1952	3849.15	0.1952	3861.2	0.1952	3977.04
0.1956	1151.24	0.1956	1182.48	0.1956	1116.45	0.1956	1081.76		0.1956	3995.57	0.1956	3917.81	0.1956	3907.85	0.1956	3943.07		0.1956	3906.7	0.1956	3841.38	0.1956	3867.32	0.1956	3972.19
0.196	1146.55	0.196	1173.91	0.196	1116.13	0.196	1082.21		0.196	3986.14	0.196	3920.81	0.196	3912.09	0.196	3954.51		0.196	3907.11	0.196	3857.25	0.196	3864.6	0.196	3979.77
0.1964	1136.09	0.1964	1168.51	0.1964	1117.42	0.1964	1088.4		0.1964	3975.84	0.1964	3917.74	0.1964	3910.22	0.1964	3966.47		0.1964	3918.47	0.1964	3862.88	0.1964	3869.46	0.1964	3968.94
0.1968	1139.51	0.1968	1159.64	0.1968	1122.88	0.1968	1083.06		0.1968	3994.02	0.1968	3931.29	0.1968	3909.12	0.1968	3958.3		0.1968	3904.29	0.1968	3843.43	0.1968	3873.77	0.1968	3978.12
0.1972	1143.19	0.1972	1171.36	0.1972	1112.41	0.1972	1081.71		0.1972	3996.53	0.1972	3931.2	0.1972	3910.18	0.1972	3954.21		0.1972	3903.58	0.1972	3836.34	0.1972	3857.7	0.1972	3973.48
0.1976	1139.2	0.1976	1162.8	0.1976	1121.03	0.1976	1085.03		0.1976	3984.11	0.1976	3928.27	0.1976	3913.43	0.1976	3954.89		0.1976	3910.27	0.1976	3834.95	0.1976	3862.91	0.1976	3980.94
0.198	1136.35	0.198	1167.93	0.198	1108.3	0.198	1080.75		0.198	3980.45	0.198	3917.46	0.198	3910.59	0.198	3956.84		0.198	3918.91	0.198	3840.5	0.198	3858.78	0.198	3969.44
0.1984	1141.43	0.1984	1164.7	0.1984	1117.67	0.1984	1083.03		0.1984	3993.71	0.1984	3921.94	0.1984	3911.14	0.1984	3941.08		0.1984	3899.51	0.1984	3848.49	0.1984	3866.24	0.1984	3971.59
0.1988	1142.17	0.1988	1170.72	0.1988	1127.21	0.1988	1080.8		0.1988	3985.2	0.1988	3931.18	0.1988	3911.99	0.1988	3958.37		0.1988	3909.59	0.1988	3846.73	0.1988	3868.72	0.1988	3972.59
0.1992	1132.74	0.1992	1169.41	0.1992	1119.38	0.1992	1082.77		0.1992	3971.5	0.1992	3948.29	0.1992	3905.31	0.1992	3962.21		0.1992	3901.34	0.1992	3841.62	0.1992	3868.11	0.1992	3978.13
0.1996	1135.87	0.1996	1172.02	0.1996	1116.01	0.1996	1079.84		0.1996	3978.02	0.1996	3933.26	0.1996	3912.69	0.1996	3947.02		0.1996	3907.03	0.1996	3848.1	0.1996	3870.59	0.1996	3981.9
0.2	1138.41	0.2	1171.68	0.2	1112.74	0.2	1083.24		0.2	3976.35	0.2	3933.04	0.2	3913.1	0.2	3957.44		0.2	3912.69	0.2	3841.55	0.2	3869.38	0.2	3973.75
0.2004	1145.19	0.2004	1176.13	0.2004	1112.58	0.2004	1076.96		0.2004	3994.35	0.2004	3938.42	0.2004	3911.71	0.2004	3960.95		0.2004	3904.02	0.2004	3845.66	0.2004	3877.14	0.2004	3977.31
0.2008	1143.92	0.2008	1171.61	0.2008	1116.87	0.2008	1076.13		0.2008	3982.59	0.2008	3938.37	0.2008	3916.79	0.2008	3960.43		0.2008	3900.8	0.2008	3840.38	0.2008	3883.42	0.2008	3975.29
0.2012	1141.47	0.2012	1168.93	0.2012	1122.78	0.2012	1075.22		0.2012	3994.36	0.2012	3932.92	0.2012	3915.15	0.2012	3963.54		0.2012	3908.83	0.2012	3836.27	0.2012	3894.52	0.2012	3980.73
0.2016	1138.72	0.2016	1166.21	0.2016	1118.68	0.2016	1072.18		0.2016	3990.1	0.2016	3920.98	0.2016	3910.68	0.2016	3952.34		0.2016	3886.61	0.2016	3837.54	0.2016	3885.11	0.2016	3974.8
0.202	1136.07	0.202	1171.8	0.202	1112.49	0.202	1075.69		0.202	3977.89	0.202	3938.16	0.202	3915.28	0.202	3948.76		0.202	3905.53	0.202	3847	0.202	3888.57	0.202	3967.64
0.2024	1135.89	0.2024	1160.97	0.2024	1113.13	0.2024	1074.03		0.2024	3983.44	0.2024	3934.58	0.2024	3909.21	0.2024	3944.72		0.2024	3903.03	0.2024	3854.58	0.2024	3864.07	0.2024	3973.39
0.2028	1139.61	0.2028	1176.22	0.2028	1110.1	0.2028	1074.01		0.2028	3981	0.2028	3925.08	0.2028	3911.36	0.2028	3947.11		0.2028	3903.66	0.2028	3855.47	0.2028	3887.73	0.2028	3975.02
0.2032	1130.6	0.2032	1178.85	0.2032	1112.88	0.2032	1076.27		0.2032	3995.78	0.2032	3925.24	0.2032	3913.35	0.2032	3942.78		0.2032	3910.67	0.2032	3859.48	0.2032	3886.95	0.2032	3979.01
0.2036	1140.32	0.2036	1166.13	0.2036	1117.87	0.2036	1076.94		0.2036	3991.17	0.2036	3921.15	0.2036	3905.46	0.2036	3954.09		0.2036	3912.69	0.2036	3850.62	0.2036	3879	0.2036	3982.41
0.204	1148.58	0.204	1167.31	0.204	1116.79	0.204	1078.21		0.204	3983.32	0.204	3925.12	0.204	3916.73	0.204	3955.48		0.204	3904.48	0.204	3866.5	0.204	3875.91	0.204	3978.46
0.2044	1136.49	0.2044	1179.22	0.2044	1115.81	0.2044	1076.2		0.2044	3993.51	0.2044	3939.97	0.2044	3912.01	0.2044	3957.61		0.2044	3894.35	0.2044	3865.25	0.2044	3875.12	0.2044	3978.46
0.2048	1147.13	0.2048	1177.62	0.2048	1115.52	0.2048	1077.34		0.2048	3962.67	0.2048	3926.46	0.2048	3908.94	0.2048	3945.89		0.2048	3901.31	0.2048	3851.79	0.2048	3869.55	0.2048	3974.44
0.2052	1141.74	0.2052	1172.87	0.2052	1113.1	0.2052	1077.7		0.2052	4003.25	0.2052	3927.79	0.2052	3911.28	0.2052	3948.8		0.2052	3912.63	0.2052	3854.21	0.2052	3886.37	0.2052	3970.87
0.2056	1146.47	0.2056	1177.95	0.2056	1112	0.2056	1077.45		0.2056	3979.94	0.2056	3943.31	0.2056	3903.84	0.2056	3959.12		0.2056	3887.79	0.2056	3848.6	0.2056	3896.92	0.2056	3972.23
0.206	1144.61	0.206	1165.69	0.206	1120.23	0.206	1079.48		0.206	3992.39	0.206	3920.24	0.206	3909.36	0.206	3953.27		0.206	3911.52	0.206	3850.68	0.206	3886.3	0.206	3975.76
0.2064	1139.66	0.2064	1168.89	0.2064	1111.78	0.2064	1075.52		0.2064	3998.17	0.2064	3918.11	0.2064	3914.09	0.2064	3958.44		0.2064	3903.85	0.2064	3864.16	0.2064	3870.96	0.2064	3976.26
0.2068	1138.76	0.2068	1169.64	0.2068	1109.67	0.2068	1073.69		0.2068	3988.33	0.2068	3947.2	0.2068	3907.83	0.2068	3956.2		0.2068	3903.15	0.2068	3844.64	0.2068	3887.47	0.2068	3973.07
0.2072	1132.16	0.2072	1173.32	0.2072	1114.83	0.2072	1073.1		0.2072	3974.73	0.2072	3923.94	0.2072	3905.38	0.2072	3948		0.2072	3905.66	0.2072	3846.75	0.2072	3866.86	0.2072	3978.45
0.2076	1137.86	0.2076	1167.44	0.2076	1108.25	0.2076	1075.78		0.2076	4007.41	0.2076	3926.74	0.2076	3909.24	0.2076	3960.85		0.2076	3917.79	0.2076	3853.4	0.2076	3861.64	0.2076	3972.73
0.208	1134.51	0.208	1170.75	0.208	1106.82	0.208	1071.1		0.208	3975.04	0.208	3921.91	0.208	3910.62	0.208	3951.63		0.208	3904.54	0.208	3854.68	0.208	3870.37	0.208	3971.37
0.2084	1132.34	0.2084	1167.06	0.2084	1113.9	0.2084	1072.79		0.2084	3986.52	0.2084	3914.01	0.2084	3901.25	0.2084	3942.42		0.2084	3896.51	0.2084	3850.72	0.2084	3861.49	0.2084	3974.17
0.2088	1137.3	0.2088	1167.68	0.2088	1108.47	0.2088	1072.87		0.2088	3998.52	0.2088	3929.27	0.2088	3903.44	0.2088	3947.27		0.2088	3905.3	0.2088	3844.15	0.2088	3871.99	0.2088	3977.42
0.2092	1141.54	0.2092	1166.1	0.2092	1110.87	0.2092	1070.6		0.2092	4003.13	0.2092	3929.36	0.2092	3905.35	0.2092	3943.24		0.2092	3900.31	0.2092	3846.99	0.2092	3854.21	0.2092	3961.04
0.2096	1138.98	0.2096	1167.55	0.2096	1104.72	0.2096	1071.54		0.2096	3975.55	0.2096	3928.59	0.2096	3901.18	0.2096	3957.49		0.2096	3896.88	0.2096	3853.89	0.2096	3867.01	0.2096	3966.01
0.21	1134.2	0.21	1168.3	0.21	1111.4	0.21	1072.6		0.21	3986.94	0.21	3926.28	0.21	3910.47	0.21	3937.1		0.21	3898.43	0.21	3852.02	0.21	3867.38	0.21	3973.4
0.2104	1130.79	0.2104	1174.82	0.2104	1112.55	0.2104	1070.69		0.2104	3992.1	0.2104	3929.75	0.2104	3908.25	0.2104	3949.77		0.2104	3898.06	0.2104	3845.42	0.2104	3866.04	0.2104	3974.03
0.2108	1131.68	0.2108	1174	0.2108	1109.02	0.2108	1070.88		0.2108	3976.27	0.2108	3926.74	0.2108	3906.49	0.2108	3976.12		0.2108	3899.6	0.2108	3860.35	0.2108	3858.53	0.2108	3976.22
0.2112	1138.99	0.2112	1172.25	0.2112	1111.77	0.2112	1066.54		0.2112	3988.98	0.2112	3928.86	0.2112	3897.13	0.2112	3941.52		0.2112	3909	0.2112	3851.86	0.2112	3861.77	0.2112	3984.21
0.2116	1143.09	0.2116	1176.06	0.2116	1105.62	0.2116	1068.85		0.2116	3996.63	0.2116	3918.57	0.2116	3910.47	0.2116	3948.83		0.2116	3894.69	0.2116	3850.6	0.2116	3872.36	0.2116	3969.54
0.212	1134.13	0.212	1171.02	0.212	1114.34	0.212	1070.88		0.212	3983.66	0.212	3930.56	0.212	3914.21	0.212	3955.48		0.212	3914.84	0.212	3848.94	0.212	3842.97	0.212	3977.15
0.2124	1134.12	0.2124	1177.76	0.2124	1108.08	0.2124	1066.36		0.2124	3980.32	0.2124	3936.09	0.2124	3910.36	0.2124	3977.84		0.2124	3896.15	0.2124	3866.73	0.2124	3863.25	0.2124	3978.24
0.2128	1137.72	0.2128	1173.91	0.2128	1111.12	0.2128	1066.95		0.2128	4001.09	0.2128	3923.59	0.2128	3910.07	0.2128	3972.41		0.2128	3910.45	0.2128	3853.13	0.2128	3856.68	0.2128	3975.58
0.2132	1133.51	0.2132	1174.08	0.2132	1112.74	0.2132	1068.38		0.2132	4009.89	0.2132	3923.54	0.2132	3911.97	0.2132	3971.99		0.2132	3899.01	0.2132	3849.76	0.2132	3854.65	0.2132	3974.27
0.2136	1140.31	0.2136	1172.6	0.2136	1115.64	0.2136	1068.2		0.2136	3981.35	0.2136	3925.2	0.2136	3915.16	0.2136	3950.51		0.2136	3900.03	0.2136	3853.5	0.2136	3870	0.2136	3980.3
0.214	1134.67	0.214	1167.39	0.214	1112.4	0.214	1071.6		0.214	3985.01	0.214	3921.82	0.214	3913.92	0.214	3961.64		0.214	3902.7	0.214	3852.85	0.214	3856.24	0.214	3975.9
0.2144	1137.25	0.2144	1170.39	0.2144	1110.27	0.2144	1068.76		0.2144	3992.52	0.2144	3930.14	0.2144	3910.03	0.2144	3959.71		0.2144	3905.7	0.2144	3845.17	0.2144	3870.69	0.2144	3974.85
0.2148	1135.26	0.2148	1175.01	0.2148	1105.43	0.2148	1074.46		0.2148	3979.44	0.2148	3922.42	0.2148	3911.31	0.2148	3953.3		0.2148	3897.14	0.2148	3850.74	0.2148	3863.82	0.2148	3972.5
0.2152	1135.29	0.2152	1164.78	0.2152	1116.27	0.2152	1068.4		0.2152	3996.27	0.2152	3921.21	0.2152	3906.29	0.2152	3954.46		0.2152	3898.61	0.2152	3840.43	0.2152	3854.95	0.2152	3977.59
0.2156	1140.01	0.2156	1168.31	0.2156	1109.93	0.2156	1069.14		0.2156	3983.33	0.2156	3902.5	0.2156	3914.54	0.2156	3949.8		0.2156	3889.02	0.2156	3854.98	0.2156	3855.63	0.2156	3968.4
0.216	1138.74	0.216	1158.44	0.216	1105.02	0.216	1067.76		0.216	4000.22	0.216	3914.81	0.216	3907.96	0.216	3951.84		0.216	3907.68	0.216	3849.18	0.216	3868.03	0.216	3968.6
0.2164	1140.16	0.2164	1163.29	0.2164	1114.67	0.2164	1069.86		0.2164	3978	0.2164	3932.79	0.2164	3912.6	0.2164	3965.05		0.2164	3897.38	0.2164	3848.82	0.2164	3862.78	0.2164	3971.71
0.2168	1134.56	0.2168	1161.9	0.2168	1116.61	0.2168	1065.6		0.2168	3981.83	0.2168	3924.17	0.2168	3908.48	0.2168	3954.28		0.2168	3905.3	0.2168	3862.36	0.2168	3865.5	0.2168	3968.37
0.2172	1130.45	0.2172	1166.18	0.2172	1115.79	0.2172	1067.79		0.2172	3991.14	0.2172	3912.38	0.2172	3909.59	0.2172	3976.12		0.2172	3904.76	0.2172	3853.24	0.2172	3850.89	0.2172	3965.38
0.2176	1135.68	0.2176	1162.83	0.2176	1115.7	0.2176	1069.45		0.2176	3989.07	0.2176	3917.73	0.2176	3906.93	0.2176	3968.82		0.2176	3901.18	0.2176	3840.94	0.2176	3854.58	0.2176	3974.15
0.218	1134.42	0.218	1171.83	0.218	1113.23	0.218	1067.27		0.218	3996.75	0.218	3916.6	0.218	3908.17	0.218	3966.88		0.218	3889.51	0.218	3845.95	0.218	3854.28	0.218	3980.33
0.2184	1138.56	0.2184	1170.87	0.2184	1110.65	0.2184	1063.67		0.2184	3977.57	0.2184	3936	0.2184	3913.49	0.2184	3970.6		0.2184	3901.01	0.2184	3848.46	0.2184	3863.84	0.2184	3970.99
0.2188	1132.54	0.2188	1170.53	0.2188	1109.83	0.2188	1066.86		0.2188	3979.19	0.2188	3933.23	0.2188	3907.94	0.2188	3953.1		0.2188	3896.15	0.2188	3851.81	0.2188	3865.35	0.2188	3969.76
0.2192	1130.67	0.2192	1163.34	0.2192	1109.5	0.2192	1068.9		0.2192	3975.81	0.2192	3922.72	0.2192	3914.75	0.2192	3943.33		0.2192	3891.43	0.2192	3845.5	0.2192	3858.34	0.2192	3972.39
0.2196	1141.4	0.2196	1172.95	0.2196	1115.98	0.2196	1069.77		0.2196	3971.78	0.2196	3927.59	0.2196	3905.71	0.2196	3948.68		0.2196	3900.43	0.2196	3842.26	0.2196	3858.23	0.2196	3965.11
0.22	1133.31	0.22	1159.75	0.22	1115.71	0.22	1067.92		0.22	3966.87	0.22	3922.49	0.22	3903.56	0.22	3940.11		0.22	3899.66	0.22	3844.97	0.22	3858.8	0.22	3962.55
0.2204	1134.03	0.2204	1173.8	0.2204	1116.82	0.2204	1068.86		0.2204	3998.97	0.2204	3915.36	0.2204	3902.97	0.2204	3943.05		0.2204	3912.37	0.2204	3850.57	0.2204	3871.28	0.2204	3964.54
0.2208	1128.06	0.2208	1174.51	0.2208	1107.56	0.2208	1068.72		0.2208	3990.43	0.2208	3906.72	0.2208	3906.19	0.2208	3953.86		0.2208	3894.12	0.2208	3844.77	0.2208	3864.49	0.2208	3981.9
0.2212	1130.42	0.2212	1170.94	0.2212	1112.74	0.2212	1066.33		0.2212	3981.66	0.2212	3923.87	0.2212	3906.51	0.2212	3926.12		0.2212	3911.66	0.2212	3842.98	0.2212	3855.68	0.2212	3979.09
0.2216	1128.65	0.2216	1170.21	0.2216	1109.49	0.2216	1065.14		0.2216	3985.4	0.2216	3907.19	0.2216	3908.36	0.2216	3951		0.2216	3907.44	0.2216	3842.46	0.2216	3864.23	0.2216	3965.47
0.222	1129.8	0.222	1173.51	0.222	1114.52	0.222	1062.95		0.222	3987.65	0.222	3917.71	0.222	3908.32	0.222	3959.79		0.222	3890.35	0.222	3849.05	0.222	3864.22	0.222	3965.69
0.2224	1137.34	0.2224	1162.63	0.2224	1115.04	0.2224	1061.33		0.2224	4007.56	0.2224	3918.62	0.2224	3904.04	0.2224	3932.7		0.2224	3901.33	0.2224	3834.61	0.2224	3862.51	0.2224	3964.63
0.2228	1130.6	0.2228	1161.78	0.2228	1114.9	0.2228	1062.52		0.2228	3987.9	0.2228	3926.2	0.2228	3910.84	0.2228	3950.78		0.2228	3899.97	0.2228	3834.04	0.2228	3866.75	0.2228	3968.88
0.2232	1128.59	0.2232	1168.95	0.2232	1114.86	0.2232	1060.7		0.2232	3978.36	0.2232	3932.49	0.2232	3903.54	0.2232	3959.74		0.2232	3900.41	0.2232	3847.65	0.2232	3864.12	0.2232	3966.51
0.2236	1136.52	0.2236	1173.95	0.2236	1112.88	0.2236	1067.28		0.2236	4001.95	0.2236	3912.84	0.2236	3908.56	0.2236	3954.88		0.2236	3887.29	0.2236	3850.63	0.2236	3864.68	0.2236	3973.62
0.224	1134.18	0.224	1160.38	0.224	1116.99	0.224	1064.16		0.224	3990.08	0.224	3919.24	0.224	3903.61	0.224	3957.8		0.224	3898.54	0.224	3841.84	0.224	3865.1	0.224	3972.39
0.2244	1130.35	0.2244	1156.12	0.2244	1113.06	0.2244	1064.9		0.2244	3986.93	0.2244	3937.69	0.2244	3905.96	0.2244	3948.74		0.2244	3902.11	0.2244	3831.67	0.2244	3867.67	0.2244	3969.08
0.2248	1133.83	0.2248	1162.57	0.2248	1112.19	0.2248	1062.79		0.2248	3993.12	0.2248	3933.76	0.2248	3906.7	0.2248	3955.17		0.2248	3884.38	0.2248	3831.19	0.2248	3865.53	0.2248	3979.59
0.2252	1129.75	0.2252	1158.83	0.2252	1106.96	0.2252	1059.75		0.2252	3983.82	0.2252	3921.16	0.2252	3907.79	0.2252	3939.89		0.2252	3874.68	0.2252	3841.85	0.2252	3860.57	0.2252	3969.51
0.2256	1132.23	0.2256	1163.07	0.2256	1101.67	0.2256	1059.54		0.2256	3986.67	0.2256	3927.93	0.2256	3910.17	0.2256	3932.28		0.2256	3889.86	0.2256	3828.4	0.2256	3847.07	0.2256	3973.84
0.226	1136.39	0.226	1165.85	0.226	1113.05	0.226	1062		0.226	3979.44	0.226	3924.88	0.226	3901.78	0.226	3933.93		0.226	3884.35	0.226	3842.67	0.226	3855.71	0.226	3982.64
0.2264	1134.05	0.2264	1167.54	0.2264	1118.23	0.2264	1065.93		0.2264	3993.89	0.2264	3926.12	0.2264	3905.38	0.2264	3929.99		0.2264	3894.24	0.2264	3838.08	0.2264	3853.68	0.2264	3972.68
0.2268	1137.16	0.2268	1169.89	0.2268	1114.63	0.2268	1063.02		0.2268	3990.01	0.2268	3934.46	0.2268	3908.13	0.2268	3952.53		0.2268	3886.66	0.2268	3837.89	0.2268	3858.86	0.2268	3970.51
0.2272	1133.25	0.2272	1170.74	0.2272	1104.85	0.2272	1065.78		0.2272	3982.38	0.2272	3931.86	0.2272	3903.68	0.2272	3942.72		0.2272	3889.27	0.2272	3832.77	0.2272	3843.93	0.2272	3974.64
0.2276	1147.57	0.2276	1174.84	0.2276	1109.48	0.2276	1064.45		0.2276	3990.47	0.2276	3942.46	0.2276	3908.29	0.2276	3941.69		0.2276	3901.2	0.2276	3837.4	0.2276	3850.26	0.2276	3970.88
0.228	1133.73	0.228	1177.57	0.228	1111.8	0.228	1063.85		0.228	3982.45	0.228	3942.58	0.228	3903.78	0.228	3950.77		0.228	3895.78	0.228	3826.78	0.228	3862.02	0.228	3982.06
0.2284	1131.23	0.2284	1165.37	0.2284	1103.03	0.2284	1065.38		0.2284	4005.27	0.2284	3932.7	0.2284	3900.89	0.2284	3947.23		0.2284	3878.28	0.2284	3833.6	0.2284	3859.67	0.2284	3978.47
0.2288	1133.09	0.2288	1161.25	0.2288	1106.18	0.2288	1062.98		0.2288	3991.44	0.2288	3954.47	0.2288	3900.89	0.2288	3953.66		0.2288	3892.69	0.2288	3833.39	0.2288	3867.94	0.2288	3977.32
0.2292	1127.06	0.2292	1152.95	0.2292	1101.71	0.2292	1064.66		0.2292	3992.28	0.2292	3941.4	0.2292	3904.26	0.2292	3954.12		0.2292	3886.32	0.2292	3838.78	0.2292	3855.46	0.2292	3974.31
0.2296	1125.93	0.2296	1163.17	0.2296	1111.78	0.2296	1064.54		0.2296	4010.51	0.2296	3937.1	0.2296	3903.92	0.2296	3943.45		0.2296	3899.16	0.2296	3832.65	0.2296	3852.61	0.2296	3984.49
0.23	1121.19	0.23	1152.13	0.23	1102.37	0.23	1064.1		0.23	4013.86	0.23	3924.14	0.23	3906.36	0.23	3966.43		0.23	3882.44	0.23	3849.29	0.23	3852.55	0.23	3973.63
0.2304	1127.22	0.2304	1165.9	0.2304	1096.85	0.2304	1058.43		0.2304	3984.15	0.2304	3933.16	0.2304	3900.31	0.2304	3933.52		0.2304	3889.78	0.2304	3840.21	0.2304	3858.86	0.2304	3969.58
0.2308	1127.69	0.2308	1176.11	0.2308	1113.61	0.2308	1058.35		0.2308	3984.3	0.2308	3935.41	0.2308	3901.34	0.2308	3930.72		0.2308	3896.91	0.2308	3839.51	0.2308	3852.02	0.2308	3970.4
0.2312	1123.78	0.2312	1161.44	0.2312	1109.07	0.2312	1063.01		0.2312	3995.19	0.2312	3928.42	0.2312	3908.91	0.2312	3944.25		0.2312	3897.27	0.2312	3852.18	0.2312	3864.14	0.2312	3975.1
0.2316	1126.76	0.2316	1174.31	0.2316	1111.11	0.2316	1060.75		0.2316	3982.73	0.2316	3926.75	0.2316	3903.3	0.2316	3950.43		0.2316	3897.89	0.2316	3844.27	0.2316	3864.46	0.2316	3973.45
0.232	1129.04	0.232	1163.53	0.232	1107.83	0.232	1063.73		0.232	3994.45	0.232	3925.18	0.232	3899	0.232	3955.28		0.232	3876.17	0.232	3841.62	0.232	3855	0.232	3970.42
0.2324	1129.01	0.2324	1168.07	0.2324	1112.48	0.2324	1060.7		0.2324	3994.8	0.2324	3937.35	0.2324	3904.84	0.2324	3954.63		0.2324	3900.53	0.2324	3845.68	0.2324	3864.18	0.2324	3968.93
0.2328	1127.9	0.2328	1169.32	0.2328	1107.85	0.2328	1062.42		0.2328	3997.74	0.2328	3937.44	0.2328	3901.32	0.2328	3938.51		0.2328	3877.43	0.2328	3829.95	0.2328	3870.29	0.2328	3969.57
0.2332	1124.19	0.2332	1167.44	0.2332	1104.43	0.2332	1060.31		0.2332	3982.48	0.2332	3935.98	0.2332	3904.9	0.2332	3935.47		0.2332	3882.87	0.2332	3841.05	0.2332	3858.6	0.2332	3967.01
0.2336	1128.24	0.2336	1170.76	0.2336	1103.02	0.2336	1059.11		0.2336	4010.32	0.2336	3930.85	0.2336	3908.98	0.2336	3951.57		0.2336	3895.21	0.2336	3833.73	0.2336	3867.66	0.2336	3975.92
0.234	1134.35	0.234	1164.84	0.234	1098.37	0.234	1059.85		0.234	3992.49	0.234	3923.73	0.234	3903.26	0.234	3959.6		0.234	3888.76	0.234	3833.97	0.234	3860.79	0.234	3979.3
0.2344	1132.29	0.2344	1166.02	0.2344	1101.62	0.2344	1058.75		0.2344	3998.26	0.2344	3915.38	0.2344	3902.25	0.2344	3966.7		0.2344	3893.85	0.2344	3824.24	0.2344	3853.11	0.2344	3971.48
0.2348	1127.15	0.2348	1163.45	0.2348	1104.09	0.2348	1059.46		0.2348	3974.55	0.2348	3926.23	0.2348	3898.26	0.2348	3941.04		0.2348	3893.02	0.2348	3830.72	0.2348	3858.17	0.2348	3974.16
0.2352	1122.3	0.2352	1165.02	0.2352	1103.14	0.2352	1057.72		0.2352	3975.32	0.2352	3919.85	0.2352	3905.31	0.2352	3956.53		0.2352	3891.76	0.2352	3829.04	0.2352	3850.65	0.2352	3972.84
0.2356	1132.29	0.2356	1163.94	0.2356	1109.67	0.2356	1059.61		0.2356	3992.64	0.2356	3922.26	0.2356	3907.86	0.2356	3951.57		0.2356	3887.66	0.2356	3835.79	0.2356	3858.49	0.2356	3973.9
0.236	1140.48	0.236	1169.35	0.236	1100.7	0.236	1055.71		0.236	3977.69	0.236	3923.96	0.236	3909.3	0.236	3950.62		0.236	3883.12	0.236	3838.47	0.236	3857.5	0.236	3966.6
0.2364	1133.12	0.2364	1170.17	0.2364	1099.3	0.2364	1055.42		0.2364	4002.85	0.2364	3920.81	0.2364	3909.15	0.2364	3948.86		0.2364	3896.18	0.2364	3829.37	0.2364	3858.51	0.2364	3975.16
0.2368	1132.15	0.2368	1167.33	0.2368	1101.1	0.2368	1055.33		0.2368	3998.47	0.2368	3920.23	0.2368	3900.87	0.2368	3952.22		0.2368	3885.85	0.2368	3825.67	0.2368	3843.99	0.2368	3969.95
0.2372	1129.21	0.2372	1166.75	0.2372	1103.4	0.2372	1058.6		0.2372	3977.1	0.2372	3910.93	0.2372	3901.01	0.2372	3940.43		0.2372	3890.15	0.2372	3821.37	0.2372	3844.4	0.2372	3974.98
0.2376	1124.36	0.2376	1175.24	0.2376	1098.51	0.2376	1059.09		0.2376	3976.6	0.2376	3926.53	0.2376	3896.01	0.2376	3942.13		0.2376	3884.05	0.2376	3816.5	0.2376	3851.3	0.2376	3970.1
0.238	1132.66	0.238	1162	0.238	1104.39	0.238	1059.42		0.238	3982.4	0.238	3904.8	0.238	3899.28	0.238	3950.92		0.238	3882.84	0.238	3830.92	0.238	3846.44	0.238	3969.7
0.2384	1126.45	0.2384	1170.79	0.2384	1109.65	0.2384	1057.72		0.2384	3982.3	0.2384	3916.71	0.2384	3902.99	0.2384	3945.08		0.2384	3890.79	0.2384	3813.46	0.2384	3854.75	0.2384	3979.58
0.2388	1122.3	0.2388	1159.75	0.2388	1104.04	0.2388	1053.39		0.2388	3983.43	0.2388	3919.45	0.2388	3907.37	0.2388	3944.53		0.2388	3883.96	0.2388	3816.04	0.2388	3861.17	0.2388	3969.02
0.2392	1120.36	0.2392	1165.69	0.2392	1109.12	0.2392	1055.72		0.2392	3991.72	0.2392	3926.08	0.2392	3901.35	0.2392	3936.07		0.2392	3869.53	0.2392	3827.24	0.2392	3841.88	0.2392	3972.38
0.2396	1125.1	0.2396	1157.68	0.2396	1108	0.2396	1057.66		0.2396	3968.47	0.2396	3936.92	0.2396	3899.75	0.2396	3941.56		0.2396	3872.12	0.2396	3825.94	0.2396	3854.89	0.2396	3969.84
0.24	1127.49	0.24	1162.26	0.24	1099.57	0.24	1056.79		0.24	3985.71	0.24	3903.47	0.24	3897.25	0.24	3937.02		0.24	3891.93	0.24	3826.03	0.24	3854.31	0.24	3963.74
0.2404	1131.39	0.2404	1168.61	0.2404	1104.29	0.2404	1054.45		0.2404	3978.31	0.2404	3909.62	0.2404	3902.4	0.2404	3942.33		0.2404	3880.79	0.2404	3822.72	0.2404	3856.84	0.2404	3961.18
0.2408	1132.93	0.2408	1156.53	0.2408	1103.8	0.2408	1051.55		0.2408	3992.51	0.2408	3926.34	0.2408	3896.87	0.2408	3938.86		0.2408	3894.79	0.2408	3820.79	0.2408	3865.57	0.2408	3973.98
0.2412	1127.29	0.2412	1171.66	0.2412	1096.07	0.2412	1049.83		0.2412	3996.99	0.2412	3906.9	0.2412	3906.12	0.2412	3940.16		0.2412	3890.56	0.2412	3817	0.2412	3848.05	0.2412	3971.23
0.2416	1128.85	0.2416	1166.5	0.2416	1102.62	0.2416	1051.91		0.2416	3982.66	0.2416	3912.36	0.2416	3900.5	0.2416	3943.01		0.2416	3878.47	0.2416	3825.69	0.2416	3847.96	0.2416	3968.68
0.242	1130.5	0.242	1168.34	0.242	1102.36	0.242	1046.91		0.242	3979.07	0.242	3911.66	0.242	3906.59	0.242	3935.06		0.242	3890.49	0.242	3823.25	0.242	3853.98	0.242	3973.2
0.2424	1129.44	0.2424	1171.56	0.2424	1109.79	0.2424	1047.85		0.2424	4000.25	0.2424	3918.76	0.2424	3901.06	0.2424	3938.5		0.2424	3897.22	0.2424	3827.56	0.2424	3856.59	0.2424	3969.46
0.2428	1128.95	0.2428	1168.43	0.2428	1108.63	0.2428	1050.3		0.2428	3998.58	0.2428	3922.39	0.2428	3908.32	0.2428	3944.94		0.2428	3893	0.2428	3824.49	0.2428	3852.98	0.2428	3968.13
0.2432	1125.74	0.2432	1169.89	0.2432	1105.8	0.2432	1047.13		0.2432	3987.69	0.2432	3917.72	0.2432	3902.51	0.2432	3946.77		0.2432	3874.28	0.2432	3829.45	0.2432	3861.95	0.2432	3970.96
0.2436	1124.61	0.2436	1167.83	0.2436	1106.48	0.2436	1049.07		0.2436	3977.3	0.2436	3907.44	0.2436	3904.54	0.2436	3955.88		0.2436	3893.97	0.2436	3828.63	0.2436	3858.55	0.2436	3971.77
0.244	1125.58	0.244	1175.76	0.244	1096.93	0.244	1049.16		0.244	3989.67	0.244	3912.48	0.244	3900.2	0.244	3944.08		0.244	3882.55	0.244	3836.61	0.244	3853.28	0.244	3967.36
0.2444	1118.19	0.2444	1167.46	0.2444	1100.46	0.2444	1050.74		0.2444	3983.56	0.2444	3922.06	0.2444	3898.43	0.2444	3944.84		0.2444	3873.65	0.2444	3829.65	0.2444	3853.49	0.2444	3978.63
0.2448	1131.29	0.2448	1157.37	0.2448	1096.97	0.2448	1049.6		0.2448	4002.93	0.2448	3907.62	0.2448	3904.45	0.2448	3938.02		0.2448	3887.72	0.2448	3826.65	0.2448	3847.88	0.2448	3964.11
0.2452	1125.37	0.2452	1161.98	0.2452	1104.86	0.2452	1054.31		0.2452	3993.32	0.2452	3908.13	0.2452	3902.84	0.2452	3944.49		0.2452	3869.68	0.2452	3830.27	0.2452	3849.29	0.2452	3970.69
0.2456	1126.22	0.2456	1159.42	0.2456	1100.01	0.2456	1049.78		0.2456	3998.67	0.2456	3918.65	0.2456	3902.18	0.2456	3954.89		0.2456	3880.18	0.2456	3826.3	0.2456	3842.1	0.2456	3974.52
0.246	1124.96	0.246	1162.34	0.246	1103.73	0.246	1045.92		0.246	3996.97	0.246	3909.68	0.246	3896.75	0.246	3940.11		0.246	3880.65	0.246	3830.82	0.246	3848.77	0.246	3965.42
0.2464	1125.21	0.2464	1175.99	0.2464	1099.82	0.2464	1047.91		0.2464	3984.9	0.2464	3909.97	0.2464	3900.26	0.2464	3940.28		0.2464	3876.66	0.2464	3825.88	0.2464	3846.83	0.2464	3966.45
0.2468	1126.52	0.2468	1170.65	0.2468	1098.28	0.2468	1046.09		0.2468	3994.39	0.2468	3912.9	0.2468	3899.55	0.2468	3943.91		0.2468	3879.37	0.2468	3827.38	0.2468	3853.77	0.2468	3960.03
0.2472	1134.87	0.2472	1162.49	0.2472	1098.74	0.2472	1051.01		0.2472	3981.08	0.2472	3923.28	0.2472	3905.75	0.2472	3948.6		0.2472	3879.45	0.2472	3814.38	0.2472	3850.06	0.2472	3962.89
0.2476	1115.03	0.2476	1163.82	0.2476	1101.11	0.2476	1047.37		0.2476	3988.26	0.2476	3913.38	0.2476	3903.58	0.2476	3953.41		0.2476	3880.97	0.2476	3815.11	0.2476	3846.28	0.2476	3966.08
0.248	1131.49	0.248	1168.01	0.248	1091.31	0.248	1052.68		0.248	3989.15	0.248	3907.42	0.248	3897.08	0.248	3927.89		0.248	3874.52	0.248	3833.69	0.248	3848.06	0.248	3965.85
0.2484	1124.38	0.2484	1160.95	0.2484	1099.67	0.2484	1050.09		0.2484	3995.88	0.2484	3922.6	0.2484	3896.85	0.2484	3934.24		0.2484	3894.66	0.2484	3825.66	0.2484	3849.21	0.2484	3967.95
0.2488	1126.46	0.2488	1160.86	0.2488	1095.82	0.2488	1047.17		0.2488	3993.36	0.2488	3914.96	0.2488	3897.99	0.2488	3946.56		0.2488	3882.66	0.2488	3829.4	0.2488	3857.03	0.2488	3974.17
0.2492	1134.66	0.2492	1165.13	0.2492	1095.67	0.2492	1047.29		0.2492	3983.47	0.2492	3911.07	0.2492	3894.61	0.2492	3936.07		0.2492	3885.88	0.2492	3822.13	0.2492	3847.96	0.2492	3970.19
0.2496	1129.54	0.2496	1162.47	0.2496	1095.87	0.2496	1051.23		0.2496	3999.25	0.2496	3916.25	0.2496	3901.48	0.2496	3941.05		0.2496	3879.93	0.2496	3822.64	0.2496	3841.62	0.2496	3968.8
0.25	1128.68	0.25	1171.77	0.25	1099.92	0.25	1046.97		0.25	3988.04	0.25	3919.49	0.25	3898.84	0.25	3941.87		0.25	3884.2	0.25	3827.58	0.25	3846.49	0.25	3968.48
0.2504	1127.11	0.2504	1176.55	0.2504	1103.37	0.2504	1046.93		0.2504	3967.66	0.2504	3927.59	0.2504	3890.14	0.2504	3949.43		0.2504	3888.09	0.2504	3817.19	0.2504	3857.73	0.2504	3972.31
0.2508	1120.58	0.2508	1164.3	0.2508	1103.98	0.2508	1043.44		0.2508	3976.77	0.2508	3929.24	0.2508	3899.1	0.2508	3950.01		0.2508	3894.76	0.2508	3817.61	0.2508	3854.48	0.2508	3961.24
0.2512	1121.27	0.2512	1156.13	0.2512	1097.04	0.2512	1043.77		0.2512	3985.62	0.2512	3926.42	0.2512	3895	0.2512	3945.33		0.2512	3889.91	0.2512	3818.89	0.2512	3853.92	0.2512	3974.38
0.2516	1129.49	0.2516	1163.52	0.2516	1104.27	0.2516	1048.17		0.2516	3992.69	0.2516	3922.49	0.2516	3893.74	0.2516	3941.3		0.2516	3900.59	0.2516	3821.62	0.2516	3843.93	0.2516	3966.51
0.252	1115.32	0.252	1164.1	0.252	1110.06	0.252	1044.26		0.252	3985.09	0.252	3923.26	0.252	3898.43	0.252	3940.87		0.252	3889.55	0.252	3821.96	0.252	3850.98	0.252	3973.49
0.2524	1113.11	0.2524	1162.06	0.2524	1098.65	0.2524	1049.1		0.2524	3986.33	0.2524	3915.1	0.2524	3901.44	0.2524	3955.9		0.2524	3891.92	0.2524	3819.36	0.2524	3857.25	0.2524	3965.51
0.2528	1129.06	0.2528	1159.28	0.2528	1103.22	0.2528	1045.97		0.2528	3987.15	0.2528	3913.97	0.2528	3896.77	0.2528	3943.39		0.2528	3888.28	0.2528	3817.06	0.2528	3864.56	0.2528	3958.1
0.2532	1124.68	0.2532	1161.99	0.2532	1099.46	0.2532	1045.4		0.2532	3985.82	0.2532	3908.28	0.2532	3893.76	0.2532	3948.2		0.2532	3886.97	0.2532	3832.72	0.2532	3861.38	0.2532	3970.94
0.2536	1122.22	0.2536	1171.35	0.2536	1104.33	0.2536	1051.26		0.2536	3978.24	0.2536	3912.26	0.2536	3897.5	0.2536	3939.67		0.2536	3890.71	0.2536	3828.86	0.2536	3856.01	0.2536	3966.04
0.254	1124.76	0.254	1163.87	0.254	1099.68	0.254	1050.7		0.254	3975.88	0.254	3928.93	0.254	3890.99	0.254	3933.18		0.254	3892.3	0.254	3825.52	0.254	3846.73	0.254	3965.67
0.2544	1126.56	0.2544	1163.97	0.2544	1104.11	0.2544	1050.46		0.2544	3992.29	0.2544	3911.57	0.2544	3889.47	0.2544	3938.17		0.2544	3886.03	0.2544	3830.16	0.2544	3838.96	0.2544	3970
0.2548	1120.32	0.2548	1165.27	0.2548	1107.6	0.2548	1045.11		0.2548	3998.79	0.2548	3923.02	0.2548	3890.54	0.2548	3938.9		0.2548	3895.04	0.2548	3823.29	0.2548	3851.46	0.2548	3966.48
0.2552	1125.81	0.2552	1160.54	0.2552	1107.32	0.2552	1044.15		0.2552	3982.38	0.2552	3918.9	0.2552	3889.58	0.2552	3951.5		0.2552	3888.78	0.2552	3823.82	0.2552	3854.39	0.2552	3966.39
0.2556	1134.55	0.2556	1162.07	0.2556	1099.28	0.2556	1046.89		0.2556	3996	0.2556	3927.8	0.2556	3891.25	0.2556	3943.82		0.2556	3887.78	0.2556	3841.61	0.2556	3849.41	0.2556	3965.95
0.256	1127.14	0.256	1151.33	0.256	1093.58	0.256	1047.63		0.256	3989.67	0.256	3921.89	0.256	3897.11	0.256	3940.34		0.256	3887.04	0.256	3810.3	0.256	3851.91	0.256	3970.36
0.2564	1120.45	0.2564	1155.77	0.2564	1098.81	0.2564	1043.08		0.2564	3983.01	0.2564	3921.19	0.2564	3902.58	0.2564	3949.24		0.2564	3877.36	0.2564	3816.62	0.2564	3845.54	0.2564	3971.45
0.2568	1126.1	0.2568	1156.73	0.2568	1101.04	0.2568	1044.03		0.2568	3985.96	0.2568	3917.93	0.2568	3893.61	0.2568	3942.17		0.2568	3890.21	0.2568	3830.14	0.2568	3837.61	0.2568	3959.76
0.2572	1127.04	0.2572	1162.27	0.2572	1104.11	0.2572	1047.63		0.2572	3997.57	0.2572	3927.61	0.2572	3895.49	0.2572	3966.35		0.2572	3881.24	0.2572	3832.04	0.2572	3852.33	0.2572	3966.97
0.2576	1122.51	0.2576	1163.9	0.2576	1102.08	0.2576	1048.9		0.2576	3993.29	0.2576	3916.91	0.2576	3894.52	0.2576	3958.38		0.2576	3891.1	0.2576	3824.86	0.2576	3853.98	0.2576	3963.67
0.258	1114.95	0.258	1157.2	0.258	1101.1	0.258	1052.47		0.258	3985.14	0.258	3909.33	0.258	3895.53	0.258	3947.42		0.258	3876.76	0.258	3823.69	0.258	3849.66	0.258	3964.07
0.2584	1121.82	0.2584	1159.51	0.2584	1094.89	0.2584	1047.71		0.2584	3989.94	0.2584	3914.58	0.2584	3888.42	0.2584	3954.64		0.2584	3877.87	0.2584	3829.02	0.2584	3845.7	0.2584	3959.95
0.2588	1128.6	0.2588	1165.8	0.2588	1107.04	0.2588	1044.19		0.2588	3978.42	0.2588	3913.96	0.2588	3890.83	0.2588	3946.31		0.2588	3877.16	0.2588	3831.81	0.2588	3840.52	0.2588	3965.73
0.2592	1123.34	0.2592	1161.94	0.2592	1094.56	0.2592	1042.74		0.2592	3985.34	0.2592	3913.5	0.2592	3889.1	0.2592	3962.43		0.2592	3871.59	0.2592	3815.03	0.2592	3852.71	0.2592	3967.63
0.2596	1120.53	0.2596	1170.83	0.2596	1090.4	0.2596	1046.78		0.2596	4003.42	0.2596	3922.03	0.2596	3898.47	0.2596	3950.84		0.2596	3877.25	0.2596	3830.21	0.2596	3838.2	0.2596	3957.58
0.26	1131.51	0.26	1161.9	0.26	1102.65	0.26	1049.37		0.26	3984.09	0.26	3933.03	0.26	3894.36	0.26	3952.16		0.26	3874.02	0.26	3832.8	0.26	3843.15	0.26	3968.42
0.2604	1119.1	0.2604	1166.62	0.2604	1099.88	0.2604	1043.97		0.2604	3988.11	0.2604	3918.62	0.2604	3894.67	0.2604	3952.01		0.2604	3882.6	0.2604	3832.13	0.2604	3848.17	0.2604	3962.47
0.2608	1115.87	0.2608	1160.66	0.2608	1095.62	0.2608	1044.17		0.2608	3973.35	0.2608	3923.47	0.2608	3898.07	0.2608	3948.82		0.2608	3881.63	0.2608	3827.58	0.2608	3834.18	0.2608	3966.18
0.2612	1125.71	0.2612	1158.78	0.2612	1097.16	0.2612	1043.02		0.2612	3983.91	0.2612	3904.01	0.2612	3899.8	0.2612	3944.39		0.2612	3878.1	0.2612	3814.5	0.2612	3859.01	0.2612	3967.7
0.2616	1119.75	0.2616	1154.15	0.2616	1093.85	0.2616	1044.36		0.2616	3984.17	0.2616	3912.62	0.2616	3892.95	0.2616	3939.45		0.2616	3874.81	0.2616	3819.77	0.2616	3854.48	0.2616	3967.47
0.262	1120.72	0.262	1160.75	0.262	1099.26	0.262	1047.45		0.262	3998.88	0.262	3920.51	0.262	3887.64	0.262	3955.59		0.262	3871.85	0.262	3832.67	0.262	3842.65	0.262	3967.07
0.2624	1117.59	0.2624	1162.54	0.2624	1094.92	0.2624	1044.24		0.2624	4002.13	0.2624	3928.83	0.2624	3887.13	0.2624	3952.39		0.2624	3881.05	0.2624	3827.55	0.2624	3835.34	0.2624	3970.11
0.2628	1126.6	0.2628	1158.12	0.2628	1092.8	0.2628	1043.32		0.2628	3976.95	0.2628	3911.11	0.2628	3892.46	0.2628	3943.24		0.2628	3863.68	0.2628	3830.13	0.2628	3839.58	0.2628	3964.95
0.2632	1124.86	0.2632	1157.25	0.2632	1093.57	0.2632	1041.78		0.2632	3983.01	0.2632	3912.69	0.2632	3890.01	0.2632	3959.83		0.2632	3870.77	0.2632	3826.57	0.2632	3854.77	0.2632	3961.85
0.2636	1115.64	0.2636	1165.94	0.2636	1100.97	0.2636	1044.49		0.2636	3987.42	0.2636	3920.69	0.2636	3899.86	0.2636	3946.06		0.2636	3860.96	0.2636	3823.24	0.2636	3843.81	0.2636	3953.06
0.264	1124.5	0.264	1164.69	0.264	1094.12	0.264	1042.44		0.264	3999.21	0.264	3918.4	0.264	3894.49	0.264	3934.63		0.264	3871.02	0.264	3828.44	0.264	3852.56	0.264	3964.98
0.2644	1124.23	0.2644	1158.41	0.2644	1096.73	0.2644	1040.75		0.2644	3981.84	0.2644	3918.24	0.2644	3898.55	0.2644	3942.97		0.2644	3877.13	0.2644	3823.63	0.2644	3849.45	0.2644	3971.37
0.2648	1118.3	0.2648	1161.92	0.2648	1096.42	0.2648	1039.58		0.2648	3983.56	0.2648	3912.82	0.2648	3897.5	0.2648	3933.11		0.2648	3881.17	0.2648	3833.24	0.2648	3857.06	0.2648	3969.56
0.2652	1122.64	0.2652	1163.39	0.2652	1097.41	0.2652	1047.01		0.2652	3984.87	0.2652	3923.8	0.2652	3896.55	0.2652	3922.01		0.2652	3882.02	0.2652	3830.15	0.2652	3850.46	0.2652	3956.27
0.2656	1120.36	0.2656	1162.87	0.2656	1091.34	0.2656	1041.6		0.2656	3970.93	0.2656	3906.85	0.2656	3894.01	0.2656	3926.88		0.2656	3878.69	0.2656	3822.07	0.2656	3852.1	0.2656	3961.93
0.266	1125.67	0.266	1162.83	0.266	1090.48	0.266	1042.38		0.266	3972.6	0.266	3921.77	0.266	3889.71	0.266	3942.4		0.266	3871.89	0.266	3825.5	0.266	3855.27	0.266	3968.79
0.2664	1124.56	0.2664	1163.65	0.2664	1093.72	0.2664	1038.86		0.2664	3980.36	0.2664	3921.23	0.2664	3893.54	0.2664	3940.26		0.2664	3870.41	0.2664	3823.52	0.2664	3845.64	0.2664	3964.39
0.2668	1121.7	0.2668	1151.71	0.2668	1086.18	0.2668	1038.43		0.2668	3979.47	0.2668	3919.26	0.2668	3900.48	0.2668	3930.31		0.2668	3869.68	0.2668	3827.63	0.2668	3847.11	0.2668	3966.51
0.2672	1121.74	0.2672	1162.47	0.2672	1094.06	0.2672	1033.01		0.2672	3997.13	0.2672	3920.91	0.2672	3889.7	0.2672	3935.66		0.2672	3867.26	0.2672	3826.58	0.2672	3857.07	0.2672	3961.63
0.2676	1121.78	0.2676	1165.48	0.2676	1093.91	0.2676	1039.49		0.2676	3989.52	0.2676	3933.1	0.2676	3899.7	0.2676	3939.77		0.2676	3883.76	0.2676	3831.81	0.2676	3853.87	0.2676	3958.3
0.268	1113.5	0.268	1154.07	0.268	1096.96	0.268	1038.45		0.268	3991.15	0.268	3925.9	0.268	3896.7	0.268	3940.83		0.268	3880.68	0.268	3825.91	0.268	3845.92	0.268	3958.84
0.2684	1118.7	0.2684	1159	0.2684	1095.62	0.2684	1035.91		0.2684	3978.03	0.2684	3922.8	0.2684	3893.65	0.2684	3944.62		0.2684	3870.12	0.2684	3815.51	0.2684	3849.73	0.2684	3957.57
0.2688	1114.09	0.2688	1162.54	0.2688	1095.27	0.2688	1034.83		0.2688	3994.26	0.2688	3918.7	0.2688	3892.44	0.2688	3930.5		0.2688	3883.29	0.2688	3830.44	0.2688	3850.92	0.2688	3963.8
0.2692	1121.9	0.2692	1171.52	0.2692	1085.28	0.2692	1039.21		0.2692	3985.35	0.2692	3922.6	0.2692	3890.99	0.2692	3962.09		0.2692	3878.44	0.2692	3831.05	0.2692	3840.28	0.2692	3960.17
0.2696	1116.35	0.2696	1155.96	0.2696	1089.53	0.2696	1039.05		0.2696	3992.03	0.2696	3934.17	0.2696	3891.28	0.2696	3932.61		0.2696	3875.5	0.2696	3833.72	0.2696	3850.53	0.2696	3956.95
0.27	1119.07	0.27	1163.08	0.27	1082.18	0.27	1037.43		0.27	3990.76	0.27	3906.94	0.27	3892.15	0.27	3949.13		0.27	3864.79	0.27	3836.76	0.27	3853.08	0.27	3958.22
0.2704	1122.09	0.2704	1167.37	0.2704	1087.13	0.2704	1036.21		0.2704	4007.71	0.2704	3921.16	0.2704	3886.03	0.2704	3942.68		0.2704	3871.05	0.2704	3829.18	0.2704	3852.15	0.2704	3957.81
0.2708	1119.45	0.2708	1164.38	0.2708	1088.82	0.2708	1034.97		0.2708	3987.49	0.2708	3906.88	0.2708	3885.69	0.2708	3952.62		0.2708	3884.79	0.2708	3819.17	0.2708	3861.34	0.2708	3962.33
0.2712	1116.96	0.2712	1176.65	0.2712	1093.74	0.2712	1033.69		0.2712	3985.71	0.2712	3913.79	0.2712	3887.38	0.2712	3949.49		0.2712	3865.54	0.2712	3821.98	0.2712	3842.67	0.2712	3958.48
0.2716	1119.1	0.2716	1163.99	0.2716	1095.65	0.2716	1036.05		0.2716	3989.29	0.2716	3918.59	0.2716	3894.7	0.2716	3940.57		0.2716	3861.57	0.2716	3820.54	0.2716	3843.65	0.2716	3970.06
0.272	1117.36	0.272	1159.27	0.272	1094.89	0.272	1035.66		0.272	3973.69	0.272	3911.79	0.272	3893.3	0.272	3962.36		0.272	3865.3	0.272	3833.84	0.272	3836.77	0.272	3964.92
0.2724	1127.17	0.2724	1161.16	0.2724	1099.02	0.2724	1035.72		0.2724	3983.85	0.2724	3926.87	0.2724	3886.75	0.2724	3943.73		0.2724	3863.23	0.2724	3817.49	0.2724	3846.79	0.2724	3963.7
0.2728	1119.3	0.2728	1148.93	0.2728	1094.9	0.2728	1033.32		0.2728	3977.14	0.2728	3921.41	0.2728	3892.26	0.2728	3944.86		0.2728	3862.48	0.2728	3816.93	0.2728	3836.39	0.2728	3960.88
0.2732	1119.83	0.2732	1159.07	0.2732	1092.09	0.2732	1034.58		0.2732	3991.38	0.2732	3908.98	0.2732	3887.74	0.2732	3958.18		0.2732	3867.47	0.2732	3823.97	0.2732	3855.32	0.2732	3958.74
0.2736	1118.45	0.2736	1155.43	0.2736	1088.4	0.2736	1036.09		0.2736	3988.16	0.2736	3925.05	0.2736	3888.64	0.2736	3945.27		0.2736	3878.56	0.2736	3824.24	0.2736	3850.7	0.2736	3961.43
0.274	1114.78	0.274	1164.56	0.274	1095.46	0.274	1035.61		0.274	3975.41	0.274	3921.83	0.274	3895.1	0.274	3950.54		0.274	3887.07	0.274	3813.29	0.274	3837.14	0.274	3956.67
0.2744	1118.82	0.2744	1167.98	0.2744	1093.34	0.2744	1030.21		0.2744	3975.35	0.2744	3924.1	0.2744	3888.71	0.2744	3944.75		0.2744	3891.09	0.2744	3823.07	0.2744	3848.75	0.2744	3966.56
0.2748	1122.52	0.2748	1160.81	0.2748	1099.45	0.2748	1031.5		0.2748	3967.58	0.2748	3915.35	0.2748	3889.69	0.2748	3941.39		0.2748	3885.03	0.2748	3819.4	0.2748	3848.13	0.2748	3966.52
0.2752	1122.08	0.2752	1165.56	0.2752	1094.32	0.2752	1036.35		0.2752	3971.95	0.2752	3907.29	0.2752	3892.68	0.2752	3948.06		0.2752	3876.01	0.2752	3819.32	0.2752	3846.28	0.2752	3958.43
0.2756	1125.08	0.2756	1165.56	0.2756	1085.98	0.2756	1035.83		0.2756	3986.14	0.2756	3925.35	0.2756	3887.04	0.2756	3946.76		0.2756	3874.37	0.2756	3824.64	0.2756	3843.85	0.2756	3960.64
0.276	1124.05	0.276	1170.55	0.276	1091.85	0.276	1038.32		0.276	3987.93	0.276	3889.76	0.276	3889.82	0.276	3952.46		0.276	3871.71	0.276	3819.07	0.276	3840.63	0.276	3968.57
0.2764	1114.41	0.2764	1159.46	0.2764	1096.05	0.2764	1033.89		0.2764	3985.1	0.2764	3917.14	0.2764	3889.74	0.2764	3954.61		0.2764	3869.79	0.2764	3815.55	0.2764	3855.58	0.2764	3967.78
0.2768	1112.7	0.2768	1160.09	0.2768	1088.28	0.2768	1035.35		0.2768	3980.8	0.2768	3915.27	0.2768	3892.5	0.2768	3953.01		0.2768	3884.98	0.2768	3811.24	0.2768	3856.27	0.2768	3964.47
0.2772	1112.21	0.2772	1158.02	0.2772	1090.85	0.2772	1032.92		0.2772	3984.06	0.2772	3907.24	0.2772	3892.92	0.2772	3941.16		0.2772	3874.64	0.2772	3814.69	0.2772	3831.65	0.2772	3955.74
0.2776	1127.63	0.2776	1175	0.2776	1090.19	0.2776	1032.36		0.2776	3988.41	0.2776	3892.9	0.2776	3890.86	0.2776	3953.4		0.2776	3870.56	0.2776	3810.92	0.2776	3842.64	0.2776	3965.48
0.278	1114.49	0.278	1165.22	0.278	1082.4	0.278	1031.55		0.278	3965.64	0.278	3905.58	0.278	3893.45	0.278	3964.01		0.278	3887.04	0.278	3819.3	0.278	3843.11	0.278	3962.09
0.2784	1113.39	0.2784	1169.11	0.2784	1083.28	0.2784	1035.66		0.2784	3980.76	0.2784	3904.13	0.2784	3896.49	0.2784	3950		0.2784	3875.85	0.2784	3817.69	0.2784	3834.73	0.2784	3969.82
0.2788	1115.3	0.2788	1164.58	0.2788	1092.25	0.2788	1036.03		0.2788	3984.08	0.2788	3897.29	0.2788	3894.01	0.2788	3956.79		0.2788	3886.22	0.2788	3814.75	0.2788	3854.31	0.2788	3957.77
0.2792	1112.7	0.2792	1159.13	0.2792	1092.02	0.2792	1033.14		0.2792	3987.26	0.2792	3896.43	0.2792	3896.01	0.2792	3957.51		0.2792	3886.15	0.2792	3812.67	0.2792	3847.49	0.2792	3960.96
0.2796	1112.34	0.2796	1161.56	0.2796	1095.61	0.2796	1034.51		0.2796	3991.58	0.2796	3897.41	0.2796	3894.25	0.2796	3958.21		0.2796	3888.86	0.2796	3817.41	0.2796	3841.16	0.2796	3960.34
0.28	1108.7	0.28	1164.42	0.28	1089.37	0.28	1031.06		0.28	3982.03	0.28	3907.82	0.28	3891.77	0.28	3948.82		0.28	3865.56	0.28	3828.78	0.28	3841.89	0.28	3962.55
0.2804	1111.82	0.2804	1165.99	0.2804	1089.81	0.2804	1029.86		0.2804	3984.12	0.2804	3914.96	0.2804	3888.49	0.2804	3950.84		0.2804	3872.91	0.2804	3823.4	0.2804	3845.08	0.2804	3958.42
0.2808	1109.02	0.2808	1160.47	0.2808	1089.32	0.2808	1029.26		0.2808	4005.53	0.2808	3889.66	0.2808	3888.19	0.2808	3950.92		0.2808	3857.67	0.2808	3809.62	0.2808	3833.34	0.2808	3959.72
0.2812	1112.68	0.2812	1159.95	0.2812	1089.94	0.2812	1027.2		0.2812	4001.9	0.2812	3903.12	0.2812	3890.8	0.2812	3962.28		0.2812	3870.53	0.2812	3815.49	0.2812	3830.21	0.2812	3957.81
0.2816	1109.2	0.2816	1162.36	0.2816	1084.07	0.2816	1023.67		0.2816	3985.32	0.2816	3905.15	0.2816	3892.39	0.2816	3952.34		0.2816	3876.4	0.2816	3821.37	0.2816	3837.83	0.2816	3971.83
0.282	1116.93	0.282	1160.19	0.282	1093.25	0.282	1027.29		0.282	3997.84	0.282	3891.82	0.282	3898.12	0.282	3946.2		0.282	3879.26	0.282	3813.22	0.282	3833.99	0.282	3961.01
0.2824	1111.14	0.2824	1160.98	0.2824	1094.28	0.2824	1029.22		0.2824	3979.93	0.2824	3913.54	0.2824	3889.81	0.2824	3934.64		0.2824	3881.41	0.2824	3824.15	0.2824	3829.16	0.2824	3956.55
0.2828	1118.55	0.2828	1157.95	0.2828	1087.94	0.2828	1032.16		0.2828	3979.58	0.2828	3901.94	0.2828	3885.25	0.2828	3954.42		0.2828	3877.19	0.2828	3819.77	0.2828	3831.24	0.2828	3959.93
0.2832	1116.83	0.2832	1163.13	0.2832	1081.99	0.2832	1025.07		0.2832	3973.87	0.2832	3908.26	0.2832	3889.73	0.2832	3945.85		0.2832	3881.74	0.2832	3812.44	0.2832	3841.98	0.2832	3966.5
0.2836	1117.17	0.2836	1163.41	0.2836	1083.03	0.2836	1029.23		0.2836	3966.5	0.2836	3915.59	0.2836	3896.2	0.2836	3944.34		0.2836	3880.41	0.2836	3807.29	0.2836	3835.39	0.2836	3963.23
0.284	1119.17	0.284	1163.76	0.284	1086.3	0.284	1021.18		0.284	3976.48	0.284	3904.51	0.284	3899.83	0.284	3941.68		0.284	3871.02	0.284	3819.43	0.284	3838.62	0.284	3959.03
0.2844	1124.32	0.2844	1170.62	0.2844	1086.72	0.2844	1020.88		0.2844	3985.21	0.2844	3899.27	0.2844	3890.71	0.2844	3940.16		0.2844	3883	0.2844	3810.94	0.2844	3827.4	0.2844	3966.47
0.2848	1113.8	0.2848	1160.17	0.2848	1082.26	0.2848	1028.14		0.2848	3996.81	0.2848	3910.36	0.2848	3896.71	0.2848	3937.56		0.2848	3874.66	0.2848	3816.34	0.2848	3840.16	0.2848	3958.38
0.2852	1110	0.2852	1167.48	0.2852	1088.91	0.2852	1026.18		0.2852	3995.24	0.2852	3905.72	0.2852	3895.55	0.2852	3945.36		0.2852	3886.21	0.2852	3811.5	0.2852	3837.59	0.2852	3950.17
0.2856	1112.47	0.2856	1165.68	0.2856	1088.92	0.2856	1026.05		0.2856	3981.92	0.2856	3905.35	0.2856	3890.56	0.2856	3957.87		0.2856	3866.88	0.2856	3810.52	0.2856	3835.82	0.2856	3959.88
0.286	1113.82	0.286	1167.28	0.286	1096.05	0.286	1025.03		0.286	3991.39	0.286	3899.83	0.286	3889.65	0.286	3952.87		0.286	3858.77	0.286	3815.37	0.286	3838.62	0.286	3958.98
0.2864	1118.83	0.2864	1157.4	0.2864	1079.14	0.2864	1026.05		0.2864	3994.78	0.2864	3911.51	0.2864	3895.57	0.2864	3950.47		0.2864	3864.48	0.2864	3812.94	0.2864	3832.76	0.2864	3962.88
0.2868	1116.7	0.2868	1159.53	0.2868	1088.11	0.2868	1029.4		0.2868	3985.34	0.2868	3903.64	0.2868	3890.13	0.2868	3942.44		0.2868	3874.13	0.2868	3817.42	0.2868	3839.54	0.2868	3965.45
0.2872	1109.38	0.2872	1165.32	0.2872	1083.34	0.2872	1022.15		0.2872	3982.59	0.2872	3900.51	0.2872	3894.77	0.2872	3952.19		0.2872	3862.1	0.2872	3811.96	0.2872	3838.11	0.2872	3955.92
0.2876	1113.03	0.2876	1157.08	0.2876	1084.85	0.2876	1020.71		0.2876	3986.45	0.2876	3909.11	0.2876	3889.08	0.2876	3934.66		0.2876	3862.09	0.2876	3818.36	0.2876	3839.53	0.2876	3961.33
0.288	1120.29	0.288	1167.01	0.288	1086.08	0.288	1022.5		0.288	3978.49	0.288	3887.23	0.288	3892.71	0.288	3949.96		0.288	3867.66	0.288	3810.65	0.288	3832.79	0.288	3960.31
0.2884	1118.18	0.2884	1166.47	0.2884	1092.26	0.2884	1019.87		0.2884	3981	0.2884	3908.22	0.2884	3888.15	0.2884	3942.69		0.2884	3871.18	0.2884	3815.43	0.2884	3837.78	0.2884	3959.7
0.2888	1115.2	0.2888	1163.71	0.2888	1093.97	0.2888	1020.24		0.2888	3979.78	0.2888	3891.9	0.2888	3888.42	0.2888	3944.25		0.2888	3866.16	0.2888	3823.06	0.2888	3818.25	0.2888	3959.97
0.2892	1114.51	0.2892	1165.97	0.2892	1088.01	0.2892	1024.46		0.2892	3984.76	0.2892	3897.93	0.2892	3891.57	0.2892	3941.33		0.2892	3868.8	0.2892	3829.15	0.2892	3825.3	0.2892	3964.3
0.2896	1115.54	0.2896	1149.04	0.2896	1079.4	0.2896	1028.05		0.2896	3988.72	0.2896	3904.43	0.2896	3893.23	0.2896	3937.49		0.2896	3875.92	0.2896	3814.33	0.2896	3825.9	0.2896	3957.57
0.29	1112.74	0.29	1162.81	0.29	1084.45	0.29	1025.1		0.29	3996.8	0.29	3912.3	0.29	3892.69	0.29	3954.48		0.29	3869.97	0.29	3814.1	0.29	3819.53	0.29	3955
0.2904	1116.07	0.2904	1157.24	0.2904	1084.03	0.2904	1024.52		0.2904	3962.64	0.2904	3917.92	0.2904	3887.95	0.2904	3945.91		0.2904	3868.87	0.2904	3812.76	0.2904	3818.63	0.2904	3958.85
0.2908	1111.38	0.2908	1158.16	0.2908	1087.41	0.2908	1020.4		0.2908	3977.45	0.2908	3893.93	0.2908	3888.67	0.2908	3957.71		0.2908	3866.42	0.2908	3817.66	0.2908	3829.11	0.2908	3962.61
0.2912	1116.96	0.2912	1151.99	0.2912	1088.64	0.2912	1023.39		0.2912	4000.76	0.2912	3901.31	0.2912	3893.01	0.2912	3952.16		0.2912	3864.32	0.2912	3818.22	0.2912	3824.35	0.2912	3960.04
0.2916	1118.71	0.2916	1155.23	0.2916	1088.63	0.2916	1023.26		0.2916	3989.03	0.2916	3915.32	0.2916	3889.7	0.2916	3951.9		0.2916	3866.22	0.2916	3816.12	0.2916	3818.62	0.2916	3957.07
0.292	1114.96	0.292	1155.52	0.292	1080.74	0.292	1021.45		0.292	3988.71	0.292	3909.1	0.292	3889.78	0.292	3951.61		0.292	3859.25	0.292	3801.89	0.292	3815.15	0.292	3961.15
0.2924	1104.66	0.2924	1160.51	0.2924	1079.89	0.2924	1018.32		0.2924	3974.8	0.2924	3899.75	0.2924	3893.4	0.2924	3951.54		0.2924	3865.3	0.2924	3814.74	0.2924	3818.95	0.2924	3964.49
0.2928	1103.51	0.2928	1154.25	0.2928	1076.95	0.2928	1015.4		0.2928	3985.4	0.2928	3912.95	0.2928	3899.77	0.2928	3941.16		0.2928	3862.09	0.2928	3807.26	0.2928	3813.6	0.2928	3961.29
0.2932	1101.91	0.2932	1160.16	0.2932	1082.9	0.2932	1019.19		0.2932	3985.48	0.2932	3893.69	0.2932	3891.24	0.2932	3955.82		0.2932	3869.15	0.2932	3801.16	0.2932	3829.11	0.2932	3960.62
0.2936	1111.11	0.2936	1166.93	0.2936	1083.3	0.2936	1016.72		0.2936	3980.38	0.2936	3905.15	0.2936	3899	0.2936	3952.14		0.2936	3864.3	0.2936	3812.25	0.2936	3816.28	0.2936	3959.58
0.294	1108.05	0.294	1159.31	0.294	1087.27	0.294	1014.01		0.294	3973.63	0.294	3908.91	0.294	3893.47	0.294	3952.63		0.294	3867.35	0.294	3810.77	0.294	3828.53	0.294	3970.11
0.2944	1109.51	0.2944	1157.97	0.2944	1080.23	0.2944	1016.64		0.2944	3982.69	0.2944	3912.97	0.2944	3895.41	0.2944	3966.33		0.2944	3872.33	0.2944	3805.5	0.2944	3823.55	0.2944	3955.69
0.2948	1113.81	0.2948	1166.99	0.2948	1081.48	0.2948	1012.83		0.2948	4004.45	0.2948	3901.9	0.2948	3889.29	0.2948	3939.9		0.2948	3870.86	0.2948	3813.94	0.2948	3815.71	0.2948	3956.15
0.2952	1117.66	0.2952	1149.74	0.2952	1077.09	0.2952	1019.98		0.2952	3979.46	0.2952	3903.72	0.2952	3893.23	0.2952	3949.06		0.2952	3869.21	0.2952	3799.19	0.2952	3817.04	0.2952	3963.08
0.2956	1120.49	0.2956	1151.35	0.2956	1071.52	0.2956	1016.55		0.2956	3973.29	0.2956	3911.33	0.2956	3892.15	0.2956	3934.21		0.2956	3870.96	0.2956	3810.46	0.2956	3820.34	0.2956	3951.41
0.296	1117.39	0.296	1165.96	0.296	1079.81	0.296	1021.69		0.296	3983.66	0.296	3905.08	0.296	3896.1	0.296	3952.6		0.296	3858.33	0.296	3806.88	0.296	3810.98	0.296	3956.59
0.2964	1114.19	0.2964	1165.85	0.2964	1078.38	0.2964	1022.33		0.2964	3975.61	0.2964	3913.84	0.2964	3894.97	0.2964	3965.25		0.2964	3871.19	0.2964	3816.97	0.2964	3827.68	0.2964	3957.08
0.2968	1114.81	0.2968	1157.03	0.2968	1084.03	0.2968	1012.36		0.2968	3988.13	0.2968	3919.32	0.2968	3889.92	0.2968	3954.36		0.2968	3858.06	0.2968	3801.66	0.2968	3823.86	0.2968	3958.08
0.2972	1110.52	0.2972	1161.59	0.2972	1078	0.2972	1018.77		0.2972	3974.17	0.2972	3914.94	0.2972	3888.54	0.2972	3954.28		0.2972	3860.41	0.2972	3798.46	0.2972	3821.49	0.2972	3968.48
0.2976	1110.11	0.2976	1160.82	0.2976	1076.71	0.2976	1011.01		0.2976	3961.06	0.2976	3918.71	0.2976	3885.81	0.2976	3954.43		0.2976	3859.93	0.2976	3811.95	0.2976	3819.45	0.2976	3962.05
0.298	1110.04	0.298	1157.68	0.298	1079.45	0.298	1016.06		0.298	3975.56	0.298	3911.51	0.298	3881.73	0.298	3956.06		0.298	3877.5	0.298	3807.73	0.298	3810.27	0.298	3955.26
0.2984	1115.08	0.2984	1157.55	0.2984	1075.28	0.2984	1014.25		0.2984	3992.54	0.2984	3896.56	0.2984	3886.09	0.2984	3953.81		0.2984	3865.09	0.2984	3794.12	0.2984	3810.23	0.2984	3958.81
0.2988	1112.86	0.2988	1158.75	0.2988	1075.23	0.2988	1015.79		0.2988	3988.86	0.2988	3898.56	0.2988	3890.86	0.2988	3941.41		0.2988	3873.82	0.2988	3796.71	0.2988	3807.72	0.2988	3959.67
0.2992	1107.51	0.2992	1154.13	0.2992	1080.73	0.2992	1015.44		0.2992	3991.26	0.2992	3915.8	0.2992	3887.68	0.2992	3943.8		0.2992	3883.73	0.2992	3799.63	0.2992	3809.78	0.2992	3959.61
0.2996	1107.47	0.2996	1154.96	0.2996	1074.41	0.2996	1016.07		0.2996	3973.62	0.2996	3910.06	0.2996	3892.98	0.2996	3946.36		0.2996	3863.46	0.2996	3799.97	0.2996	3818.53	0.2996	3959.02
0.3	1108.92	0.3	1167.05	0.3	1082.27	0.3	1012.95		0.3	3969.19	0.3	3901.74	0.3	3889.38	0.3	3942.93		0.3	3873.88	0.3	3793.99	0.3	3821.64	0.3	3967.09
0.3004	1111.84	0.3004	1159.17	0.3004	1089.02	0.3004	1011.35		0.3004	3968.78	0.3004	3911.57	0.3004	3894.01	0.3004	3943.5		0.3004	3871.7	0.3004	3811.82	0.3004	3822.03	0.3004	3962.81
0.3008	1109.65	0.3008	1158.71	0.3008	1083.11	0.3008	1012.17		0.3008	3965.7	0.3008	3892.79	0.3008	3898.68	0.3008	3947.14		0.3008	3868.43	0.3008	3794.64	0.3008	3805.41	0.3008	3952.16
0.3012	1113.52	0.3012	1153.1	0.3012	1081.51	0.3012	1013.91		0.3012	3982.14	0.3012	3891.12	0.3012	3888.81	0.3012	3947.37		0.3012	3873.94	0.3012	3793.17	0.3012	3802.78	0.3012	3952.31
0.3016	1110.34	0.3016	1165.25	0.3016	1081.2	0.3016	1007.75		0.3016	3969.73	0.3016	3902.19	0.3016	3887.25	0.3016	3948.26		0.3016	3874.17	0.3016	3804.85	0.3016	3809.32	0.3016	3959.66
0.302	1117.31	0.302	1167.84	0.302	1081.24	0.302	1010.29		0.302	4001.69	0.302	3895.35	0.302	3892.02	0.302	3947.63		0.302	3867.37	0.302	3805.53	0.302	3806.91	0.302	3968.23
0.3024	1111.46	0.3024	1167.23	0.3024	1076.77	0.3024	1012.96		0.3024	3979.15	0.3024	3897.47	0.3024	3885.82	0.3024	3957.59		0.3024	3863.09	0.3024	3810.45	0.3024	3814.28	0.3024	3966.08
0.3028	1116.78	0.3028	1157.56	0.3028	1070.69	0.3028	1013.5		0.3028	3983.86	0.3028	3901.55	0.3028	3889.1	0.3028	3955.61		0.3028	3858.31	0.3028	3806.03	0.3028	3813.65	0.3028	3961.66
0.3032	1110.26	0.3032	1167.18	0.3032	1073.87	0.3032	1009.32		0.3032	3982.39	0.3032	3895.91	0.3032	3886.42	0.3032	3951.92		0.3032	3875.85	0.3032	3792.63	0.3032	3813.84	0.3032	3958.24
0.3036	1109.48	0.3036	1158.39	0.3036	1081.39	0.3036	1009.15		0.3036	3973.29	0.3036	3897.51	0.3036	3889.6	0.3036	3951.83		0.3036	3868.69	0.3036	3800.75	0.3036	3806.97	0.3036	3965.61
0.304	1115.57	0.304	1158.72	0.304	1083.96	0.304	1010.41		0.304	3986.29	0.304	3902.13	0.304	3889.07	0.304	3955.63		0.304	3868.52	0.304	3803.4	0.304	3820.03	0.304	3958.19
0.3044	1106.36	0.3044	1148.88	0.3044	1078.3	0.3044	1010.46		0.3044	3989.54	0.3044	3908.83	0.3044	3888.77	0.3044	3933.88		0.3044	3858.98	0.3044	3796	0.3044	3819.32	0.3044	3960.71
0.3048	1115	0.3048	1147.25	0.3048	1074.22	0.3048	1008.52		0.3048	3984.58	0.3048	3908.68	0.3048	3887.78	0.3048	3933.65		0.3048	3862.35	0.3048	3794.83	0.3048	3818.6	0.3048	3956.81
0.3052	1107.12	0.3052	1151.01	0.3052	1081.27	0.3052	1006.82		0.3052	3989.84	0.3052	3896.77	0.3052	3889.58	0.3052	3938.54		0.3052	3853.63	0.3052	3807.3	0.3052	3820.54	0.3052	3961.43
0.3056	1099.67	0.3056	1151.52	0.3056	1081.97	0.3056	1010.95		0.3056	3978.99	0.3056	3901.7	0.3056	3892.42	0.3056	3942.88		0.3056	3862.87	0.3056	3798.8	0.3056	3803.52	0.3056	3966.83
0.306	1107.1	0.306	1158.85	0.306	1083.41	0.306	1008.54		0.306	3973.75	0.306	3906.71	0.306	3889	0.306	3960.21		0.306	3871.77	0.306	3786.9	0.306	3808.65	0.306	3967.04
0.3064	1110.34	0.3064	1153.4	0.3064	1079.46	0.3064	1015.95		0.3064	3987.78	0.3064	3908.26	0.3064	3896.48	0.3064	3945.85		0.3064	3871.17	0.3064	3797.04	0.3064	3809.14	0.3064	3967.97
0.3068	1114.87	0.3068	1158.01	0.3068	1074.89	0.3068	1013.47		0.3068	3983.2	0.3068	3906.79	0.3068	3890.89	0.3068	3943.64		0.3068	3860.5	0.3068	3797.97	0.3068	3814.9	0.3068	3961.79
0.3072	1104.42	0.3072	1151.05	0.3072	1069.99	0.3072	1013.61		0.3072	3977.56	0.3072	3913.13	0.3072	3893.32	0.3072	3955.15		0.3072	3859.56	0.3072	3792.77	0.3072	3806.7	0.3072	3959.64
0.3076	1101.76	0.3076	1160.46	0.3076	1075.96	0.3076	1014.37		0.3076	3987.62	0.3076	3896.13	0.3076	3891.2	0.3076	3950.04		0.3076	3864.93	0.3076	3792.57	0.3076	3813.89	0.3076	3962.8
0.308	1109.51	0.308	1151.29	0.308	1085.63	0.308	1013.08		0.308	3984.67	0.308	3899.12	0.308	3894.22	0.308	3947.12		0.308	3846.43	0.308	3797.55	0.308	3819.96	0.308	3963.02
0.3084	1108.62	0.3084	1160.35	0.3084	1081.21	0.3084	1004.33		0.3084	3975.27	0.3084	3901.05	0.3084	3891.07	0.3084	3943.31		0.3084	3853.25	0.3084	3796.58	0.3084	3811.52	0.3084	3962.12
0.3088	1105.93	0.3088	1160.07	0.3088	1081.49	0.3088	1007.06		0.3088	3990.76	0.3088	3907.28	0.3088	3894.59	0.3088	3950.67		0.3088	3865.77	0.3088	3801.96	0.3088	3809.13	0.3088	3963.02
0.3092	1100.89	0.3092	1155.94	0.3092	1081.16	0.3092	1005.15		0.3092	3986.09	0.3092	3888.96	0.3092	3885.03	0.3092	3944.07		0.3092	3874.07	0.3092	3800.86	0.3092	3806.93	0.3092	3951.22
0.3096	1105.99	0.3096	1154.61	0.3096	1082.06	0.3096	1004.85		0.3096	3976.41	0.3096	3904.54	0.3096	3891.59	0.3096	3945.49		0.3096	3864.21	0.3096	3801.85	0.3096	3810.11	0.3096	3962.62
0.31	1109.91	0.31	1157.58	0.31	1078.53	0.31	1005.02		0.31	3986.75	0.31	3891.72	0.31	3888.66	0.31	3935.97		0.31	3855.33	0.31	3793.73	0.31	3813.78	0.31	3963.15
0.3104	1104	0.3104	1155.79	0.3104	1076.46	0.3104	1007.97		0.3104	3979.14	0.3104	3897.87	0.3104	3888.53	0.3104	3946.05		0.3104	3852.17	0.3104	3797.04	0.3104	3819.3	0.3104	3956.14
0.3108	1104.19	0.3108	1148.09	0.3108	1078.85	0.3108	1002.71		0.3108	3969.22	0.3108	3896.47	0.3108	3887.69	0.3108	3933.69		0.3108	3869.5	0.3108	3798.45	0.3108	3816.59	0.3108	3961.67
0.3112	1099.57	0.3112	1150.26	0.3112	1072.26	0.3112	999.488		0.3112	3976.97	0.3112	3896.1	0.3112	3885.09	0.3112	3939.18		0.3112	3862.75	0.3112	3796.88	0.3112	3805.92	0.3112	3954.79
0.3116	1109.68	0.3116	1155.95	0.3116	1080.01	0.3116	1007.28		0.3116	3971.22	0.3116	3899.43	0.3116	3890.9	0.3116	3942.12		0.3116	3871.56	0.3116	3802.88	0.3116	3815.71	0.3116	3956.93
0.312	1102.41	0.312	1161.06	0.312	1075.27	0.312	998.615		0.312	3975.35	0.312	3904.4	0.312	3892.26	0.312	3943.58		0.312	3866	0.312	3792.71	0.312	3817.74	0.312	3962.67
0.3124	1112.37	0.3124	1152.23	0.3124	1076.86	0.3124	999.646		0.3124	3961.53	0.3124	3893.85	0.3124	3892.39	0.3124	3934.53		0.3124	3873.68	0.3124	3791.41	0.3124	3822.84	0.3124	3958.17
0.3128	1108.6	0.3128	1156.06	0.3128	1072.85	0.3128	999.446		0.3128	3979.63	0.3128	3887.15	0.3128	3894.22	0.3128	3946.5		0.3128	3868.47	0.3128	3798.04	0.3128	3820.48	0.3128	3954.92
0.3132	1107.9	0.3132	1149.59	0.3132	1078.97	0.3132	1002.15		0.3132	3978.47	0.3132	3910.46	0.3132	3884.82	0.3132	3954.67		0.3132	3869.97	0.3132	3787.16	0.3132	3814.51	0.3132	3960.28
0.3136	1107.51	0.3136	1148.41	0.3136	1072.63	0.3136	1000.73		0.3136	3983.06	0.3136	3901.35	0.3136	3889.28	0.3136	3957.26		0.3136	3854.34	0.3136	3788.81	0.3136	3807.05	0.3136	3955.62
0.314	1107.88	0.314	1159.16	0.314	1076.06	0.314	999.078		0.314	3970.59	0.314	3903.9	0.314	3895.84	0.314	3951.58		0.314	3867.36	0.314	3794.95	0.314	3798.11	0.314	3963.78
0.3144	1108.85	0.3144	1145.3	0.3144	1076.8	0.3144	1000.37		0.3144	3973.1	0.3144	3902.27	0.3144	3889.01	0.3144	3943.32		0.3144	3865.87	0.3144	3801.15	0.3144	3807.4	0.3144	3957.52
0.3148	1106.65	0.3148	1143.87	0.3148	1074.96	0.3148	1000.46		0.3148	3972.58	0.3148	3903.28	0.3148	3887.73	0.3148	3951.65		0.3148	3866.68	0.3148	3792.35	0.3148	3805.45	0.3148	3957.21
0.3152	1111.07	0.3152	1143.45	0.3152	1073.57	0.3152	996.651		0.3152	3994.14	0.3152	3900.31	0.3152	3884.25	0.3152	3940.32		0.3152	3867.52	0.3152	3788.28	0.3152	3807.91	0.3152	3959.13
0.3156	1103.72	0.3156	1150.49	0.3156	1066.33	0.3156	999.347		0.3156	3988.92	0.3156	3891.79	0.3156	3892.92	0.3156	3936.91		0.3156	3869.27	0.3156	3785.58	0.3156	3808.9	0.3156	3957.77
0.316	1101.83	0.316	1157	0.316	1077.44	0.316	997.937		0.316	3957.9	0.316	3893.27	0.316	3889.12	0.316	3950.31		0.316	3868.32	0.316	3781.14	0.316	3810.98	0.316	3960.3
0.3164	1100.08	0.3164	1159.9	0.3164	1076.45	0.3164	994.485		0.3164	3969.66	0.3164	3900.68	0.3164	3892.5	0.3164	3956.31		0.3164	3858.66	0.3164	3781.27	0.3164	3809.22	0.3164	3963.85
0.3168	1102.95	0.3168	1150.83	0.3168	1070.59	0.3168	997.78		0.3168	3965.63	0.3168	3896.33	0.3168	3881.64	0.3168	3961.62		0.3168	3869.54	0.3168	3773.39	0.3168	3805.6	0.3168	3964.03
0.3172	1097.57	0.3172	1142.48	0.3172	1074.82	0.3172	994.608		0.3172	3965.38	0.3172	3911.29	0.3172	3885.2	0.3172	3945.56		0.3172	3865.7	0.3172	3785.26	0.3172	3790.46	0.3172	3963.33
0.3176	1099.03	0.3176	1144.8	0.3176	1071.61	0.3176	993.327		0.3176	3965.95	0.3176	3896.16	0.3176	3882.1	0.3176	3948.49		0.3176	3867.23	0.3176	3776.24	0.3176	3806.79	0.3176	3962.82
0.318	1106.29	0.318	1153.31	0.318	1067.72	0.318	989.236		0.318	3960.59	0.318	3897.51	0.318	3885.44	0.318	3959.16		0.318	3855.95	0.318	3776.94	0.318	3802.99	0.318	3962.08
0.3184	1101.11	0.3184	1149.61	0.3184	1074.56	0.3184	995.098		0.3184	3962.61	0.3184	3901.74	0.3184	3889.24	0.3184	3930.29		0.3184	3864.08	0.3184	3777.51	0.3184	3802.38	0.3184	3960.12
0.3188	1101.69	0.3188	1144.74	0.3188	1079.62	0.3188	993.66		0.3188	3967.12	0.3188	3898.66	0.3188	3888.38	0.3188	3945.55		0.3188	3867.77	0.3188	3778.13	0.3188	3811.98	0.3188	3962.99
0.3192	1103.37	0.3192	1145.7	0.3192	1075.74	0.3192	991.221		0.3192	3964.14	0.3192	3893.69	0.3192	3885.07	0.3192	3945.32		0.3192	3866.19	0.3192	3781.05	0.3192	3791.65	0.3192	3961.68
0.3196	1102.55	0.3196	1154.18	0.3196	1074.41	0.3196	988.002		0.3196	3990.57	0.3196	3900.33	0.3196	3881.16	0.3196	3955.27		0.3196	3861.64	0.3196	3770.72	0.3196	3804.62	0.3196	3956.33
0.32	1100.96	0.32	1143.29	0.32	1070.18	0.32	990.247		0.32	3972.71	0.32	3903.04	0.32	3886.76	0.32	3952.77		0.32	3864.09	0.32	3789.98	0.32	3798.07	0.32	3957.8
0.3204	1104.04	0.3204	1156.22	0.3204	1078.14	0.3204	990.768		0.3204	3967.84	0.3204	3909.76	0.3204	3893.52	0.3204	3952.19		0.3204	3849.08	0.3204	3786.5	0.3204	3809.59	0.3204	3956.41
0.3208	1101.92	0.3208	1151.81	0.3208	1069.56	0.3208	991.004		0.3208	3975.21	0.3208	3905.28	0.3208	3883	0.3208	3950.24		0.3208	3844.8	0.3208	3792.04	0.3208	3803.44	0.3208	3963.94
0.3212	1095.07	0.3212	1156.22	0.3212	1069.78	0.3212	992.451		0.3212	3988.26	0.3212	3904.65	0.3212	3888.95	0.3212	3945.99		0.3212	3865.59	0.3212	3796.14	0.3212	3814.82	0.3212	3962.42
0.3216	1104.18	0.3216	1156.51	0.3216	1071.6	0.3216	989.904		0.3216	3974.94	0.3216	3892.51	0.3216	3886.21	0.3216	3972.6		0.3216	3854.85	0.3216	3788.27	0.3216	3815.06	0.3216	3956.61
0.322	1104.06	0.322	1152.7	0.322	1070.12	0.322	986.505		0.322	3976.93	0.322	3905.88	0.322	3885.57	0.322	3958.53		0.322	3873.28	0.322	3779.92	0.322	3815.84	0.322	3954.77
0.3224	1107.2	0.3224	1158.21	0.3224	1075.14	0.3224	990.534		0.3224	3968.68	0.3224	3890.88	0.3224	3888.97	0.3224	3938.76		0.3224	3878.11	0.3224	3789.54	0.3224	3791.86	0.3224	3961.26
0.3228	1108.68	0.3228	1143.79	0.3228	1069.95	0.3228	981.363		0.3228	3974.21	0.3228	3904.22	0.3228	3887.26	0.3228	3939.59		0.3228	3868.4	0.3228	3781.17	0.3228	3803.97	0.3228	3962.65
0.3232	1104.01	0.3232	1156.99	0.3232	1073.73	0.3232	983.975		0.3232	3992.75	0.3232	3889.4	0.3232	3890.95	0.3232	3943.61		0.3232	3850.91	0.3232	3780.23	0.3232	3811.72	0.3232	3968.46
0.3236	1104.61	0.3236	1152.09	0.3236	1064.68	0.3236	986.902		0.3236	3973.75	0.3236	3906.8	0.3236	3884.13	0.3236	3960.49		0.3236	3857.64	0.3236	3792.72	0.3236	3812.51	0.3236	3960.19
0.324	1108.26	0.324	1158.41	0.324	1064.08	0.324	991.054		0.324	3956.13	0.324	3905.59	0.324	3882.18	0.324	3957.89		0.324	3871.01	0.324	3790.64	0.324	3816.8	0.324	3957.71
0.3244	1105.09	0.3244	1150.72	0.3244	1065.13	0.3244	988.894		0.3244	3974.94	0.3244	3898.44	0.3244	3884.86	0.3244	3952		0.3244	3855.07	0.3244	3784.04	0.3244	3816.51	0.3244	3958.14
0.3248	1100.91	0.3248	1165.37	0.3248	1071.02	0.3248	985.462		0.3248	4000.61	0.3248	3896.5	0.3248	3881.85	0.3248	3945.2		0.3248	3864.94	0.3248	3784.25	0.3248	3805.38	0.3248	3956.8
0.3252	1105.97	0.3252	1162.77	0.3252	1068.47	0.3252	982.37		0.3252	3985.66	0.3252	3895.34	0.3252	3879.43	0.3252	3962.57		0.3252	3860.02	0.3252	3787.92	0.3252	3801.49	0.3252	3959.03
0.3256	1103.64	0.3256	1154.79	0.3256	1066.31	0.3256	984.148		0.3256	3977.98	0.3256	3887.28	0.3256	3884.39	0.3256	3941.99		0.3256	3874.33	0.3256	3786.85	0.3256	3795.88	0.3256	3959.11
0.326	1102.48	0.326	1157.7	0.326	1076.43	0.326	983.207		0.326	3978.31	0.326	3902.94	0.326	3879.48	0.326	3948.48		0.326	3870.61	0.326	3787.24	0.326	3812.46	0.326	3958.5
0.3264	1094.82	0.3264	1150.96	0.3264	1069.81	0.3264	983.041		0.3264	3980.29	0.3264	3898.04	0.3264	3881	0.3264	3945.46		0.3264	3862.59	0.3264	3782.77	0.3264	3809.71	0.3264	3956.26
0.3268	1096.65	0.3268	1154.77	0.3268	1069.01	0.3268	987.159		0.3268	3975.83	0.3268	3894.13	0.3268	3885.98	0.3268	3946.63		0.3268	3861.84	0.3268	3793.68	0.3268	3817.72	0.3268	3963.26
0.3272	1103.71	0.3272	1152.32	0.3272	1074.14	0.3272	990.768		0.3272	3980.71	0.3272	3899.16	0.3272	3886.74	0.3272	3949.42		0.3272	3854.94	0.3272	3783.17	0.3272	3811.26	0.3272	3964.49
0.3276	1101.54	0.3276	1154.65	0.3276	1067.74	0.3276	985.223		0.3276	3989.08	0.3276	3901.16	0.3276	3884.55	0.3276	3952.1		0.3276	3853.96	0.3276	3786.83	0.3276	3806.94	0.3276	3957.39
0.328	1107.88	0.328	1158.86	0.328	1075.44	0.328	981.464		0.328	3982.69	0.328	3906.53	0.328	3883.7	0.328	3958.42		0.328	3847.2	0.328	3789.95	0.328	3808.99	0.328	3960.5
0.3284	1103.47	0.3284	1149.02	0.3284	1064.15	0.3284	980.639		0.3284	3958.55	0.3284	3895.94	0.3284	3884.62	0.3284	3955.14		0.3284	3854.23	0.3284	3775.04	0.3284	3810.53	0.3284	3967.49
0.3288	1105.26	0.3288	1151.13	0.3288	1080.27	0.3288	982.562		0.3288	3982.97	0.3288	3904.6	0.3288	3882.72	0.3288	3946.61		0.3288	3858.64	0.3288	3774.64	0.3288	3818.66	0.3288	3962.74
0.3292	1099.65	0.3292	1161.67	0.3292	1070.47	0.3292	978.97		0.3292	3969.36	0.3292	3901.67	0.3292	3880.04	0.3292	3947.59		0.3292	3853.06	0.3292	3782.68	0.3292	3801.37	0.3292	3963.98
0.3296	1104.8	0.3296	1152.47	0.3296	1068.12	0.3296	980.717		0.3296	3990.99	0.3296	3898.99	0.3296	3878.86	0.3296	3936.61		0.3296	3860.61	0.3296	3776.73	0.3296	3802.79	0.3296	3962.15
0.33	1109.86	0.33	1149.67	0.33	1065.05	0.33	980.491		0.33	3979.55	0.33	3897.74	0.33	3885.88	0.33	3947.93		0.33	3857.36	0.33	3777.01	0.33	3795.84	0.33	3964.09
0.3304	1111.95	0.3304	1149.22	0.3304	1071.29	0.3304	980.221		0.3304	3985.88	0.3304	3912.5	0.3304	3882.01	0.3304	3944.85		0.3304	3866.19	0.3304	3775.13	0.3304	3798.22	0.3304	3969.26
0.3308	1102.43	0.3308	1146.16	0.3308	1073.74	0.3308	985.897		0.3308	3980.47	0.3308	3888.82	0.3308	3885.49	0.3308	3953.05		0.3308	3870.92	0.3308	3781.55	0.3308	3795.75	0.3308	3954.32
0.3312	1110.54	0.3312	1146.19	0.3312	1073.99	0.3312	980.885		0.3312	3976.15	0.3312	3887.17	0.3312	3882.37	0.3312	3953.24		0.3312	3861.14	0.3312	3778.19	0.3312	3793.95	0.3312	3958.85
0.3316	1103.31	0.3316	1149.34	0.3316	1069.73	0.3316	979.043		0.3316	3967.35	0.3316	3901.57	0.3316	3885.46	0.3316	3940.37		0.3316	3870.05	0.3316	3774.42	0.3316	3791.48	0.3316	3963.55
0.332	1096.01	0.332	1157.34	0.332	1066.08	0.332	979.287		0.332	3988.56	0.332	3905.8	0.332	3879.22	0.332	3944.39		0.332	3867.78	0.332	3780.09	0.332	3795.7	0.332	3957.49
0.3324	1095.74	0.3324	1142.63	0.3324	1074.01	0.3324	974.517		0.3324	4003.39	0.3324	3877.25	0.3324	3886.52	0.3324	3949.46		0.3324	3862.44	0.3324	3778.16	0.3324	3803.13	0.3324	3955.96
0.3328	1104	0.3328	1149.58	0.3328	1072.36	0.3328	975.405		0.3328	3976.39	0.3328	3887.59	0.3328	3882.21	0.3328	3951.76		0.3328	3873.97	0.3328	3772.11	0.3328	3798.55	0.3328	3955.96
0.3332	1103.12	0.3332	1154.17	0.3332	1066.2	0.3332	977.03		0.3332	3972.68	0.3332	3886.23	0.3332	3883.3	0.3332	3959.19		0.3332	3882.53	0.3332	3769.16	0.3332	3799.62	0.3332	3957.44
0.3336	1092.5	0.3336	1157.75	0.3336	1067.51	0.3336	975.956		0.3336	3988.76	0.3336	3876.51	0.3336	3879.98	0.3336	3954.07		0.3336	3857.78	0.3336	3784.17	0.3336	3783.13	0.3336	3965.08
0.334	1096	0.334	1151.4	0.334	1063.52	0.334	973.571		0.334	3999.46	0.334	3900.03	0.334	3878.49	0.334	3943.87		0.334	3870.64	0.334	3775.89	0.334	3798.09	0.334	3967.45
0.3344	1107.49	0.3344	1158.63	0.3344	1067.08	0.3344	969.694		0.3344	3990.97	0.3344	3907.14	0.3344	3882.1	0.3344	3941.75		0.3344	3877.29	0.3344	3780.35	0.3344	3791.73	0.3344	3961.88
0.3348	1098.58	0.3348	1156.17	0.3348	1065.04	0.3348	971.811		0.3348	3984.81	0.3348	3906.99	0.3348	3886.94	0.3348	3934		0.3348	3858.71	0.3348	3771.54	0.3348	3806.76	0.3348	3957.31
0.3352	1101.04	0.3352	1152.89	0.3352	1069.71	0.3352	965.57		0.3352	3990.39	0.3352	3914.65	0.3352	3887.21	0.3352	3938.03		0.3352	3858.88	0.3352	3773.85	0.3352	3795.39	0.3352	3957.06
0.3356	1096.67	0.3356	1151.74	0.3356	1068.89	0.3356	969.504		0.3356	3975.12	0.3356	3898.11	0.3356	3882.52	0.3356	3952.14		0.3356	3858.76	0.3356	3775.1	0.3356	3791.77	0.3356	3957.06
0.336	1099.81	0.336	1150.34	0.336	1066.07	0.336	963.989		0.336	3976.56	0.336	3903.29	0.336	3880.83	0.336	3958.91		0.336	3868.96	0.336	3767.2	0.336	3792.01	0.336	3969.98
0.3364	1096.75	0.3364	1145.88	0.3364	1067.53	0.3364	969.936		0.3364	3978.91	0.3364	3901.37	0.3364	3885.26	0.3364	3960.79		0.3364	3857.1	0.3364	3786.88	0.3364	3800.48	0.3364	3966.74
0.3368	1106.85	0.3368	1150.69	0.3368	1065.67	0.3368	967.978		0.3368	3972.96	0.3368	3895.47	0.3368	3878.91	0.3368	3948.42		0.3368	3859.39	0.3368	3779.53	0.3368	3792.05	0.3368	3967.21
0.3372	1102	0.3372	1148.7	0.3372	1065.21	0.3372	966.848		0.3372	3972.45	0.3372	3903.71	0.3372	3873.89	0.3372	3950.81		0.3372	3863.68	0.3372	3775.64	0.3372	3796.76	0.3372	3969.43
0.3376	1107.07	0.3376	1153.58	0.3376	1066.02	0.3376	969.412		0.3376	3993	0.3376	3887.7	0.3376	3880.68	0.3376	3963.81		0.3376	3868.1	0.3376	3769.12	0.3376	3786.3	0.3376	3951.85
0.338	1102.45	0.338	1145.97	0.338	1068.37	0.338	967.228		0.338	3979.86	0.338	3894.12	0.338	3875.34	0.338	3948.04		0.338	3864.33	0.338	3765.03	0.338	3781.81	0.338	3956.88
0.3384	1098.23	0.3384	1141.43	0.3384	1062.73	0.3384	965.678		0.3384	3992.97	0.3384	3896.74	0.3384	3882.15	0.3384	3955.92		0.3384	3865.6	0.3384	3780.62	0.3384	3791.08	0.3384	3963.42
0.3388	1095.75	0.3388	1150.69	0.3388	1066.82	0.3388	966.912		0.3388	3972.97	0.3388	3898.13	0.3388	3878.65	0.3388	3940.48		0.3388	3860.47	0.3388	3770.51	0.3388	3783.99	0.3388	3954.38
0.3392	1099.21	0.3392	1154.34	0.3392	1060.71	0.3392	968.656		0.3392	3986.59	0.3392	3890.85	0.3392	3877	0.3392	3958.65		0.3392	3851.94	0.3392	3765.42	0.3392	3789.03	0.3392	3955.24
0.3396	1102.95	0.3396	1149.5	0.3396	1062.81	0.3396	968.931		0.3396	3999.46	0.3396	3886.58	0.3396	3879.8	0.3396	3961.29		0.3396	3867.71	0.3396	3781.38	0.3396	3802.41	0.3396	3963.56
0.34	1097.08	0.34	1149.89	0.34	1064.99	0.34	965.084		0.34	3981.18	0.34	3882.13	0.34	3880.34	0.34	3955.9		0.34	3863.37	0.34	3770.18	0.34	3812.83	0.34	3966.04
0.3404	1100.59	0.3404	1149.56	0.3404	1067.96	0.3404	965.259		0.3404	3978.56	0.3404	3901.61	0.3404	3874.78	0.3404	3963.56		0.3404	3869.37	0.3404	3772.86	0.3404	3816.48	0.3404	3962.47
0.3408	1095.03	0.3408	1157.52	0.3408	1064.28	0.3408	968.748		0.3408	3977.21	0.3408	3891.33	0.3408	3874.44	0.3408	3947.47		0.3408	3872.08	0.3408	3771.43	0.3408	3792.07	0.3408	3959.85
0.3412	1101.73	0.3412	1141.61	0.3412	1065.7	0.3412	965.122		0.3412	3968.82	0.3412	3889.42	0.3412	3883.11	0.3412	3947.77		0.3412	3864.14	0.3412	3775.57	0.3412	3791.69	0.3412	3957.09
0.3416	1108.1	0.3416	1152.95	0.3416	1063.66	0.3416	965.025		0.3416	3966.98	0.3416	3879	0.3416	3881.53	0.3416	3947.51		0.3416	3860.35	0.3416	3776.87	0.3416	3787.15	0.3416	3956.02
0.342	1100.18	0.342	1153.59	0.342	1065.26	0.342	965.17		0.342	3969.18	0.342	3881.55	0.342	3874.31	0.342	3933.28		0.342	3869.15	0.342	3764.88	0.342	3789.88	0.342	3955.99
0.3424	1095.48	0.3424	1154.84	0.3424	1060.8	0.3424	963.674		0.3424	3976.39	0.3424	3895.38	0.3424	3871.03	0.3424	3929.86		0.3424	3863.96	0.3424	3768.93	0.3424	3803.52	0.3424	3959.41
0.3428	1090.32	0.3428	1150.78	0.3428	1063.47	0.3428	959.47		0.3428	3972.08	0.3428	3900.45	0.3428	3872.26	0.3428	3933.33		0.3428	3857.02	0.3428	3768.04	0.3428	3799.26	0.3428	3959
0.3432	1102.16	0.3432	1161.33	0.3432	1059.72	0.3432	959.45		0.3432	3970.76	0.3432	3889.02	0.3432	3879.12	0.3432	3948.22		0.3432	3859.12	0.3432	3762.78	0.3432	3796.81	0.3432	3955.67
0.3436	1101.32	0.3436	1152.32	0.3436	1067.56	0.3436	965.453		0.3436	3974.57	0.3436	3888.61	0.3436	3878.19	0.3436	3943.65		0.3436	3865.75	0.3436	3766.05	0.3436	3796.44	0.3436	3958.96
0.344	1099.25	0.344	1149.91	0.344	1071.16	0.344	968.557		0.344	3969.2	0.344	3892.31	0.344	3880	0.344	3943.03		0.344	3856.29	0.344	3764.27	0.344	3789.46	0.344	3960.54
0.3444	1102.82	0.3444	1155.38	0.3444	1065.11	0.3444	963.29		0.3444	3964.89	0.3444	3895.52	0.3444	3872.95	0.3444	3947.56		0.3444	3851.79	0.3444	3765.73	0.3444	3810.93	0.3444	3960.2
0.3448	1105.13	0.3448	1150.81	0.3448	1061.89	0.3448	962.238		0.3448	3978.9	0.3448	3888.84	0.3448	3876.12	0.3448	3947.28		0.3448	3856.77	0.3448	3766.88	0.3448	3797.93	0.3448	3962.61
0.3452	1098.63	0.3452	1162.91	0.3452	1068.3	0.3452	960.599		0.3452	3982.95	0.3452	3884.7	0.3452	3875.88	0.3452	3954.9		0.3452	3861.12	0.3452	3761.75	0.3452	3799.8	0.3452	3954.8
0.3456	1097.35	0.3456	1151.44	0.3456	1065.47	0.3456	957.771		0.3456	3979.4	0.3456	3876.97	0.3456	3877.85	0.3456	3955.03		0.3456	3862.78	0.3456	3771.2	0.3456	3802.07	0.3456	3957.67
0.346	1101.92	0.346	1147	0.346	1067.31	0.346	957.553		0.346	3971.01	0.346	3894.13	0.346	3878.15	0.346	3938.29		0.346	3850.76	0.346	3769.09	0.346	3810.11	0.346	3959.14
0.3464	1100.86	0.3464	1146.43	0.3464	1059.04	0.3464	955.627		0.3464	3970.92	0.3464	3896.94	0.3464	3875.56	0.3464	3953.77		0.3464	3849.38	0.3464	3772.99	0.3464	3803.41	0.3464	3949.84
0.3468	1097.1	0.3468	1144.26	0.3468	1062.28	0.3468	952.018		0.3468	3974.66	0.3468	3886.65	0.3468	3876.11	0.3468	3933.63		0.3468	3859.73	0.3468	3767.97	0.3468	3796.47	0.3468	3962.33
0.3472	1099.08	0.3472	1143.23	0.3472	1065.35	0.3472	954.895		0.3472	3975.46	0.3472	3882.52	0.3472	3876.76	0.3472	3953.9		0.3472	3849.34	0.3472	3767.87	0.3472	3792.01	0.3472	3954.78
0.3476	1104.16	0.3476	1144.61	0.3476	1060.22	0.3476	954.966		0.3476	3975.76	0.3476	3883.8	0.3476	3879.06	0.3476	3956.23		0.3476	3842.65	0.3476	3764.22	0.3476	3791.76	0.3476	3957.93
0.348	1098.7	0.348	1157.14	0.348	1065.26	0.348	953.445		0.348	3979.28	0.348	3882.06	0.348	3874.68	0.348	3951.49		0.348	3843.59	0.348	3764.55	0.348	3798.42	0.348	3958.81
0.3484	1099.82	0.3484	1153.54	0.3484	1064.19	0.3484	947.391		0.3484	3974.16	0.3484	3883.32	0.3484	3871.56	0.3484	3952.82		0.3484	3852.43	0.3484	3773.08	0.3484	3805.54	0.3484	3960.86
0.3488	1094.51	0.3488	1152.6	0.3488	1064.23	0.3488	948.526		0.3488	3981.58	0.3488	3898.89	0.3488	3877.25	0.3488	3948.29		0.3488	3849.64	0.3488	3769.04	0.3488	3808.16	0.3488	3964.28
0.3492	1101.47	0.3492	1151.93	0.3492	1059.26	0.3492	946.623		0.3492	3979.82	0.3492	3891.34	0.3492	3874.21	0.3492	3956.91		0.3492	3852.32	0.3492	3771.01	0.3492	3799.07	0.3492	3960.06
0.3496	1100.26	0.3496	1145.61	0.3496	1057.32	0.3496	948.743		0.3496	3972.21	0.3496	3888.2	0.3496	3867.8	0.3496	3944.52		0.3496	3851.1	0.3496	3761.57	0.3496	3804.04	0.3496	3960.11
0.35	1101.58	0.35	1159.35	0.35	1058.18	0.35	952.278		0.35	3979.64	0.35	3883.11	0.35	3872.18	0.35	3931.64		0.35	3837.14	0.35	3760.03	0.35	3803.33	0.35	3961.1
0.3504	1096.32	0.3504	1143.77	0.3504	1065.34	0.3504	949.342		0.3504	3985.83	0.3504	3896.54	0.3504	3868.8	0.3504	3943.73		0.3504	3836.78	0.3504	3758.57	0.3504	3802.9	0.3504	3965.92
0.3508	1101.55	0.3508	1149.85	0.3508	1056.42	0.3508	950.389		0.3508	3973.84	0.3508	3888.68	0.3508	3871.38	0.3508	3942.21		0.3508	3845.88	0.3508	3759.74	0.3508	3807.41	0.3508	3961.9
0.3512	1101.69	0.3512	1151.57	0.3512	1062.92	0.3512	952.042		0.3512	3984.27	0.3512	3887.84	0.3512	3872.23	0.3512	3948.41		0.3512	3854.76	0.3512	3763.78	0.3512	3805.78	0.3512	3971.35
0.3516	1096.85	0.3516	1151.04	0.3516	1058.92	0.3516	951.479		0.3516	3981.27	0.3516	3877.36	0.3516	3877.47	0.3516	3947.56		0.3516	3854.4	0.3516	3765.63	0.3516	3788.71	0.3516	3961.98
0.352	1100.14	0.352	1146.08	0.352	1060.24	0.352	951.75		0.352	3977.96	0.352	3873.99	0.352	3872.94	0.352	3941.3		0.352	3864.36	0.352	3764.01	0.352	3793.39	0.352	3959.61
0.3524	1101.42	0.3524	1144.2	0.3524	1061.58	0.3524	948.758		0.3524	3976.08	0.3524	3865.18	0.3524	3874.59	0.3524	3946.56		0.3524	3848.44	0.3524	3773.63	0.3524	3807.74	0.3524	3959.94
0.3528	1103.91	0.3528	1151.19	0.3528	1058.69	0.3528	943.664		0.3528	3983.54	0.3528	3885.09	0.3528	3874.18	0.3528	3935.55		0.3528	3856.7	0.3528	3761.99	0.3528	3804.82	0.3528	3958.56
0.3532	1098.85	0.3532	1142.43	0.3532	1062.89	0.3532	948.09		0.3532	3991.51	0.3532	3875.55	0.3532	3868.57	0.3532	3930.99		0.3532	3847.98	0.3532	3758.4	0.3532	3800.7	0.3532	3961.5
0.3536	1095.79	0.3536	1144.81	0.3536	1058.55	0.3536	948.002		0.3536	3974.04	0.3536	3872.18	0.3536	3866.98	0.3536	3935.47		0.3536	3855.58	0.3536	3765.6	0.3536	3800.41	0.3536	3960.8
0.354	1103.18	0.354	1160.77	0.354	1062.71	0.354	943.904		0.354	3994.53	0.354	3883.38	0.354	3872.4	0.354	3940.95		0.354	3838.46	0.354	3769.65	0.354	3806.29	0.354	3963.28
0.3544	1098.98	0.3544	1147.14	0.3544	1054.07	0.3544	946.937		0.3544	3968.11	0.3544	3865.84	0.3544	3872.79	0.3544	3937.79		0.3544	3844.14	0.3544	3762.59	0.3544	3794.61	0.3544	3964.78
0.3548	1090.78	0.3548	1154.13	0.3548	1059.67	0.3548	942.795		0.3548	3968.81	0.3548	3876.6	0.3548	3875.47	0.3548	3950.13		0.3548	3850.98	0.3548	3765.6	0.3548	3797.42	0.3548	3965.08
0.3552	1097.65	0.3552	1149.14	0.3552	1061.72	0.3552	943.39		0.3552	3973.53	0.3552	3873.58	0.3552	3875.89	0.3552	3936.49		0.3552	3853.11	0.3552	3764.58	0.3552	3800.98	0.3552	3956.97
0.3556	1100.59	0.3556	1146.59	0.3556	1059.48	0.3556	946.122		0.3556	3976.57	0.3556	3874.22	0.3556	3872.86	0.3556	3951.27		0.3556	3835.93	0.3556	3761.84	0.3556	3787.19	0.3556	3962.72
0.356	1102.24	0.356	1141.78	0.356	1059.78	0.356	944.763		0.356	3983.93	0.356	3866.68	0.356	3872.63	0.356	3942.79		0.356	3845.16	0.356	3771.26	0.356	3787.98	0.356	3959.85
0.3564	1100.08	0.3564	1159.26	0.3564	1057.17	0.3564	940.052		0.3564	3973.51	0.3564	3893.9	0.3564	3878.3	0.3564	3942.18		0.3564	3846.65	0.3564	3762.03	0.3564	3793.12	0.3564	3960.49
0.3568	1100.69	0.3568	1153.22	0.3568	1055.14	0.3568	942.191		0.3568	3971.29	0.3568	3895.38	0.3568	3870.9	0.3568	3937.74		0.3568	3860.97	0.3568	3762.33	0.3568	3794.9	0.3568	3958.19
0.3572	1099.91	0.3572	1152.1	0.3572	1062.44	0.3572	945.337		0.3572	3969.99	0.3572	3875.52	0.3572	3869.45	0.3572	3931.78		0.3572	3834.59	0.3572	3772.59	0.3572	3792.87	0.3572	3962.78
0.3576	1101.21	0.3576	1142.93	0.3576	1059.48	0.3576	943.499		0.3576	3981.85	0.3576	3874.33	0.3576	3881.29	0.3576	3939.73		0.3576	3840.65	0.3576	3773.65	0.3576	3799.69	0.3576	3960.23
0.358	1097.23	0.358	1148.42	0.358	1058.15	0.358	943.16		0.358	3974.1	0.358	3873.07	0.358	3872.17	0.358	3941.76		0.358	3847.65	0.358	3763.78	0.358	3792.1	0.358	3955.3
0.3584	1103.37	0.3584	1151.87	0.3584	1054.34	0.3584	941.489		0.3584	4001.24	0.3584	3882.59	0.3584	3869.14	0.3584	3945.69		0.3584	3849.13	0.3584	3761.83	0.3584	3793.55	0.3584	3967.28
0.3588	1101.5	0.3588	1156.14	0.3588	1061.83	0.3588	942.6		0.3588	3979.63	0.3588	3878.49	0.3588	3875.58	0.3588	3942.79		0.3588	3851.2	0.3588	3761.79	0.3588	3790.9	0.3588	3964.13
0.3592	1101.81	0.3592	1143.93	0.3592	1053.28	0.3592	942.065		0.3592	3948.22	0.3592	3872.16	0.3592	3872.74	0.3592	3947.1		0.3592	3839.09	0.3592	3750.07	0.3592	3794.19	0.3592	3965.27
0.3596	1102.45	0.3596	1145.13	0.3596	1058.26	0.3596	946.859		0.3596	3961.99	0.3596	3867.42	0.3596	3876.41	0.3596	3954.8		0.3596	3844.45	0.3596	3754.09	0.3596	3791.63	0.3596	3965.78
0.36	1103.39	0.36	1154.37	0.36	1057.44	0.36	944.232		0.36	3979.69	0.36	3868.11	0.36	3868.29	0.36	3941.98		0.36	3841.8	0.36	3759.87	0.36	3789.6	0.36	3957.17
0.3604	1103.23	0.3604	1153.24	0.3604	1055.65	0.3604	946.736		0.3604	3964.04	0.3604	3867.35	0.3604	3877.1	0.3604	3924.86		0.3604	3851.36	0.3604	3755.83	0.3604	3792.71	0.3604	3959.49
0.3608	1108.76	0.3608	1150.59	0.3608	1050.68	0.3608	943.457		0.3608	3970.85	0.3608	3861.32	0.3608	3871.68	0.3608	3927.96		0.3608	3852.5	0.3608	3760.83	0.3608	3787.93	0.3608	3961.31
0.3612	1101.24	0.3612	1150.06	0.3612	1061.8	0.3612	943.856		0.3612	3972.91	0.3612	3856.52	0.3612	3876.51	0.3612	3927.57		0.3612	3846.99	0.3612	3769.93	0.3612	3790.81	0.3612	3966.84
0.3616	1100.56	0.3616	1154.25	0.3616	1053.08	0.3616	948.66		0.3616	3955.94	0.3616	3871.43	0.3616	3878.55	0.3616	3951.76		0.3616	3842.31	0.3616	3771.59	0.3616	3789.15	0.3616	3961.92
0.362	1103.84	0.362	1158.55	0.362	1062.92	0.362	947.112		0.362	3974.11	0.362	3879.67	0.362	3878.15	0.362	3950.58		0.362	3843.45	0.362	3755.98	0.362	3793.43	0.362	3966.79
0.3624	1101.85	0.3624	1145.47	0.3624	1054.13	0.3624	942.074		0.3624	3967.8	0.3624	3883.74	0.3624	3876.1	0.3624	3954.46		0.3624	3842.91	0.3624	3756.55	0.3624	3793.82	0.3624	3963.27
0.3628	1101.72	0.3628	1152.16	0.3628	1055.84	0.3628	939.128		0.3628	3984.24	0.3628	3879.14	0.3628	3874.17	0.3628	3943.29		0.3628	3843.79	0.3628	3756.72	0.3628	3791.28	0.3628	3968.87
0.3632	1107.76	0.3632	1151.36	0.3632	1060.42	0.3632	941.98		0.3632	3972.76	0.3632	3874.48	0.3632	3872.91	0.3632	3945.33		0.3632	3864.18	0.3632	3745.78	0.3632	3789.08	0.3632	3963.08
0.3636	1099.49	0.3636	1158.64	0.3636	1057.03	0.3636	946.54		0.3636	3979.36	0.3636	3860.29	0.3636	3877.5	0.3636	3938.81		0.3636	3855.4	0.3636	3750.36	0.3636	3787.92	0.3636	3962.86
0.364	1099.39	0.364	1153.86	0.364	1062.22	0.364	936.742		0.364	3970.93	0.364	3877.79	0.364	3875.13	0.364	3936.94		0.364	3848.97	0.364	3755.5	0.364	3781.13	0.364	3972.01
0.3644	1096.62	0.3644	1149.39	0.3644	1056.97	0.3644	942.163		0.3644	3969.61	0.3644	3868.65	0.3644	3875.46	0.3644	3956.45		0.3644	3859.58	0.3644	3758.01	0.3644	3783.94	0.3644	3966.79
0.3648	1106.2	0.3648	1151.35	0.3648	1050.1	0.3648	940.234		0.3648	3970.86	0.3648	3867.93	0.3648	3875.96	0.3648	3945.07		0.3648	3829.5	0.3648	3751.89	0.3648	3780.58	0.3648	3958.43
0.3652	1097.76	0.3652	1145.45	0.3652	1052.61	0.3652	941.675		0.3652	3975.8	0.3652	3876.33	0.3652	3874.66	0.3652	3944.65		0.3652	3841.43	0.3652	3753.35	0.3652	3798.18	0.3652	3962.96
0.3656	1097.65	0.3656	1151.26	0.3656	1053.44	0.3656	943.121		0.3656	3967.88	0.3656	3870.71	0.3656	3876.9	0.3656	3943.05		0.3656	3851.46	0.3656	3756.59	0.3656	3787.95	0.3656	3966.33
0.366	1099.76	0.366	1154.12	0.366	1056.49	0.366	948.43		0.366	3976.63	0.366	3881.97	0.366	3876.44	0.366	3936.33		0.366	3845.22	0.366	3759.79	0.366	3784.67	0.366	3963.4
0.3664	1101.08	0.3664	1156.41	0.3664	1055.09	0.3664	946.254		0.3664	3980.18	0.3664	3871.71	0.3664	3876.52	0.3664	3940.19		0.3664	3860.86	0.3664	3756.73	0.3664	3790.34	0.3664	3961.68
0.3668	1095.24	0.3668	1151.24	0.3668	1059.17	0.3668	942.176		0.3668	3974.06	0.3668	3870.35	0.3668	3875.56	0.3668	3934.36		0.3668	3853.84	0.3668	3763.27	0.3668	3781.13	0.3668	3963.65
0.3672	1099.53	0.3672	1144.99	0.3672	1062.83	0.3672	936.519		0.3672	3955.24	0.3672	3867.88	0.3672	3874.28	0.3672	3926.85		0.3672	3854.71	0.3672	3750.67	0.3672	3786.66	0.3672	3963.53
0.3676	1104.09	0.3676	1144.79	0.3676	1055.11	0.3676	941.12		0.3676	3962.28	0.3676	3873.59	0.3676	3876.56	0.3676	3937.81		0.3676	3847.85	0.3676	3765.7	0.3676	3786.67	0.3676	3954.56
0.368	1098.07	0.368	1147.68	0.368	1054.29	0.368	942.655		0.368	3981.73	0.368	3865.96	0.368	3876.67	0.368	3940.86		0.368	3857.48	0.368	3755.62	0.368	3783.74	0.368	3953.21
0.3684	1103.43	0.3684	1151.98	0.3684	1050.84	0.3684	943.557		0.3684	3968.49	0.3684	3872.24	0.3684	3877.4	0.3684	3943.61		0.3684	3854	0.3684	3754.91	0.3684	3779.56	0.3684	3965.51
0.3688	1101.12	0.3688	1148.48	0.3688	1051.9	0.3688	937.735		0.3688	3973.95	0.3688	3859.09	0.3688	3871.58	0.3688	3949.94		0.3688	3850.97	0.3688	3753.27	0.3688	3773.89	0.3688	3966.58
0.3692	1097.45	0.3692	1142.56	0.3692	1057.88	0.3692	937.284		0.3692	3970.05	0.3692	3865.39	0.3692	3870.96	0.3692	3952.38		0.3692	3851.2	0.3692	3757.9	0.3692	3784.55	0.3692	3958.4
0.3696	1101.98	0.3696	1145.12	0.3696	1057.33	0.3696	937.037		0.3696	3972.27	0.3696	3868.8	0.3696	3869.44	0.3696	3934.04		0.3696	3849.83	0.3696	3753.03	0.3696	3790.85	0.3696	3964.18
0.37	1103.17	0.37	1142.67	0.37	1051.27	0.37	936.573		0.37	3971.77	0.37	3863.43	0.37	3878.01	0.37	3948.56		0.37	3846.71	0.37	3751.85	0.37	3793.32	0.37	3958.49
0.3704	1099.16	0.3704	1142.09	0.3704	1050.68	0.3704	936.185		0.3704	3974.63	0.3704	3861.39	0.3704	3871.64	0.3704	3937.8		0.3704	3845.27	0.3704	3746.09	0.3704	3788.47	0.3704	3960.16
0.3708	1094.8	0.3708	1150.97	0.3708	1051.72	0.3708	933.778		0.3708	3968.29	0.3708	3866.32	0.3708	3874.12	0.3708	3951.75		0.3708	3856.01	0.3708	3753.95	0.3708	3791.12	0.3708	3970.61
0.3712	1099.07	0.3712	1146.39	0.3712	1055.57	0.3712	931.964		0.3712	3957.8	0.3712	3879.16	0.3712	3878.48	0.3712	3959.91		0.3712	3840.95	0.3712	3752.75	0.3712	3785.82	0.3712	3970.83
0.3716	1105.24	0.3716	1153.99	0.3716	1057.38	0.3716	932.971		0.3716	3982.34	0.3716	3874.01	0.3716	3877.95	0.3716	3942.1		0.3716	3859.69	0.3716	3750.35	0.3716	3776.45	0.3716	3957.1
0.372	1100.68	0.372	1146.49	0.372	1059.78	0.372	935.072		0.372	3980.57	0.372	3872.68	0.372	3874.91	0.372	3937.11		0.372	3861.63	0.372	3751.48	0.372	3781.92	0.372	3962.86
0.3724	1101.64	0.3724	1148.09	0.3724	1048.88	0.3724	931.985		0.3724	3975.47	0.3724	3872.84	0.3724	3875.37	0.3724	3944.21		0.3724	3844.17	0.3724	3755.23	0.3724	3778.71	0.3724	3968.49
0.3728	1103.17	0.3728	1145.44	0.3728	1053.98	0.3728	938.948		0.3728	3956.32	0.3728	3878.23	0.3728	3870.11	0.3728	3943.2		0.3728	3851.6	0.3728	3746.89	0.3728	3773.63	0.3728	3964.06
0.3732	1096.1	0.3732	1140.2	0.3732	1055.22	0.3732	931.041		0.3732	3987.2	0.3732	3861.52	0.3732	3873.29	0.3732	3947.07		0.3732	3860.35	0.3732	3751.05	0.3732	3775.24	0.3732	3959.52
0.3736	1094.54	0.3736	1142.91	0.3736	1052.4	0.3736	929.346		0.3736	3980.47	0.3736	3876.28	0.3736	3875.85	0.3736	3940.4		0.3736	3843.84	0.3736	3759.63	0.3736	3776.16	0.3736	3953.65
0.374	1094.46	0.374	1140.94	0.374	1051.54	0.374	937.708		0.374	3968.53	0.374	3871.36	0.374	3875.36	0.374	3947.9		0.374	3857.91	0.374	3748.65	0.374	3783.06	0.374	3960.28
0.3744	1096.42	0.3744	1149	0.3744	1051.27	0.3744	932.971		0.3744	3968.91	0.3744	3875.93	0.3744	3876.24	0.3744	3956.67		0.3744	3856.14	0.3744	3742.87	0.3744	3772.25	0.3744	3954.43
0.3748	1090.53	0.3748	1147.83	0.3748	1050.54	0.3748	932.682		0.3748	3965.41	0.3748	3882.76	0.3748	3873	0.3748	3941.43		0.3748	3853.32	0.3748	3749.83	0.3748	3771.49	0.3748	3955.94
0.3752	1094.53	0.3752	1147.23	0.3752	1056.6	0.3752	932.117		0.3752	3966.51	0.3752	3885.95	0.3752	3871.52	0.3752	3942.04		0.3752	3855.43	0.3752	3752.95	0.3752	3778.68	0.3752	3956.26
0.3756	1087.01	0.3756	1134.72	0.3756	1054.55	0.3756	927.428		0.3756	3969.14	0.3756	3876.22	0.3756	3878.05	0.3756	3943.08		0.3756	3855.72	0.3756	3747.59	0.3756	3785.07	0.3756	3964.53
0.376	1093.64	0.376	1134.35	0.376	1048.81	0.376	933.305		0.376	3971.55	0.376	3874.09	0.376	3874.63	0.376	3950.53		0.376	3836.17	0.376	3740.23	0.376	3774.22	0.376	3965.92
0.3764	1094.47	0.3764	1140.32	0.3764	1047.68	0.3764	935.607		0.3764	3972.91	0.3764	3881.33	0.3764	3877.96	0.3764	3953.67		0.3764	3847.34	0.3764	3744.18	0.3764	3774.77	0.3764	3962.03
0.3768	1086.79	0.3768	1148.52	0.3768	1053.98	0.3768	928.429		0.3768	3963.49	0.3768	3871.52	0.3768	3879.5	0.3768	3937.41		0.3768	3850.82	0.3768	3745.95	0.3768	3779.19	0.3768	3960.78
0.3772	1087.52	0.3772	1143.69	0.3772	1050.41	0.3772	928.965		0.3772	3977.81	0.3772	3873.03	0.3772	3868.01	0.3772	3941.32		0.3772	3855.1	0.3772	3748.58	0.3772	3766.65	0.3772	3959.92
0.3776	1093.89	0.3776	1144.29	0.3776	1055.73	0.3776	930.959		0.3776	3966.18	0.3776	3872.88	0.3776	3875.6	0.3776	3941.27		0.3776	3849.71	0.3776	3735.72	0.3776	3769.52	0.3776	3961.43
0.378	1092.35	0.378	1146.24	0.378	1047.42	0.378	931.63		0.378	3978.89	0.378	3871.01	0.378	3876.12	0.378	3935.68		0.378	3854.47	0.378	3749.27	0.378	3776.2	0.378	3957.26
0.3784	1098.83	0.3784	1142.09	0.3784	1051.23	0.3784	922.86		0.3784	3971.03	0.3784	3872.96	0.3784	3879.49	0.3784	3942.06		0.3784	3849.71	0.3784	3752.29	0.3784	3784.39	0.3784	3954.86
0.3788	1090.24	0.3788	1138.66	0.3788	1044.58	0.3788	922.121		0.3788	3981.82	0.3788	3877.52	0.3788	3875.12	0.3788	3953.75		0.3788	3846.3	0.3788	3753.49	0.3788	3785.77	0.3788	3958.73
0.3792	1093.08	0.3792	1145.54	0.3792	1055.52	0.3792	929.176		0.3792	3973.62	0.3792	3882.08	0.3792	3881.02	0.3792	3945.79		0.3792	3851.11	0.3792	3746.8	0.3792	3778.9	0.3792	3953.53
0.3796	1093.04	0.3796	1149.11	0.3796	1049.35	0.3796	918.591		0.3796	3981.38	0.3796	3863.91	0.3796	3871.44	0.3796	3936.24		0.3796	3845.72	0.3796	3739.83	0.3796	3791.77	0.3796	3959.69
0.38	1087.3	0.38	1146.63	0.38	1051.93	0.38	925.006		0.38	3977.25	0.38	3867.38	0.38	3879.89	0.38	3946.72		0.38	3855.18	0.38	3745.25	0.38	3781.91	0.38	3966.52
0.3804	1088.63	0.3804	1138.58	0.3804	1043.4	0.3804	928.328		0.3804	3976.4	0.3804	3855.94	0.3804	3877.59	0.3804	3936.77		0.3804	3849.02	0.3804	3751.49	0.3804	3778.5	0.3804	3956.36
0.3808	1091.09	0.3808	1131.02	0.3808	1047.72	0.3808	926.612		0.3808	3982.57	0.3808	3870.7	0.3808	3873.42	0.3808	3948.13		0.3808	3853.82	0.3808	3751.84	0.3808	3784.28	0.3808	3957.61
0.3812	1088.57	0.3812	1143.49	0.3812	1045.98	0.3812	923.242		0.3812	3962.22	0.3812	3871.43	0.3812	3878.43	0.3812	3938.38		0.3812	3848.6	0.3812	3745.22	0.3812	3783.01	0.3812	3954.94
0.3816	1084	0.3816	1145.52	0.3816	1049.04	0.3816	922.433		0.3816	3962.06	0.3816	3863.03	0.3816	3872.84	0.3816	3946.72		0.3816	3840.82	0.3816	3742.66	0.3816	3781.04	0.3816	3963.58
0.382	1089.42	0.382	1135.01	0.382	1042.01	0.382	926.182		0.382	3972.43	0.382	3873.28	0.382	3874.26	0.382	3943.69		0.382	3845.51	0.382	3748.88	0.382	3774.46	0.382	3960.25
0.3824	1089.31	0.3824	1143.45	0.3824	1051.11	0.3824	928.509		0.3824	3959.26	0.3824	3861.25	0.3824	3870.61	0.3824	3947.56		0.3824	3838.96	0.3824	3747	0.3824	3778.47	0.3824	3958.8
0.3828	1092.34	0.3828	1147.13	0.3828	1054.21	0.3828	921.479		0.3828	3988.64	0.3828	3877.31	0.3828	3872.21	0.3828	3939.68		0.3828	3851.06	0.3828	3744.87	0.3828	3771.27	0.3828	3965.64
0.3832	1094.25	0.3832	1145.17	0.3832	1053.69	0.3832	921.422		0.3832	3979.15	0.3832	3863.39	0.3832	3877.53	0.3832	3940.99		0.3832	3842.93	0.3832	3743.44	0.3832	3789.65	0.3832	3965.89
0.3836	1091.54	0.3836	1147.74	0.3836	1048.28	0.3836	924.09		0.3836	3979.53	0.3836	3865.15	0.3836	3875	0.3836	3934.25		0.3836	3840.46	0.3836	3747.5	0.3836	3778.06	0.3836	3964.66
0.384	1087.01	0.384	1147.34	0.384	1046.02	0.384	922.241		0.384	3973.01	0.384	3876.9	0.384	3869.78	0.384	3947.19		0.384	3846.58	0.384	3748.41	0.384	3772.81	0.384	3964.27
0.3844	1090.97	0.3844	1141.89	0.3844	1049.26	0.3844	922.978		0.3844	3971.34	0.3844	3873.56	0.3844	3880.72	0.3844	3938.84		0.3844	3845.94	0.3844	3744.78	0.3844	3775.84	0.3844	3965.48
0.3848	1088.85	0.3848	1137.29	0.3848	1048.72	0.3848	926.899		0.3848	3975.9	0.3848	3872.52	0.3848	3876.79	0.3848	3948.23		0.3848	3849.24	0.3848	3735.82	0.3848	3778.55	0.3848	3961.59
0.3852	1085.3	0.3852	1152.06	0.3852	1047.87	0.3852	927.002		0.3852	3968.87	0.3852	3875.23	0.3852	3875.62	0.3852	3940.76		0.3852	3849.48	0.3852	3742.84	0.3852	3772.75	0.3852	3958.43
0.3856	1089.81	0.3856	1136.72	0.3856	1048.98	0.3856	920.66		0.3856	3967.69	0.3856	3870.66	0.3856	3876.51	0.3856	3928.01		0.3856	3861.84	0.3856	3743.14	0.3856	3780.24	0.3856	3956.83
0.386	1091.13	0.386	1149.54	0.386	1048.78	0.386	921.213		0.386	3971.4	0.386	3873.14	0.386	3874.99	0.386	3954.4		0.386	3852.78	0.386	3748	0.386	3785.46	0.386	3959.74
0.3864	1088.47	0.3864	1154.09	0.3864	1051.39	0.3864	922.743		0.3864	3973.17	0.3864	3873.74	0.3864	3872.45	0.3864	3944.74		0.3864	3853.82	0.3864	3752.42	0.3864	3777.01	0.3864	3960.52
0.3868	1091.72	0.3868	1141.4	0.3868	1049.13	0.3868	926.251		0.3868	3954.94	0.3868	3872.21	0.3868	3872.97	0.3868	3949.63		0.3868	3832.97	0.3868	3747.43	0.3868	3768.01	0.3868	3971.33
0.3872	1084.04	0.3872	1150.4	0.3872	1046.44	0.3872	921.296		0.3872	3954.5	0.3872	3862.5	0.3872	3873.18	0.3872	3932.22		0.3872	3836.16	0.3872	3738.64	0.3872	3771.33	0.3872	3964.49
0.3876	1092.18	0.3876	1148.51	0.3876	1043.6	0.3876	920.871		0.3876	3973.54	0.3876	3869.78	0.3876	3867.63	0.3876	3928.48		0.3876	3848.86	0.3876	3740.63	0.3876	3782.28	0.3876	3963.87
0.388	1086.33	0.388	1141.2	0.388	1046.95	0.388	920.523		0.388	3958.67	0.388	3882.1	0.388	3864.97	0.388	3948.95		0.388	3851.91	0.388	3743.43	0.388	3778.88	0.388	3964.2
0.3884	1092.94	0.3884	1138.5	0.3884	1039.13	0.3884	918.08		0.3884	3968.98	0.3884	3875.29	0.3884	3873.54	0.3884	3940.13		0.3884	3852.69	0.3884	3742.34	0.3884	3777.12	0.3884	3961.65
0.3888	1095.57	0.3888	1147.69	0.3888	1048.3	0.3888	922.236		0.3888	3959.58	0.3888	3871.23	0.3888	3872.92	0.3888	3952.57		0.3888	3845.47	0.3888	3733.48	0.3888	3777.2	0.3888	3954.03
0.3892	1090.05	0.3892	1147.62	0.3892	1044.44	0.3892	921.66		0.3892	3963.28	0.3892	3867.76	0.3892	3877.75	0.3892	3943.64		0.3892	3846.27	0.3892	3739.53	0.3892	3762.97	0.3892	3962.51
0.3896	1090.76	0.3896	1136.55	0.3896	1045.42	0.3896	920.025		0.3896	3972.91	0.3896	3876.66	0.3896	3871.45	0.3896	3936.29		0.3896	3842.65	0.3896	3746.54	0.3896	3768.97	0.3896	3962.44
0.39	1090.78	0.39	1141.78	0.39	1051.93	0.39	918.97		0.39	3970.02	0.39	3870.16	0.39	3871.38	0.39	3937.18		0.39	3860.57	0.39	3738.7	0.39	3759.32	0.39	3961.23
0.3904	1088.51	0.3904	1140.48	0.3904	1038.66	0.3904	920.686		0.3904	3962.82	0.3904	3872.81	0.3904	3873.96	0.3904	3934.81		0.3904	3850.85	0.3904	3743.88	0.3904	3758.5	0.3904	3964.59
0.3908	1087.36	0.3908	1137.19	0.3908	1038.33	0.3908	920.104		0.3908	3974.63	0.3908	3862.84	0.3908	3870.37	0.3908	3923.74		0.3908	3842.92	0.3908	3744.27	0.3908	3769.25	0.3908	3962.88
0.3912	1087.66	0.3912	1140.99	0.3912	1034.57	0.3912	917.871		0.3912	3957.86	0.3912	3872.2	0.3912	3873.59	0.3912	3930.8		0.3912	3854.65	0.3912	3735.52	0.3912	3759.3	0.3912	3964.87
0.3916	1090.91	0.3916	1141.7	0.3916	1041.27	0.3916	914.971		0.3916	3980.79	0.3916	3872.22	0.3916	3864.95	0.3916	3929.85		0.3916	3854.07	0.3916	3741.29	0.3916	3768.19	0.3916	3962.34
0.392	1091.84	0.392	1144.64	0.392	1042.24	0.392	913.325		0.392	3981.41	0.392	3868.17	0.392	3873.5	0.392	3933.28		0.392	3848.19	0.392	3737.34	0.392	3757.81	0.392	3958.57
0.3924	1087.31	0.3924	1148.29	0.3924	1048.21	0.3924	918.243		0.3924	3989.54	0.3924	3876.58	0.3924	3876.67	0.3924	3916.51		0.3924	3845.31	0.3924	3733.92	0.3924	3762.78	0.3924	3960.92
0.3928	1083.92	0.3928	1147.16	0.3928	1042.9	0.3928	917.71		0.3928	3972.58	0.3928	3871.55	0.3928	3870.66	0.3928	3940.61		0.3928	3854.38	0.3928	3736.76	0.3928	3763.86	0.3928	3967.23
0.3932	1093.12	0.3932	1147.85	0.3932	1043.17	0.3932	915.94		0.3932	3967.16	0.3932	3856.7	0.3932	3871.93	0.3932	3942.83		0.3932	3842.29	0.3932	3737.14	0.3932	3764.07	0.3932	3964
0.3936	1082.85	0.3936	1146.72	0.3936	1037.99	0.3936	910.592		0.3936	3961.86	0.3936	3866.8	0.3936	3874.48	0.3936	3926.08		0.3936	3834.8	0.3936	3743.73	0.3936	3762.74	0.3936	3960.76
0.394	1083.44	0.394	1154.02	0.394	1041.75	0.394	912.874		0.394	3971.94	0.394	3870.6	0.394	3870.9	0.394	3934.97		0.394	3834.52	0.394	3746.28	0.394	3775.04	0.394	3957
0.3944	1079.74	0.3944	1145.05	0.3944	1044.43	0.3944	913.308		0.3944	3973.53	0.3944	3866.75	0.3944	3870.83	0.3944	3928.73		0.3944	3849.19	0.3944	3735.48	0.3944	3764.77	0.3944	3955.23
0.3948	1081.4	0.3948	1145.99	0.3948	1043.77	0.3948	911.75		0.3948	3965.9	0.3948	3859.16	0.3948	3871.2	0.3948	3941.44		0.3948	3841.09	0.3948	3738.17	0.3948	3764.27	0.3948	3955.05
0.3952	1087.96	0.3952	1136.02	0.3952	1041.36	0.3952	914.944		0.3952	3959.43	0.3952	3864.39	0.3952	3871.64	0.3952	3944.77		0.3952	3847.21	0.3952	3740.73	0.3952	3766.89	0.3952	3961.19
0.3956	1084.33	0.3956	1134.02	0.3956	1043.81	0.3956	908.971		0.3956	3958.51	0.3956	3874	0.3956	3872.89	0.3956	3959.65		0.3956	3845.93	0.3956	3740.3	0.3956	3766.89	0.3956	3954.94
0.396	1087.65	0.396	1143.14	0.396	1045.3	0.396	910.818		0.396	3962.69	0.396	3880.8	0.396	3877.02	0.396	3936.49		0.396	3845.61	0.396	3741.03	0.396	3758.7	0.396	3962.7
0.3964	1082.85	0.3964	1142.98	0.3964	1038.87	0.3964	909.672		0.3964	3954.8	0.3964	3867.96	0.3964	3876.39	0.3964	3940.73		0.3964	3850.47	0.3964	3738.31	0.3964	3761.96	0.3964	3961.04
0.3968	1080.87	0.3968	1150.88	0.3968	1042.29	0.3968	905.219		0.3968	3955.2	0.3968	3878.32	0.3968	3875.41	0.3968	3926.03		0.3968	3843.33	0.3968	3734.37	0.3968	3763.09	0.3968	3963.64
0.3972	1086.97	0.3972	1139.11	0.3972	1037.69	0.3972	907.779		0.3972	3969.01	0.3972	3873.8	0.3972	3872.69	0.3972	3929.83		0.3972	3839.25	0.3972	3737.32	0.3972	3758.31	0.3972	3965.94
0.3976	1090.72	0.3976	1141.92	0.3976	1041.2	0.3976	907.26		0.3976	3971.81	0.3976	3862.12	0.3976	3866.66	0.3976	3933.74		0.3976	3836.56	0.3976	3743.13	0.3976	3763.87	0.3976	3962.66
0.398	1083.41	0.398	1140.06	0.398	1042.38	0.398	909.75		0.398	3970.45	0.398	3879.78	0.398	3868.16	0.398	3937.78		0.398	3841.23	0.398	3738.38	0.398	3762.14	0.398	3956.41
0.3984	1075.42	0.3984	1142.79	0.3984	1033.82	0.3984	909.549		0.3984	3968.83	0.3984	3871.33	0.3984	3873.42	0.3984	3928.9		0.3984	3841.24	0.3984	3739.09	0.3984	3756.01	0.3984	3953.74
0.3988	1079.47	0.3988	1141.69	0.3988	1042.08	0.3988	907.504		0.3988	3988.95	0.3988	3866.49	0.3988	3870.05	0.3988	3921.64		0.3988	3835.53	0.3988	3746.83	0.3988	3762.06	0.3988	3952.91
0.3992	1079.01	0.3992	1142.24	0.3992	1037.09	0.3992	908.387		0.3992	3970.47	0.3992	3868.59	0.3992	3871.34	0.3992	3939.64		0.3992	3845.76	0.3992	3733.43	0.3992	3756.01	0.3992	3953.63
0.3996	1086.15	0.3996	1145.29	0.3996	1041.13	0.3996	907.867		0.3996	3969.85	0.3996	3858.08	0.3996	3872.96	0.3996	3940.64		0.3996	3839.41	0.3996	3730.95	0.3996	3761.51	0.3996	3949.11
0.4	1082.48	0.4	1147.48	0.4	1045.92	0.4	906.904		0.4	3972.52	0.4	3867.34	0.4	3870.79	0.4	3937.92		0.4	3845.98	0.4	3729.99	0.4	3759.6	0.4	3961.53
0.4004	1084.13	0.4004	1144.61	0.4004	1043.64	0.4004	905.604		0.4004	3979.39	0.4004	3864.73	0.4004	3873.87	0.4004	3920.04		0.4004	3837.06	0.4004	3736.79	0.4004	3761.06	0.4004	3955.79
0.4008	1082.84	0.4008	1147.86	0.4008	1042.45	0.4008	904.795		0.4008	3982.54	0.4008	3878.48	0.4008	3865.17	0.4008	3941.51		0.4008	3843.68	0.4008	3734.73	0.4008	3765.13	0.4008	3959.22
0.4012	1090.14	0.4012	1141.85	0.4012	1037.23	0.4012	906.211		0.4012	3979.54	0.4012	3875.61	0.4012	3859.18	0.4012	3946.28		0.4012	3844.97	0.4012	3731.71	0.4012	3758.88	0.4012	3957.68
0.4016	1085.84	0.4016	1143.91	0.4016	1040.57	0.4016	910.794		0.4016	3982.89	0.4016	3864.79	0.4016	3864.5	0.4016	3940.91		0.4016	3838.79	0.4016	3732.68	0.4016	3767.06	0.4016	3959.31
0.402	1083.78	0.402	1137.44	0.402	1041.08	0.402	905.391		0.402	3966.15	0.402	3875.65	0.402	3862.69	0.402	3940.91		0.402	3829.77	0.402	3735.74	0.402	3764.95	0.402	3956.66
0.4024	1082.34	0.4024	1141.32	0.4024	1035.91	0.4024	909.432		0.4024	3979.69	0.4024	3864.7	0.4024	3873.13	0.4024	3943.74		0.4024	3841.81	0.4024	3730.03	0.4024	3757.5	0.4024	3953.62
0.4028	1085.11	0.4028	1150.41	0.4028	1042.36	0.4028	908.852		0.4028	3980.89	0.4028	3866.39	0.4028	3869.93	0.4028	3921.5		0.4028	3843.59	0.4028	3730.47	0.4028	3768.58	0.4028	3953.88
0.4032	1081.73	0.4032	1147.8	0.4032	1041.46	0.4032	908.369		0.4032	3980.99	0.4032	3873.98	0.4032	3867.6	0.4032	3935.27		0.4032	3842.03	0.4032	3732.3	0.4032	3762.7	0.4032	3957.29
0.4036	1083.45	0.4036	1140.02	0.4036	1037.93	0.4036	904.132		0.4036	3981.53	0.4036	3872.22	0.4036	3864.21	0.4036	3934.78		0.4036	3843.53	0.4036	3727.66	0.4036	3768.98	0.4036	3950.09
0.404	1087.43	0.404	1146.05	0.404	1035.8	0.404	903.804		0.404	3958.75	0.404	3876.43	0.404	3873.65	0.404	3936.96		0.404	3838.76	0.404	3733.98	0.404	3766.8	0.404	3947.44
0.4044	1082.87	0.4044	1138.07	0.4044	1040.95	0.4044	906.315		0.4044	3967.15	0.4044	3860.78	0.4044	3872.02	0.4044	3940.67		0.4044	3840.96	0.4044	3734.26	0.4044	3773.69	0.4044	3956.11
0.4048	1084.77	0.4048	1146.81	0.4048	1042.41	0.4048	906.183		0.4048	3986.4	0.4048	3873.67	0.4048	3872.38	0.4048	3947.38		0.4048	3835.5	0.4048	3732.07	0.4048	3765.54	0.4048	3950.44
0.4052	1080.31	0.4052	1144.62	0.4052	1040.15	0.4052	902.492		0.4052	3969.11	0.4052	3863.58	0.4052	3871.94	0.4052	3933.66		0.4052	3841.55	0.4052	3735.87	0.4052	3769.53	0.4052	3952.19
0.4056	1079.93	0.4056	1147.85	0.4056	1044.42	0.4056	901.581		0.4056	3969.27	0.4056	3867.81	0.4056	3867.76	0.4056	3932.76		0.4056	3831.92	0.4056	3728.8	0.4056	3758.41	0.4056	3942.82
0.406	1078	0.406	1143.31	0.406	1032.29	0.406	903.712		0.406	3960.59	0.406	3874.11	0.406	3874.39	0.406	3947.13		0.406	3847.1	0.406	3730.83	0.406	3762.03	0.406	3955.96
0.4064	1077.71	0.4064	1139	0.4064	1038.84	0.4064	905.089		0.4064	3961.71	0.4064	3862.99	0.4064	3864	0.4064	3941.9		0.4064	3841.83	0.4064	3731.61	0.4064	3764.28	0.4064	3947.3
0.4068	1073.09	0.4068	1143.07	0.4068	1032.86	0.4068	900.509		0.4068	3968.76	0.4068	3865.49	0.4068	3863.31	0.4068	3927.8		0.4068	3846.12	0.4068	3731.19	0.4068	3761.42	0.4068	3950.61
0.4072	1086.62	0.4072	1143.25	0.4072	1038.65	0.4072	903.239		0.4072	3978.66	0.4072	3868.18	0.4072	3860.96	0.4072	3936.93		0.4072	3844.01	0.4072	3733.98	0.4072	3766.31	0.4072	3948.64
0.4076	1089.18	0.4076	1137.65	0.4076	1032.33	0.4076	901.043		0.4076	3977.19	0.4076	3864.21	0.4076	3870.68	0.4076	3915.08		0.4076	3836.63	0.4076	3736.34	0.4076	3760.36	0.4076	3953.84
0.408	1084.71	0.408	1146.05	0.408	1028.58	0.408	900.169		0.408	3983.88	0.408	3875.82	0.408	3862.77	0.408	3937.29		0.408	3852.01	0.408	3718.99	0.408	3752.52	0.408	3944.55
0.4084	1084.4	0.4084	1145.74	0.4084	1035.32	0.4084	902.738		0.4084	3966.59	0.4084	3875.41	0.4084	3860.59	0.4084	3930.9		0.4084	3844.45	0.4084	3728.43	0.4084	3761.11	0.4084	3953.23
0.4088	1088.91	0.4088	1141.8	0.4088	1031.94	0.4088	901.296		0.4088	3955.93	0.4088	3873.67	0.4088	3857.98	0.4088	3937.82		0.4088	3833.64	0.4088	3731.72	0.4088	3759.31	0.4088	3951.85
0.4092	1086.19	0.4092	1146.73	0.4092	1037.74	0.4092	901.92		0.4092	3976.94	0.4092	3875.08	0.4092	3867.62	0.4092	3935.82		0.4092	3829.89	0.4092	3732.82	0.4092	3749.89	0.4092	3947.28
0.4096	1088.28	0.4096	1139.09	0.4096	1038.84	0.4096	907.338		0.4096	3970.8	0.4096	3865.79	0.4096	3864.51	0.4096	3942.19		0.4096	3831.8	0.4096	3732.54	0.4096	3756.31	0.4096	3949.63
0.41	1082.95	0.41	1135.24	0.41	1035.84	0.41	902.737		0.41	3965.49	0.41	3869.36	0.41	3866.47	0.41	3954.14		0.41	3846.36	0.41	3730.56	0.41	3754.95	0.41	3954.14
0.4104	1082.21	0.4104	1129.51	0.4104	1037.18	0.4104	901.141		0.4104	3958.9	0.4104	3879.44	0.4104	3864.95	0.4104	3931.28		0.4104	3847.91	0.4104	3729.71	0.4104	3754.47	0.4104	3955.86
0.4108	1083.91	0.4108	1141.34	0.4108	1031.04	0.4108	901.246		0.4108	3964.69	0.4108	3872.7	0.4108	3866.82	0.4108	3951.18		0.4108	3848.14	0.4108	3727.79	0.4108	3754.78	0.4108	3954.74
0.4112	1083.04	0.4112	1142.55	0.4112	1037.54	0.4112	894.415		0.4112	3975.71	0.4112	3869.62	0.4112	3866.97	0.4112	3937.49		0.4112	3845.16	0.4112	3725.53	0.4112	3752.74	0.4112	3955.83
0.4116	1085.85	0.4116	1145.13	0.4116	1038.03	0.4116	898.848		0.4116	3976.41	0.4116	3864.43	0.4116	3868.99	0.4116	3933.83		0.4116	3834.92	0.4116	3728.75	0.4116	3763.58	0.4116	3952.04
0.412	1086.71	0.412	1140	0.412	1036.23	0.412	896.561		0.412	3979.17	0.412	3870.75	0.412	3866.93	0.412	3949.14		0.412	3838.57	0.412	3726.82	0.412	3760.46	0.412	3958.95
0.4124	1087.47	0.4124	1135.21	0.4124	1034.83	0.4124	898.572		0.4124	3966.87	0.4124	3877.09	0.4124	3863.26	0.4124	3956.29		0.4124	3835.97	0.4124	3728.65	0.4124	3749.79	0.4124	3950.06
0.4128	1087.97	0.4128	1144.25	0.4128	1037.34	0.4128	899.256		0.4128	3969.86	0.4128	3873.97	0.4128	3866.3	0.4128	3937.3		0.4128	3841.11	0.4128	3728.58	0.4128	3753.53	0.4128	3952.89
0.4132	1082.58	0.4132	1138.9	0.4132	1027.57	0.4132	896.377		0.4132	3981.53	0.4132	3864.81	0.4132	3865.87	0.4132	3946.2		0.4132	3848.93	0.4132	3721.81	0.4132	3760.28	0.4132	3960.06
0.4136	1084.68	0.4136	1134.31	0.4136	1033.56	0.4136	897.961		0.4136	3969.67	0.4136	3866.93	0.4136	3861.95	0.4136	3945.51		0.4136	3855.09	0.4136	3730.48	0.4136	3761.94	0.4136	3969.27
0.414	1088.39	0.414	1137.9	0.414	1042.07	0.414	895.652		0.414	3970.92	0.414	3868.22	0.414	3864.99	0.414	3956.95		0.414	3853.43	0.414	3721.89	0.414	3759.88	0.414	3954.28
0.4144	1080.7	0.4144	1137.8	0.4144	1033.73	0.4144	897.871		0.4144	3980.56	0.4144	3859.33	0.4144	3865.74	0.4144	3948.61		0.4144	3841.01	0.4144	3719.14	0.4144	3756.34	0.4144	3947.24
0.4148	1084.83	0.4148	1143.74	0.4148	1036.79	0.4148	892.058		0.4148	3962.67	0.4148	3873.11	0.4148	3869.7	0.4148	3941.88		0.4148	3841.88	0.4148	3717.22	0.4148	3752.58	0.4148	3942.91
0.4152	1087.56	0.4152	1144.64	0.4152	1028.43	0.4152	894.766		0.4152	3956.06	0.4152	3877.12	0.4152	3862.38	0.4152	3936.65		0.4152	3846.78	0.4152	3723.66	0.4152	3759.44	0.4152	3954.81
0.4156	1092.69	0.4156	1148.42	0.4156	1031.66	0.4156	896.74		0.4156	3977.52	0.4156	3872.67	0.4156	3862.16	0.4156	3939.23		0.4156	3833.84	0.4156	3720.4	0.4156	3758.63	0.4156	3956.82
0.416	1076.64	0.416	1147.2	0.416	1030.55	0.416	894.668		0.416	3963.63	0.416	3867.6	0.416	3867.38	0.416	3938.95		0.416	3837.37	0.416	3729.99	0.416	3752.92	0.416	3958.83
0.4164	1086.09	0.4164	1144.76	0.4164	1036.81	0.4164	892.194		0.4164	3970.8	0.4164	3868.72	0.4164	3868.07	0.4164	3927.28		0.4164	3857.41	0.4164	3726.87	0.4164	3760.69	0.4164	3959.05
0.4168	1081.27	0.4168	1145.6	0.4168	1030.6	0.4168	896.887		0.4168	3958.85	0.4168	3868.14	0.4168	3857.18	0.4168	3940.68		0.4168	3849.5	0.4168	3722.34	0.4168	3757.97	0.4168	3954.61
0.4172	1087.99	0.4172	1138.53	0.4172	1032.99	0.4172	894.841		0.4172	3969.84	0.4172	3870.39	0.4172	3860.54	0.4172	3931.67		0.4172	3850.53	0.4172	3729.63	0.4172	3761.53	0.4172	3959.16
0.4176	1089.93	0.4176	1147.16	0.4176	1031.6	0.4176	884.43		0.4176	3979.14	0.4176	3858.83	0.4176	3867.7	0.4176	3919.46		0.4176	3840.93	0.4176	3726.7	0.4176	3755.66	0.4176	3955.48
0.418	1087.27	0.418	1144.95	0.418	1038.5	0.418	888.035		0.418	3972.73	0.418	3869.03	0.418	3868.33	0.418	3924.23		0.418	3852.37	0.418	3726.41	0.418	3761.77	0.418	3943.85
0.4184	1086.36	0.4184	1135	0.4184	1036.47	0.4184	891.906		0.4184	3954.35	0.4184	3862.6	0.4184	3865.55	0.4184	3916.4		0.4184	3842.24	0.4184	3722.15	0.4184	3755.26	0.4184	3953.58
0.4188	1082.77	0.4188	1144.12	0.4188	1027.53	0.4188	891.782		0.4188	3971.87	0.4188	3872.4	0.4188	3864.04	0.4188	3936.49		0.4188	3843.58	0.4188	3730.5	0.4188	3761.08	0.4188	3952.64
0.4192	1088.77	0.4192	1145.6	0.4192	1032.01	0.4192	888.321		0.4192	3966.24	0.4192	3873.92	0.4192	3869.88	0.4192	3942.91		0.4192	3845.01	0.4192	3723.74	0.4192	3747.83	0.4192	3954.29
0.4196	1089.61	0.4196	1140.24	0.4196	1030.88	0.4196	893.14		0.4196	3966.7	0.4196	3870.35	0.4196	3866.54	0.4196	3923.52		0.4196	3843.11	0.4196	3731.27	0.4196	3753.17	0.4196	3937.64
0.42	1086.2	0.42	1143.98	0.42	1036.54	0.42	892.516		0.42	3978.81	0.42	3864.54	0.42	3860.42	0.42	3932.46		0.42	3835.02	0.42	3721.8	0.42	3760.86	0.42	3950.88
0.4204	1088.46	0.4204	1139.56	0.4204	1034.08	0.4204	887.503		0.4204	3957.57	0.4204	3868.18	0.4204	3869.38	0.4204	3924.59		0.4204	3843.32	0.4204	3720.82	0.4204	3751.8	0.4204	3947.96
0.4208	1086.25	0.4208	1147.04	0.4208	1035.26	0.4208	890.211		0.4208	3975.48	0.4208	3871.79	0.4208	3868.77	0.4208	3932.84		0.4208	3833.08	0.4208	3721.8	0.4208	3752.47	0.4208	3945.94
0.4212	1080.01	0.4212	1138.92	0.4212	1034.75	0.4212	892.168		0.4212	3954.75	0.4212	3868.86	0.4212	3866.44	0.4212	3947.38		0.4212	3835.38	0.4212	3727.24	0.4212	3756.48	0.4212	3949.71
0.4216	1081.56	0.4216	1142.05	0.4216	1033.84	0.4216	884.915		0.4216	3963.13	0.4216	3873.13	0.4216	3867.51	0.4216	3948.61		0.4216	3833.28	0.4216	3713.17	0.4216	3749.94	0.4216	3953.27
0.422	1084.25	0.422	1146.78	0.422	1033.96	0.422	888.445		0.422	3961.23	0.422	3869.99	0.422	3866.02	0.422	3950.44		0.422	3841.25	0.422	3719.03	0.422	3750.8	0.422	3945.94
0.4224	1083.27	0.4224	1144.39	0.4224	1033.5	0.4224	889.93		0.4224	3975.71	0.4224	3860.74	0.4224	3866.46	0.4224	3932.68		0.4224	3840.28	0.4224	3716.17	0.4224	3754.45	0.4224	3944.51
0.4228	1084.14	0.4228	1151.15	0.4228	1035.72	0.4228	885.895		0.4228	3981.05	0.4228	3872.1	0.4228	3865	0.4228	3939.16		0.4228	3841.84	0.4228	3716.95	0.4228	3760.12	0.4228	3953.74
0.4232	1071.49	0.4232	1137.11	0.4232	1029.96	0.4232	886.298		0.4232	3967.9	0.4232	3874.46	0.4232	3865.38	0.4232	3933.21		0.4232	3832.66	0.4232	3711.02	0.4232	3756.95	0.4232	3954.49
0.4236	1080.93	0.4236	1149.67	0.4236	1029.41	0.4236	885.051		0.4236	3985.85	0.4236	3872.56	0.4236	3861.76	0.4236	3931.86		0.4236	3830.72	0.4236	3720.48	0.4236	3759.15	0.4236	3945.82
0.424	1087.31	0.424	1142.06	0.424	1025.38	0.424	884.803		0.424	3968.8	0.424	3869.26	0.424	3863.69	0.424	3929.74		0.424	3836.39	0.424	3723	0.424	3757.78	0.424	3954.29
0.4244	1086.72	0.4244	1139.97	0.4244	1031.62	0.4244	884.58		0.4244	3958.49	0.4244	3864.99	0.4244	3865.68	0.4244	3930.76		0.4244	3843.69	0.4244	3717.73	0.4244	3760.37	0.4244	3943.39
0.4248	1076.33	0.4248	1142.26	0.4248	1028.46	0.4248	878.709		0.4248	3965.72	0.4248	3879.77	0.4248	3863.14	0.4248	3946.38		0.4248	3832.5	0.4248	3720.51	0.4248	3756.99	0.4248	3939.17
0.4252	1082.29	0.4252	1145.09	0.4252	1037.16	0.4252	876.392		0.4252	3984.74	0.4252	3861.14	0.4252	3863.08	0.4252	3948.77		0.4252	3827.45	0.4252	3714.23	0.4252	3750.28	0.4252	3937.23
0.4256	1083.59	0.4256	1146.46	0.4256	1036.33	0.4256	876.287		0.4256	3976.18	0.4256	3864.54	0.4256	3859.98	0.4256	3954.38		0.4256	3844.9	0.4256	3713.87	0.4256	3760.66	0.4256	3945.25
0.426	1086.61	0.426	1143.44	0.426	1031.28	0.426	884.748		0.426	3967.54	0.426	3866.27	0.426	3856.92	0.426	3941.7		0.426	3842.83	0.426	3704.72	0.426	3765.75	0.426	3940.8
0.4264	1086.22	0.4264	1143.28	0.4264	1030.59	0.4264	880.165		0.4264	3964.02	0.4264	3868.26	0.4264	3860.11	0.4264	3933.79		0.4264	3821.72	0.4264	3707.86	0.4264	3757.81	0.4264	3946.35
0.4268	1088.76	0.4268	1140.82	0.4268	1037.11	0.4268	876.864		0.4268	3969.81	0.4268	3871.93	0.4268	3859.38	0.4268	3931.35		0.4268	3827.95	0.4268	3722.56	0.4268	3755.74	0.4268	3942.42
0.4272	1084.27	0.4272	1144.27	0.4272	1031.86	0.4272	875.314		0.4272	3967.84	0.4272	3870.7	0.4272	3859.12	0.4272	3932.42		0.4272	3834.17	0.4272	3705.82	0.4272	3751.14	0.4272	3947.03
0.4276	1079.03	0.4276	1140.62	0.4276	1031.15	0.4276	880.958		0.4276	3971.06	0.4276	3866.58	0.4276	3865.94	0.4276	3930.71		0.4276	3833.12	0.4276	3705.91	0.4276	3764.24	0.4276	3955.88
0.428	1085.51	0.428	1140.52	0.428	1029.29	0.428	881.841		0.428	3964.25	0.428	3861.75	0.428	3856.19	0.428	3945		0.428	3824.55	0.428	3710.17	0.428	3769.53	0.428	3944.14
0.4284	1083.71	0.4284	1141.8	0.4284	1031.39	0.4284	877.078		0.4284	3964.86	0.4284	3862.07	0.4284	3861.31	0.4284	3924.25		0.4284	3831.58	0.4284	3713.98	0.4284	3761.41	0.4284	3947.33
0.4288	1075.99	0.4288	1136.55	0.4288	1032.35	0.4288	877.061		0.4288	3957.62	0.4288	3864.52	0.4288	3856.53	0.4288	3942.33		0.4288	3835.65	0.4288	3713.45	0.4288	3766.28	0.4288	3949.26
0.4292	1076.99	0.4292	1143.87	0.4292	1025.56	0.4292	877.954		0.4292	3961.07	0.4292	3860.28	0.4292	3861.01	0.4292	3933.91		0.4292	3836.07	0.4292	3707.92	0.4292	3772.18	0.4292	3938.87
0.4296	1082.01	0.4296	1137.51	0.4296	1026.87	0.4296	878.618		0.4296	3966.53	0.4296	3865.24	0.4296	3863.42	0.4296	3935.83		0.4296	3838.87	0.4296	3709.86	0.4296	3767.08	0.4296	3944.71
0.43	1081.4	0.43	1146.04	0.43	1021.74	0.43	877.399		0.43	3977.75	0.43	3868.66	0.43	3857.07	0.43	3938.16		0.43	3831.6	0.43	3708.4	0.43	3776	0.43	3936.09
0.4304	1080.91	0.4304	1141.92	0.4304	1027.39	0.4304	880.197		0.4304	3978.89	0.4304	3863.97	0.4304	3860.76	0.4304	3926.36		0.4304	3839.31	0.4304	3706.59	0.4304	3768.62	0.4304	3936.25
0.4308	1079.81	0.4308	1137.69	0.4308	1032.12	0.4308	881.118		0.4308	3967.16	0.4308	3867.46	0.4308	3859.11	0.4308	3928.04		0.4308	3835.13	0.4308	3699.45	0.4308	3766.67	0.4308	3942.63
0.4312	1076.82	0.4312	1145.98	0.4312	1032.7	0.4312	873.915		0.4312	3955.41	0.4312	3859.63	0.4312	3856.87	0.4312	3951.02		0.4312	3838.21	0.4312	3695.75	0.4312	3760.3	0.4312	3941.45
0.4316	1085.09	0.4316	1146.55	0.4316	1023.85	0.4316	878.937		0.4316	3950.91	0.4316	3876.08	0.4316	3855.97	0.4316	3928.32		0.4316	3837.1	0.4316	3713.03	0.4316	3754.77	0.4316	3940.27
0.432	1081.36	0.432	1142.4	0.432	1025.74	0.432	876.348		0.432	3950.94	0.432	3867.93	0.432	3861.79	0.432	3932.26		0.432	3818.15	0.432	3705.07	0.432	3769.54	0.432	3947.1
0.4324	1081.7	0.4324	1148.72	0.4324	1024.19	0.4324	876.607		0.4324	3962.79	0.4324	3863.37	0.4324	3858.43	0.4324	3921.58		0.4324	3823.02	0.4324	3705.25	0.4324	3774.26	0.4324	3942.23
0.4328	1079.59	0.4328	1143.37	0.4328	1028.75	0.4328	871.866		0.4328	3959.26	0.4328	3865.91	0.4328	3861.83	0.4328	3934.93		0.4328	3831.22	0.4328	3709.25	0.4328	3770.55	0.4328	3944.56
0.4332	1077.74	0.4332	1138.77	0.4332	1026.74	0.4332	876.961		0.4332	3966.4	0.4332	3873.28	0.4332	3858	0.4332	3931.98		0.4332	3827.97	0.4332	3713.02	0.4332	3768.19	0.4332	3947.33
0.4336	1076.21	0.4336	1142.41	0.4336	1023.02	0.4336	873.83		0.4336	3975.17	0.4336	3860.34	0.4336	3861.54	0.4336	3923.74		0.4336	3842.59	0.4336	3707.46	0.4336	3767.67	0.4336	3945.26
0.434	1079.54	0.434	1132.51	0.434	1028.53	0.434	875.974		0.434	3963.78	0.434	3857.79	0.434	3858.55	0.434	3923.81		0.434	3823.06	0.434	3707.61	0.434	3763.32	0.434	3940.38
0.4344	1083.26	0.4344	1143.49	0.4344	1021.67	0.4344	871.892		0.4344	3965.75	0.4344	3868.85	0.4344	3860.32	0.4344	3920.26		0.4344	3823.33	0.4344	3710.3	0.4344	3768.03	0.4344	3947.09
0.4348	1085	0.4348	1145.88	0.4348	1027.47	0.4348	880.114		0.4348	3969.86	0.4348	3865.47	0.4348	3856.62	0.4348	3930.61		0.4348	3823.74	0.4348	3703.08	0.4348	3763.95	0.4348	3949.15
0.4352	1084.7	0.4352	1145.63	0.4352	1031.18	0.4352	872.835		0.4352	3962.88	0.4352	3868.47	0.4352	3861.75	0.4352	3928.85		0.4352	3832.04	0.4352	3706.37	0.4352	3775.2	0.4352	3938.12
0.4356	1077.67	0.4356	1145.59	0.4356	1027.22	0.4356	872.859		0.4356	3973.98	0.4356	3867.34	0.4356	3861.78	0.4356	3942.33		0.4356	3817.22	0.4356	3703.4	0.4356	3765.74	0.4356	3947.4
0.436	1075.48	0.436	1143.75	0.436	1026.75	0.436	874.404		0.436	3960.43	0.436	3872.43	0.436	3857.86	0.436	3942.64		0.436	3819.46	0.436	3705.68	0.436	3774.19	0.436	3946.31
0.4364	1074.85	0.4364	1138.89	0.4364	1027.32	0.4364	875.206		0.4364	3983.3	0.4364	3865.02	0.4364	3854.47	0.4364	3932.96		0.4364	3816.38	0.4364	3706.51	0.4364	3765.37	0.4364	3940.25
0.4368	1082.21	0.4368	1143.87	0.4368	1025.91	0.4368	869.248		0.4368	3964.13	0.4368	3863.19	0.4368	3852.69	0.4368	3929.63		0.4368	3822.12	0.4368	3704.36	0.4368	3771.32	0.4368	3941.02
0.4372	1080.98	0.4372	1142.25	0.4372	1027.87	0.4372	870.446		0.4372	3971.38	0.4372	3873.03	0.4372	3850.65	0.4372	3928.56		0.4372	3823.56	0.4372	3696.72	0.4372	3764.27	0.4372	3943.8
0.4376	1076.22	0.4376	1147.23	0.4376	1025.97	0.4376	874.225		0.4376	3970.48	0.4376	3861.96	0.4376	3853.66	0.4376	3935.32		0.4376	3826.1	0.4376	3699.61	0.4376	3771.74	0.4376	3944.8
0.438	1074.14	0.438	1144.65	0.438	1030.1	0.438	868.039		0.438	3968.3	0.438	3871.85	0.438	3856.29	0.438	3931.26		0.438	3823.28	0.438	3698.11	0.438	3765.34	0.438	3942.27
0.4384	1075.71	0.4384	1141	0.4384	1033.73	0.4384	867.939		0.4384	3960.66	0.4384	3855.01	0.4384	3856.43	0.4384	3939.28		0.4384	3831.14	0.4384	3705.16	0.4384	3758.68	0.4384	3944.2
0.4388	1077.72	0.4388	1146.39	0.4388	1026.78	0.4388	873.091		0.4388	3966.48	0.4388	3856.2	0.4388	3853.91	0.4388	3925.76		0.4388	3826.9	0.4388	3704.9	0.4388	3773.3	0.4388	3944.97
0.4392	1078.78	0.4392	1148.04	0.4392	1028.17	0.4392	858.716		0.4392	3958.9	0.4392	3861.76	0.4392	3857.71	0.4392	3930.87		0.4392	3830.14	0.4392	3708.84	0.4392	3764.45	0.4392	3942.07
0.4396	1079.07	0.4396	1144.37	0.4396	1036.33	0.4396	869.306		0.4396	3970.75	0.4396	3858.68	0.4396	3861.87	0.4396	3917.93		0.4396	3828.59	0.4396	3706.02	0.4396	3759.32	0.4396	3950.2
0.44	1078.81	0.44	1155.32	0.44	1026.62	0.44	866.696		0.44	3968.26	0.44	3866.67	0.44	3852.6	0.44	3938.13		0.44	3826.11	0.44	3700.7	0.44	3768.68	0.44	3939.46
0.4404	1076.03	0.4404	1151.98	0.4404	1029.27	0.4404	866.277		0.4404	3956.22	0.4404	3862.55	0.4404	3854.68	0.4404	3931.59		0.4404	3829.64	0.4404	3699.94	0.4404	3765.98	0.4404	3948.69
0.4408	1083.06	0.4408	1146.01	0.4408	1036.76	0.4408	869.682		0.4408	3954.37	0.4408	3870.43	0.4408	3858.47	0.4408	3935.43		0.4408	3835.86	0.4408	3703.38	0.4408	3756.5	0.4408	3934.36
0.4412	1079.58	0.4412	1141.46	0.4412	1028.13	0.4412	865.545		0.4412	3960.84	0.4412	3854.13	0.4412	3859.03	0.4412	3924.32		0.4412	3838.87	0.4412	3699.87	0.4412	3762.37	0.4412	3936.92
0.4416	1086.21	0.4416	1138.88	0.4416	1027.34	0.4416	865.386		0.4416	3954.3	0.4416	3863.73	0.4416	3850.41	0.4416	3945.69		0.4416	3822.62	0.4416	3706.96	0.4416	3765.41	0.4416	3942.14
0.442	1083.29	0.442	1140.92	0.442	1026.97	0.442	868.142		0.442	3973.54	0.442	3862.98	0.442	3858.7	0.442	3935.68		0.442	3810.69	0.442	3702.27	0.442	3763.68	0.442	3940.98
0.4424	1082.64	0.4424	1152.83	0.4424	1030.9	0.4424	868.578		0.4424	3966.34	0.4424	3866.91	0.4424	3853.05	0.4424	3936.06		0.4424	3821.33	0.4424	3702.79	0.4424	3762.25	0.4424	3940.29
0.4428	1082.12	0.4428	1144.36	0.4428	1026.37	0.4428	868.884		0.4428	3952.37	0.4428	3856.77	0.4428	3859.06	0.4428	3923.4		0.4428	3834.66	0.4428	3698.82	0.4428	3751.54	0.4428	3949.72
0.4432	1085.97	0.4432	1145.99	0.4432	1022.71	0.4432	865.617		0.4432	3968.18	0.4432	3857.68	0.4432	3861.17	0.4432	3932.74		0.4432	3829.23	0.4432	3706.38	0.4432	3760.41	0.4432	3945.57
0.4436	1076.25	0.4436	1142.95	0.4436	1027.47	0.4436	862.742		0.4436	3975.24	0.4436	3863.67	0.4436	3864.71	0.4436	3924.4		0.4436	3834.88	0.4436	3696.72	0.4436	3757.91	0.4436	3954.34
0.444	1083.98	0.444	1136.8	0.444	1029.12	0.444	859.592		0.444	3963.12	0.444	3860.53	0.444	3864.11	0.444	3934.01		0.444	3828.83	0.444	3703.27	0.444	3760.65	0.444	3951.84
0.4444	1074.37	0.4444	1144.6	0.4444	1022.46	0.4444	864.959		0.4444	3967.25	0.4444	3869.31	0.4444	3856.19	0.4444	3935.72		0.4444	3835.19	0.4444	3692.25	0.4444	3766.96	0.4444	3952.32
0.4448	1084.16	0.4448	1144.33	0.4448	1020.31	0.4448	864.772		0.4448	3951.56	0.4448	3859.09	0.4448	3856.5	0.4448	3937.82		0.4448	3834.29	0.4448	3697.78	0.4448	3766.6	0.4448	3945.01
0.4452	1079.18	0.4452	1138.54	0.4452	1024.72	0.4452	864.027		0.4452	3957.69	0.4452	3856.41	0.4452	3857.26	0.4452	3934.06		0.4452	3832.69	0.4452	3697.18	0.4452	3759.04	0.4452	3948.41
0.4456	1083.54	0.4456	1135.01	0.4456	1026.3	0.4456	864.599		0.4456	3983.08	0.4456	3857.04	0.4456	3855.8	0.4456	3925.78		0.4456	3822.05	0.4456	3691.19	0.4456	3760.04	0.4456	3948.51
0.446	1076.51	0.446	1141.59	0.446	1025.55	0.446	868.307		0.446	3965.42	0.446	3862.41	0.446	3851.76	0.446	3934.51		0.446	3824.49	0.446	3687.7	0.446	3752.71	0.446	3947.7
0.4464	1074.06	0.4464	1142.3	0.4464	1025.3	0.4464	871.386		0.4464	3975.2	0.4464	3858.53	0.4464	3859.45	0.4464	3929.05		0.4464	3830.63	0.4464	3694.59	0.4464	3766.57	0.4464	3948.35
0.4468	1078.56	0.4468	1144.2	0.4468	1027.87	0.4468	863.982		0.4468	3961.46	0.4468	3863.6	0.4468	3860.18	0.4468	3928.15		0.4468	3817.04	0.4468	3692.92	0.4468	3759.23	0.4468	3946.36
0.4472	1074.92	0.4472	1143.2	0.4472	1029.76	0.4472	863.681		0.4472	3958.31	0.4472	3862.55	0.4472	3862.24	0.4472	3944.51		0.4472	3814.38	0.4472	3690.08	0.4472	3761.29	0.4472	3941.09
0.4476	1074.26	0.4476	1146.5	0.4476	1023.18	0.4476	863.595		0.4476	3959.36	0.4476	3858.75	0.4476	3856.58	0.4476	3949.12		0.4476	3823.2	0.4476	3690.64	0.4476	3757.51	0.4476	3947.02
0.448	1086.25	0.448	1147.73	0.448	1028.2	0.448	858.685		0.448	3958.47	0.448	3854.6	0.448	3859.2	0.448	3942.03		0.448	3823.46	0.448	3693.06	0.448	3759.58	0.448	3942.21
0.4484	1079.49	0.4484	1142.82	0.4484	1020.51	0.4484	861.424		0.4484	3963.28	0.4484	3860.95	0.4484	3858.63	0.4484	3954.55		0.4484	3816.01	0.4484	3689.97	0.4484	3762.73	0.4484	3936.14
0.4488	1081.05	0.4488	1143.5	0.4488	1020.8	0.4488	859.661		0.4488	3963.06	0.4488	3856.84	0.4488	3853.55	0.4488	3948.9		0.4488	3810.13	0.4488	3689.3	0.4488	3754.03	0.4488	3937.57
0.4492	1088.64	0.4492	1147.84	0.4492	1024.38	0.4492	858.678		0.4492	3969.82	0.4492	3864.41	0.4492	3858.57	0.4492	3934.22		0.4492	3817.9	0.4492	3692.2	0.4492	3761.68	0.4492	3934.61
0.4496	1076.25	0.4496	1138.11	0.4496	1021.21	0.4496	855.717		0.4496	3960.21	0.4496	3860.86	0.4496	3854.99	0.4496	3933.93		0.4496	3820.86	0.4496	3692.11	0.4496	3766.32	0.4496	3941.01
0.45	1077.4	0.45	1152.32	0.45	1013.94	0.45	854.642		0.45	3975.13	0.45	3853.01	0.45	3859.56	0.45	3946.4		0.45	3827.95	0.45	3687.99	0.45	3758.39	0.45	3935.42
0.4504	1074.75	0.4504	1148.38	0.4504	1028.26	0.4504	861.05		0.4504	3964.79	0.4504	3859.78	0.4504	3860.85	0.4504	3934.44		0.4504	3832.06	0.4504	3689.1	0.4504	3757.19	0.4504	3941.31
0.4508	1073.87	0.4508	1139.57	0.4508	1022.31	0.4508	857.457		0.4508	3955.22	0.4508	3863.9	0.4508	3867.52	0.4508	3941.8		0.4508	3818.24	0.4508	3689.72	0.4508	3760.88	0.4508	3936.42
0.4512	1074.96	0.4512	1152.95	0.4512	1019.23	0.4512	854.522		0.4512	3967.49	0.4512	3852.61	0.4512	3862.24	0.4512	3945.86		0.4512	3819.14	0.4512	3683.85	0.4512	3756.5	0.4512	3946.18
0.4516	1080.73	0.4516	1145.52	0.4516	1016.16	0.4516	852.333		0.4516	3966.83	0.4516	3860.16	0.4516	3854.18	0.4516	3945.04		0.4516	3817.21	0.4516	3681.42	0.4516	3762.68	0.4516	3949.56
0.452	1088.23	0.452	1144.31	0.452	1024.26	0.452	852.732		0.452	3962.46	0.452	3860.11	0.452	3854.59	0.452	3934.63		0.452	3818.44	0.452	3690.12	0.452	3767.7	0.452	3944.37
0.4524	1077.7	0.4524	1146.99	0.4524	1028.55	0.4524	858.235		0.4524	3961.71	0.4524	3863.53	0.4524	3858.47	0.4524	3935.57		0.4524	3810.22	0.4524	3693.93	0.4524	3739.77	0.4524	3943.15
0.4528	1071.52	0.4528	1142.72	0.4528	1019.96	0.4528	855.146		0.4528	3956.76	0.4528	3859.55	0.4528	3859.26	0.4528	3936.79		0.4528	3820.24	0.4528	3699.17	0.4528	3750.54	0.4528	3947.71
0.4532	1076.03	0.4532	1140.78	0.4532	1021.44	0.4532	852.661		0.4532	3952.6	0.4532	3863.3	0.4532	3859.59	0.4532	3940.43		0.4532	3819.83	0.4532	3695.53	0.4532	3745.23	0.4532	3935.11
0.4536	1076.73	0.4536	1133.13	0.4536	1018.53	0.4536	854.034		0.4536	3958.02	0.4536	3852.77	0.4536	3853.7	0.4536	3933.76		0.4536	3822.62	0.4536	3697.22	0.4536	3738.93	0.4536	3943.61
0.454	1076.44	0.454	1139.96	0.454	1017.74	0.454	855.015		0.454	3962.45	0.454	3857.76	0.454	3855.1	0.454	3938.01		0.454	3823.15	0.454	3702.21	0.454	3743.75	0.454	3940.6
0.4544	1075.19	0.4544	1134.72	0.4544	1020.46	0.4544	853.007		0.4544	3964.41	0.4544	3858.9	0.4544	3854.86	0.4544	3928.46		0.4544	3818.2	0.4544	3694.55	0.4544	3749.75	0.4544	3940.31
0.4548	1073.98	0.4548	1141.5	0.4548	1015.94	0.4548	848.963		0.4548	3949.11	0.4548	3858.8	0.4548	3856.23	0.4548	3925.98		0.4548	3830.13	0.4548	3695.5	0.4548	3740.01	0.4548	3943.62
0.4552	1073.85	0.4552	1144.1	0.4552	1021.34	0.4552	855.329		0.4552	3963.62	0.4552	3853.79	0.4552	3855.91	0.4552	3927.06		0.4552	3816.16	0.4552	3693.33	0.4552	3750.46	0.4552	3950.05
0.4556	1078.22	0.4556	1150.64	0.4556	1017.84	0.4556	853.92		0.4556	3968.46	0.4556	3849.18	0.4556	3853.89	0.4556	3933.15		0.4556	3806.47	0.4556	3688.2	0.4556	3751.44	0.4556	3939.07
0.456	1075.54	0.456	1143.69	0.456	1022.32	0.456	849.307		0.456	3959.87	0.456	3862.96	0.456	3857.77	0.456	3922.06		0.456	3821.52	0.456	3693.81	0.456	3748.68	0.456	3937.9
0.4564	1080.4	0.4564	1145.85	0.4564	1026.09	0.4564	852.738		0.4564	3948.38	0.4564	3843.3	0.4564	3854.04	0.4564	3928.27		0.4564	3816.93	0.4564	3698.42	0.4564	3742.03	0.4564	3949.67
0.4568	1081.99	0.4568	1141.89	0.4568	1021.75	0.4568	853.112		0.4568	3951.15	0.4568	3852.48	0.4568	3857.13	0.4568	3941.64		0.4568	3821.43	0.4568	3695.57	0.4568	3749.19	0.4568	3944.91
0.4572	1074.04	0.4572	1140.92	0.4572	1021.46	0.4572	852.672		0.4572	3955.6	0.4572	3861.86	0.4572	3858.76	0.4572	3929.87		0.4572	3818.31	0.4572	3692.03	0.4572	3747.3	0.4572	3937.82
0.4576	1079.32	0.4576	1140.97	0.4576	1022.61	0.4576	850.78		0.4576	3953.32	0.4576	3857.32	0.4576	3854.49	0.4576	3929.01		0.4576	3815.69	0.4576	3689.61	0.4576	3729.33	0.4576	3934.94
0.458	1069.06	0.458	1135.52	0.458	1017.53	0.458	852.843		0.458	3961.81	0.458	3856.37	0.458	3856.95	0.458	3936.66		0.458	3806.82	0.458	3678.71	0.458	3741.06	0.458	3940.75
0.4584	1076.4	0.4584	1141.27	0.4584	1017.59	0.4584	846.789		0.4584	3956.05	0.4584	3846.24	0.4584	3858.67	0.4584	3932.17		0.4584	3818.63	0.4584	3688.13	0.4584	3757.17	0.4584	3944.8
0.4588	1076.75	0.4588	1135.92	0.4588	1016.56	0.4588	855.115		0.4588	3954.84	0.4588	3862.14	0.4588	3852.17	0.4588	3920.25		0.4588	3822.3	0.4588	3692.45	0.4588	3760.37	0.4588	3936.82
0.4592	1083.27	0.4592	1146.14	0.4592	1013.12	0.4592	855.456		0.4592	3969.47	0.4592	3859.07	0.4592	3856.81	0.4592	3932.78		0.4592	3823.04	0.4592	3692.06	0.4592	3753.01	0.4592	3935.6
0.4596	1075.17	0.4596	1139.13	0.4596	1018.43	0.4596	848.278		0.4596	3970.41	0.4596	3850.27	0.4596	3853.79	0.4596	3922.6		0.4596	3804.96	0.4596	3691.44	0.4596	3757.31	0.4596	3941.76
0.46	1080.55	0.46	1135.98	0.46	1019.65	0.46	848.308		0.46	3974.68	0.46	3857.65	0.46	3853.48	0.46	3938.85		0.46	3814.26	0.46	3687.56	0.46	3753.72	0.46	3937.83
0.4604	1082.43	0.4604	1140.03	0.4604	1015.59	0.4604	851.849		0.4604	3965.74	0.4604	3858.04	0.4604	3857.32	0.4604	3922.25		0.4604	3818.03	0.4604	3691.91	0.4604	3745.4	0.4604	3935.66
0.4608	1079.72	0.4608	1142.75	0.4608	1015.12	0.4608	846.549		0.4608	3972.4	0.4608	3870.54	0.4608	3860.13	0.4608	3941.56		0.4608	3815	0.4608	3693.31	0.4608	3758.95	0.4608	3944.3
0.4612	1083.44	0.4612	1137.98	0.4612	1023.84	0.4612	842.504		0.4612	3964.68	0.4612	3857.23	0.4612	3852.55	0.4612	3931.78		0.4612	3815.52	0.4612	3690.46	0.4612	3750.67	0.4612	3941.29
0.4616	1073.6	0.4616	1138.79	0.4616	1020.26	0.4616	847.61		0.4616	3970.51	0.4616	3845.4	0.4616	3857.5	0.4616	3922.89		0.4616	3823.66	0.4616	3681.67	0.4616	3754.71	0.4616	3937.44
0.462	1073.98	0.462	1145.6	0.462	1016.41	0.462	849.176		0.462	3967.04	0.462	3871.15	0.462	3854.27	0.462	3936.96		0.462	3814.43	0.462	3686.69	0.462	3757.8	0.462	3943.11
0.4624	1073.08	0.4624	1132.05	0.4624	1020.19	0.4624	846.714		0.4624	3966.31	0.4624	3862.3	0.4624	3856.89	0.4624	3924.57		0.4624	3813.01	0.4624	3692.61	0.4624	3758.83	0.4624	3939.49
0.4628	1071.58	0.4628	1145.3	0.4628	1022.88	0.4628	849.428		0.4628	3969.77	0.4628	3853.33	0.4628	3853.75	0.4628	3937.38		0.4628	3821.18	0.4628	3688.36	0.4628	3753.08	0.4628	3940.97
0.4632	1075.62	0.4632	1147.89	0.4632	1014.16	0.4632	848.06		0.4632	3955.46	0.4632	3849.88	0.4632	3852.37	0.4632	3936.6		0.4632	3818.43	0.4632	3686.77	0.4632	3751.4	0.4632	3940.21
0.4636	1074.06	0.4636	1142.75	0.4636	1018.43	0.4636	845.438		0.4636	3958.18	0.4636	3861.67	0.4636	3848	0.4636	3922.47		0.4636	3818.56	0.4636	3683.34	0.4636	3753.45	0.4636	3934.73
0.464	1078.26	0.464	1139.09	0.464	1018.2	0.464	845.045		0.464	3945.86	0.464	3852.71	0.464	3852.69	0.464	3918.97		0.464	3817.23	0.464	3684.86	0.464	3754.96	0.464	3936.68
0.4644	1077.13	0.4644	1139.96	0.4644	1022.15	0.4644	845.893		0.4644	3955.6	0.4644	3847.8	0.4644	3856.12	0.4644	3923.53		0.4644	3815.67	0.4644	3675.18	0.4644	3754.1	0.4644	3932.4
0.4648	1074.81	0.4648	1143.51	0.4648	1009.13	0.4648	846.098		0.4648	3952.24	0.4648	3842.01	0.4648	3861.85	0.4648	3911.91		0.4648	3804.29	0.4648	3677.56	0.4648	3754.83	0.4648	3935.92
0.4652	1072.6	0.4652	1129.74	0.4652	1015.15	0.4652	846.235		0.4652	3966.37	0.4652	3839.3	0.4652	3856.72	0.4652	3919.36		0.4652	3814.02	0.4652	3675.97	0.4652	3754.9	0.4652	3942.99
0.4656	1067.68	0.4656	1144.85	0.4656	1016	0.4656	848.938		0.4656	3944.84	0.4656	3849.92	0.4656	3860.11	0.4656	3926.16		0.4656	3799.18	0.4656	3681.65	0.4656	3748.3	0.4656	3941.33
0.466	1074.48	0.466	1133.99	0.466	1013.25	0.466	845.784		0.466	3953.2	0.466	3858.02	0.466	3853.05	0.466	3922.19		0.466	3801.22	0.466	3683.98	0.466	3753.34	0.466	3929.51
0.4664	1081.55	0.4664	1146.47	0.4664	1016.7	0.4664	838.367		0.4664	3941.51	0.4664	3845.19	0.4664	3858.26	0.4664	3924.26		0.4664	3803.61	0.4664	3686.34	0.4664	3757.16	0.4664	3935.73
0.4668	1079.52	0.4668	1144.27	0.4668	1017.92	0.4668	844.02		0.4668	3960.21	0.4668	3842.22	0.4668	3854.12	0.4668	3915.31		0.4668	3804.17	0.4668	3679.92	0.4668	3761.06	0.4668	3940.89
0.4672	1075.26	0.4672	1139.53	0.4672	1014.92	0.4672	844.355		0.4672	3952.44	0.4672	3854.31	0.4672	3857.97	0.4672	3943.86		0.4672	3816.79	0.4672	3684.14	0.4672	3753.53	0.4672	3937.61
0.4676	1076.18	0.4676	1143.36	0.4676	1016.57	0.4676	839.397		0.4676	3949.37	0.4676	3853.32	0.4676	3855.51	0.4676	3914.42		0.4676	3820.98	0.4676	3690.25	0.4676	3754.79	0.4676	3944.12
0.468	1072.56	0.468	1145.22	0.468	1010.42	0.468	847.112		0.468	3948.16	0.468	3859.5	0.468	3848.84	0.468	3911.36		0.468	3819.49	0.468	3689.13	0.468	3755.66	0.468	3937.11
0.4684	1069.64	0.4684	1146.64	0.4684	1015.07	0.4684	841.59		0.4684	3962.85	0.4684	3849.6	0.4684	3849.52	0.4684	3914.46		0.4684	3808.1	0.4684	3689.66	0.4684	3752.36	0.4684	3944.13
0.4688	1069.14	0.4688	1145.51	0.4688	1017.97	0.4688	841.45		0.4688	3946.9	0.4688	3858.4	0.4688	3848.32	0.4688	3920.45		0.4688	3812.25	0.4688	3681.48	0.4688	3750.43	0.4688	3937.83
0.4692	1072.05	0.4692	1148.35	0.4692	1014.68	0.4692	839.168		0.4692	3943.04	0.4692	3858.87	0.4692	3859.22	0.4692	3930.83		0.4692	3807.61	0.4692	3679.09	0.4692	3749.9	0.4692	3941.95
0.4696	1075.46	0.4696	1138.44	0.4696	1023.9	0.4696	838.184		0.4696	3960.56	0.4696	3852.68	0.4696	3856.36	0.4696	3923.66		0.4696	3810.35	0.4696	3678.66	0.4696	3748.5	0.4696	3939.61
0.47	1071.24	0.47	1135.47	0.47	1015.82	0.47	839.291		0.47	3955.61	0.47	3854.88	0.47	3856.37	0.47	3915.71		0.47	3820.34	0.47	3674.92	0.47	3755.66	0.47	3930.59
0.4704	1071.48	0.4704	1147.48	0.4704	1019.53	0.4704	838.547		0.4704	3946.29	0.4704	3848.93	0.4704	3849.41	0.4704	3925.31		0.4704	3821.13	0.4704	3676.1	0.4704	3745.24	0.4704	3934.45
0.4708	1067.49	0.4708	1147.87	0.4708	1010.77	0.4708	836.033		0.4708	3960.36	0.4708	3853.5	0.4708	3850.32	0.4708	3918.94		0.4708	3803.94	0.4708	3682.33	0.4708	3753.1	0.4708	3935.82
0.4712	1074.63	0.4712	1139.33	0.4712	1012.5	0.4712	843.596		0.4712	3949.45	0.4712	3844.55	0.4712	3848.87	0.4712	3941.11		0.4712	3819.91	0.4712	3671.53	0.4712	3757.34	0.4712	3944.2
0.4716	1074.65	0.4716	1147.89	0.4716	1015.15	0.4716	842.647		0.4716	3968.5	0.4716	3853.68	0.4716	3847.73	0.4716	3934.84		0.4716	3810.97	0.4716	3675.82	0.4716	3752.47	0.4716	3935.47
0.472	1072.65	0.472	1142.21	0.472	1019.17	0.472	843.475		0.472	3949.77	0.472	3855.08	0.472	3851.28	0.472	3927.39		0.472	3807.12	0.472	3679.49	0.472	3752.11	0.472	3939.55
0.4724	1070.54	0.4724	1143.41	0.4724	1022.45	0.4724	840.542		0.4724	3966.15	0.4724	3849.31	0.4724	3850.61	0.4724	3939.19		0.4724	3805.25	0.4724	3686.55	0.4724	3748.35	0.4724	3940.39
0.4728	1067.12	0.4728	1146.02	0.4728	1023.37	0.4728	844.346		0.4728	3967.12	0.4728	3856.23	0.4728	3852.95	0.4728	3919.46		0.4728	3819.47	0.4728	3685.05	0.4728	3752.37	0.4728	3938.73
0.4732	1072.3	0.4732	1142.78	0.4732	1011.31	0.4732	842.953		0.4732	3969.83	0.4732	3855.2	0.4732	3853.46	0.4732	3941.52		0.4732	3818.09	0.4732	3677.67	0.4732	3758.64	0.4732	3940.25
0.4736	1073.9	0.4736	1141.37	0.4736	1015.75	0.4736	843.781		0.4736	3976.57	0.4736	3860.17	0.4736	3848.94	0.4736	3930.7		0.4736	3811.93	0.4736	3685.35	0.4736	3757.28	0.4736	3930.75
0.474	1070.41	0.474	1137.29	0.474	1013.73	0.474	843.923		0.474	3961.61	0.474	3850.27	0.474	3849	0.474	3912.01		0.474	3809.93	0.474	3676.44	0.474	3750.11	0.474	3932.17
0.4744	1065.22	0.4744	1139.41	0.4744	1018.26	0.4744	845.544		0.4744	3959.62	0.4744	3852.82	0.4744	3849.79	0.4744	3928.49		0.4744	3815.92	0.4744	3677.11	0.4744	3760.58	0.4744	3932.34
0.4748	1073.71	0.4748	1140.44	0.4748	1013.97	0.4748	844.904		0.4748	3963.69	0.4748	3859.33	0.4748	3847.87	0.4748	3911.5		0.4748	3806.18	0.4748	3676.94	0.4748	3751.46	0.4748	3932.46
0.4752	1074.13	0.4752	1135.07	0.4752	1015.87	0.4752	846.005		0.4752	3964.67	0.4752	3853.03	0.4752	3850.33	0.4752	3918.85		0.4752	3814.68	0.4752	3688.19	0.4752	3758.25	0.4752	3938.49
0.4756	1069.95	0.4756	1135.51	0.4756	1015.36	0.4756	840.055		0.4756	3961.73	0.4756	3863.65	0.4756	3847.62	0.4756	3917.8		0.4756	3823.06	0.4756	3672.85	0.4756	3752.18	0.4756	3947.83
0.476	1069.35	0.476	1131.89	0.476	1014.63	0.476	840.825		0.476	3958.65	0.476	3847.19	0.476	3850.02	0.476	3915.21		0.476	3819.93	0.476	3676.24	0.476	3752.79	0.476	3941.89
0.4764	1074.59	0.4764	1136.63	0.4764	1005.72	0.4764	841.104		0.4764	3950.49	0.4764	3852.6	0.4764	3850.51	0.4764	3928.76		0.4764	3818.67	0.4764	3675.35	0.4764	3754.99	0.4764	3936.46
0.4768	1073.07	0.4768	1144.14	0.4768	1006.91	0.4768	844.556		0.4768	3952.73	0.4768	3843.43	0.4768	3853.4	0.4768	3942.24		0.4768	3816.31	0.4768	3674.1	0.4768	3751.93	0.4768	3945.67
0.4772	1076.14	0.4772	1147.32	0.4772	1005.63	0.4772	838.937		0.4772	3954.55	0.4772	3844.98	0.4772	3855.21	0.4772	3935.08		0.4772	3806.02	0.4772	3679.36	0.4772	3749.35	0.4772	3946.69
0.4776	1081.56	0.4776	1143.39	0.4776	1006.52	0.4776	841.197		0.4776	3969.58	0.4776	3839.79	0.4776	3853.74	0.4776	3915		0.4776	3806.09	0.4776	3676.2	0.4776	3753.4	0.4776	3943.26
0.478	1071.39	0.478	1145.53	0.478	1010.4	0.478	835.678		0.478	3949.03	0.478	3849.94	0.478	3853.89	0.478	3934.79		0.478	3804.69	0.478	3675.61	0.478	3752.3	0.478	3943.22
0.4784	1079.3	0.4784	1147.11	0.4784	1010.96	0.4784	839.271		0.4784	3964.76	0.4784	3847.36	0.4784	3847.95	0.4784	3932.94		0.4784	3808.69	0.4784	3670.82	0.4784	3742.36	0.4784	3947.52
0.4788	1075.2	0.4788	1146.72	0.4788	1010.12	0.4788	835.122		0.4788	3964.05	0.4788	3843.65	0.4788	3846.7	0.4788	3936.91		0.4788	3811.83	0.4788	3675.48	0.4788	3747.51	0.4788	3941.43
0.4792	1074.27	0.4792	1135.2	0.4792	1018.46	0.4792	842.328		0.4792	3966.44	0.4792	3843.59	0.4792	3850.25	0.4792	3911.69		0.4792	3816.82	0.4792	3672.9	0.4792	3757.08	0.4792	3936.17
0.4796	1066.12	0.4796	1141.38	0.4796	1015.31	0.4796	845.125		0.4796	3958.81	0.4796	3853.62	0.4796	3854.66	0.4796	3928.44		0.4796	3813.12	0.4796	3666.28	0.4796	3754.49	0.4796	3943.75
0.48	1070.38	0.48	1138.42	0.48	1008.97	0.48	840.917		0.48	3957.21	0.48	3854.48	0.48	3851.67	0.48	3924.13		0.48	3808.56	0.48	3675.29	0.48	3756.03	0.48	3941.92
0.4804	1065.86	0.4804	1144.7	0.4804	1006.78	0.4804	841.926		0.4804	3962.55	0.4804	3864.76	0.4804	3846.1	0.4804	3942.07		0.4804	3808.06	0.4804	3666.87	0.4804	3755.69	0.4804	3941.41
0.4808	1069.64	0.4808	1150	0.4808	1013.98	0.4808	835.848		0.4808	3966.21	0.4808	3872.18	0.4808	3850.04	0.4808	3911.51		0.4808	3814.72	0.4808	3669.35	0.4808	3751.5	0.4808	3949.61
0.4812	1066.47	0.4812	1139.42	0.4812	1009.34	0.4812	837.061		0.4812	3944.23	0.4812	3870.75	0.4812	3848.3	0.4812	3928.85		0.4812	3811.59	0.4812	3669.35	0.4812	3747.33	0.4812	3945.79
0.4816	1069.02	0.4816	1134.02	0.4816	1011.56	0.4816	836.699		0.4816	3958.26	0.4816	3871.7	0.4816	3850.81	0.4816	3935.23		0.4816	3808.9	0.4816	3667.53	0.4816	3752.89	0.4816	3937.24
0.482	1073.28	0.482	1134.91	0.482	1006.18	0.482	832.046		0.482	3965.23	0.482	3861.42	0.482	3848.01	0.482	3929.53		0.482	3807.53	0.482	3670.24	0.482	3757.71	0.482	3939.16
0.4824	1074.23	0.4824	1141.59	0.4824	1013.53	0.4824	831.723		0.4824	3948.85	0.4824	3859.26	0.4824	3843.16	0.4824	3924.51		0.4824	3824.06	0.4824	3671.14	0.4824	3749.53	0.4824	3949.61
0.4828	1076.61	0.4828	1147.37	0.4828	1011.66	0.4828	834.223		0.4828	3960.05	0.4828	3858.4	0.4828	3850.4	0.4828	3918.04		0.4828	3809.68	0.4828	3670.55	0.4828	3752.57	0.4828	3939.86
0.4832	1069.96	0.4832	1150.99	0.4832	1008.8	0.4832	832.104		0.4832	3963.25	0.4832	3872.82	0.4832	3854.82	0.4832	3932.75		0.4832	3810.54	0.4832	3673.66	0.4832	3742.5	0.4832	3938.87
0.4836	1071.7	0.4836	1143.25	0.4836	1016.87	0.4836	833.963		0.4836	3959.1	0.4836	3853.99	0.4836	3847.49	0.4836	3931.42		0.4836	3805.5	0.4836	3665.67	0.4836	3755.92	0.4836	3941.42
0.484	1072.3	0.484	1145	0.484	1010.64	0.484	831.95		0.484	3958.57	0.484	3855.16	0.484	3842.13	0.484	3935.23		0.484	3811.68	0.484	3670.48	0.484	3741.69	0.484	3940.45
0.4844	1066.29	0.4844	1143.86	0.4844	1003.71	0.4844	832.61		0.4844	3962.03	0.4844	3862.16	0.4844	3848.73	0.4844	3925.02		0.4844	3802.89	0.4844	3664.69	0.4844	3745.24	0.4844	3941.34
0.4848	1073.5	0.4848	1145.69	0.4848	1013.05	0.4848	836.292		0.4848	3960.8	0.4848	3855.88	0.4848	3846.73	0.4848	3919.2		0.4848	3803.91	0.4848	3672.87	0.4848	3753.23	0.4848	3935.6
0.4852	1068.22	0.4852	1137.87	0.4852	1009.33	0.4852	832.747		0.4852	3961.19	0.4852	3857.9	0.4852	3844.9	0.4852	3931.09		0.4852	3804.06	0.4852	3672.13	0.4852	3747.08	0.4852	3936.25
0.4856	1076.08	0.4856	1133.29	0.4856	1011.16	0.4856	834.157		0.4856	3952.37	0.4856	3866.02	0.4856	3844.48	0.4856	3920.84		0.4856	3808.26	0.4856	3674.79	0.4856	3746.35	0.4856	3933.97
0.486	1074.43	0.486	1147.61	0.486	1010.6	0.486	831.258		0.486	3961.18	0.486	3859.37	0.486	3842.22	0.486	3926.42		0.486	3804.05	0.486	3681.61	0.486	3752.49	0.486	3943.29
0.4864	1073.69	0.4864	1143	0.4864	1012.18	0.4864	833.462		0.4864	3967.14	0.4864	3866.66	0.4864	3851.43	0.4864	3924.12		0.4864	3804.71	0.4864	3674.98	0.4864	3739.91	0.4864	3934.17
0.4868	1075.86	0.4868	1144.6	0.4868	1010.25	0.4868	825.365		0.4868	3966.73	0.4868	3863.02	0.4868	3856.55	0.4868	3927.29		0.4868	3812.27	0.4868	3678.53	0.4868	3729.84	0.4868	3944.16
0.4872	1076.6	0.4872	1139.46	0.4872	1008.22	0.4872	835.056		0.4872	3956.36	0.4872	3866.91	0.4872	3848.24	0.4872	3931.42		0.4872	3793.9	0.4872	3667.26	0.4872	3738.65	0.4872	3941.06
0.4876	1075.82	0.4876	1149.34	0.4876	1015	0.4876	826.137		0.4876	3975.13	0.4876	3852.42	0.4876	3847.82	0.4876	3917.22		0.4876	3816.82	0.4876	3663.9	0.4876	3729.01	0.4876	3938.53
0.488	1075.68	0.488	1145.06	0.488	1006.17	0.488	828.338		0.488	3957.65	0.488	3864.39	0.488	3852.25	0.488	3936.39		0.488	3808.42	0.488	3666.58	0.488	3743.09	0.488	3940.83
0.4884	1076.26	0.4884	1144.35	0.4884	1007.41	0.4884	834.348		0.4884	3955.01	0.4884	3859.4	0.4884	3847.45	0.4884	3933.98		0.4884	3804.4	0.4884	3663.04	0.4884	3741.1	0.4884	3934.98
0.4888	1078.52	0.4888	1140.72	0.4888	1008.71	0.4888	831.105		0.4888	3959.79	0.4888	3861.75	0.4888	3849.55	0.4888	3928.42		0.4888	3809.9	0.4888	3675.15	0.4888	3740.07	0.4888	3939.07
0.4892	1082.6	0.4892	1133.93	0.4892	1004.67	0.4892	833.113		0.4892	3946.72	0.4892	3855.82	0.4892	3840.44	0.4892	3932.85		0.4892	3802.66	0.4892	3670.61	0.4892	3748.44	0.4892	3933.39
0.4896	1065.11	0.4896	1141	0.4896	1000.53	0.4896	831.483		0.4896	3967.73	0.4896	3864.93	0.4896	3847.71	0.4896	3934.28		0.4896	3800.77	0.4896	3669.47	0.4896	3746.52	0.4896	3950.2
0.49	1064.35	0.49	1142.07	0.49	1006.1	0.49	832.602		0.49	3952.35	0.49	3858.88	0.49	3848.15	0.49	3922.44		0.49	3807.75	0.49	3663.47	0.49	3730.38	0.49	3946.84
0.4904	1062.25	0.4904	1133.65	0.4904	999.871	0.4904	826.191		0.4904	3958.81	0.4904	3861.21	0.4904	3841.51	0.4904	3931.22		0.4904	3793.51	0.4904	3667.46	0.4904	3736.18	0.4904	3949.77
0.4908	1070.83	0.4908	1143.87	0.4908	1001.45	0.4908	823.017		0.4908	3956.47	0.4908	3858.72	0.4908	3847.46	0.4908	3932.02		0.4908	3801.16	0.4908	3670.03	0.4908	3728.94	0.4908	3945.27
0.4912	1075.06	0.4912	1150.79	0.4912	1007	0.4912	828.857		0.4912	3955.3	0.4912	3848.01	0.4912	3848.56	0.4912	3930.55		0.4912	3798.23	0.4912	3671.93	0.4912	3736.76	0.4912	3934.24
0.4916	1071.73	0.4916	1145.27	0.4916	1003.56	0.4916	826.746		0.4916	3973.41	0.4916	3848.63	0.4916	3839.75	0.4916	3912.43		0.4916	3797.15	0.4916	3668.37	0.4916	3730.22	0.4916	3946
0.492	1063.89	0.492	1136.41	0.492	1008.05	0.492	832.055		0.492	3956.56	0.492	3852.65	0.492	3847.43	0.492	3938.46		0.492	3803.65	0.492	3658.99	0.492	3728.69	0.492	3950.1
0.4924	1063.65	0.4924	1146.37	0.4924	1014.3	0.4924	827.972		0.4924	3968.44	0.4924	3873.8	0.4924	3843.07	0.4924	3915.89		0.4924	3803.77	0.4924	3667.38	0.4924	3738.6	0.4924	3942.85
0.4928	1069.39	0.4928	1146.77	0.4928	1007.83	0.4928	829.128		0.4928	3955.77	0.4928	3858.6	0.4928	3844.82	0.4928	3911.4		0.4928	3808.11	0.4928	3669.12	0.4928	3735.78	0.4928	3947.8
0.4932	1066.51	0.4932	1142.22	0.4932	1007	0.4932	826.718		0.4932	3960.07	0.4932	3852.96	0.4932	3846.78	0.4932	3927.98		0.4932	3793.21	0.4932	3665.11	0.4932	3736.78	0.4932	3934.94
0.4936	1074.67	0.4936	1146.53	0.4936	1005.18	0.4936	820.587		0.4936	3962.75	0.4936	3860.58	0.4936	3845.98	0.4936	3934.08		0.4936	3799.22	0.4936	3662.59	0.4936	3727.42	0.4936	3944.98
0.494	1072.38	0.494	1134.16	0.494	1007.78	0.494	831.034		0.494	3948.77	0.494	3851.25	0.494	3849.36	0.494	3924.65		0.494	3805.81	0.494	3667.15	0.494	3729.09	0.494	3942.87
0.4944	1073.52	0.4944	1141.56	0.4944	1010.64	0.4944	829.979		0.4944	3946.01	0.4944	3864.16	0.4944	3843.37	0.4944	3924.6		0.4944	3812.71	0.4944	3666.07	0.4944	3729.08	0.4944	3944.16
0.4948	1062.74	0.4948	1149.86	0.4948	1009.85	0.4948	822.852		0.4948	3951.98	0.4948	3861.29	0.4948	3845.91	0.4948	3915.45		0.4948	3802.58	0.4948	3669.56	0.4948	3731.68	0.4948	3950.05
0.4952	1069.08	0.4952	1138.7	0.4952	1009.4	0.4952	830.571		0.4952	3961.36	0.4952	3848.09	0.4952	3844.4	0.4952	3928.27		0.4952	3807.54	0.4952	3671.09	0.4952	3739.16	0.4952	3953.11
0.4956	1077.52	0.4956	1138.82	0.4956	1010.38	0.4956	828.432		0.4956	3949.91	0.4956	3862.29	0.4956	3843.94	0.4956	3908.52		0.4956	3810.15	0.4956	3666.79	0.4956	3738.78	0.4956	3952.24
0.496	1078.03	0.496	1141.22	0.496	1003.8	0.496	823.254		0.496	3960.81	0.496	3860.48	0.496	3853.46	0.496	3927.27		0.496	3797.09	0.496	3671.84	0.496	3723.15	0.496	3949.46
0.4964	1070.55	0.4964	1141.4	0.4964	1001.77	0.4964	832.637		0.4964	3945.28	0.4964	3876.99	0.4964	3845.77	0.4964	3919.22		0.4964	3803.66	0.4964	3664.25	0.4964	3735.96	0.4964	3943.14
0.4968	1069.07	0.4968	1145.2	0.4968	1004.6	0.4968	832.104		0.4968	3955.38	0.4968	3865.53	0.4968	3847.63	0.4968	3922.52		0.4968	3801.11	0.4968	3670.69	0.4968	3744.62	0.4968	3947.27
0.4972	1076.31	0.4972	1141.23	0.4972	1003.37	0.4972	829.03		0.4972	3957.18	0.4972	3856.65	0.4972	3848.16	0.4972	3915.76		0.4972	3808.98	0.4972	3658.31	0.4972	3740.92	0.4972	3946.48
0.4976	1066.59	0.4976	1144.54	0.4976	1014.01	0.4976	828.447		0.4976	3953.74	0.4976	3861.19	0.4976	3840.88	0.4976	3934.47		0.4976	3804.19	0.4976	3661.88	0.4976	3741.32	0.4976	3949.63
0.498	1069.7	0.498	1140.45	0.498	1010.32	0.498	824.279		0.498	3957.53	0.498	3860.22	0.498	3845.75	0.498	3933.59		0.498	3813.7	0.498	3659.89	0.498	3739.95	0.498	3942.93
0.4984	1070.68	0.4984	1140.51	0.4984	1010.94	0.4984	824.754		0.4984	3964.33	0.4984	3867.04	0.4984	3850.98	0.4984	3914.95		0.4984	3805.44	0.4984	3668.56	0.4984	3740.21	0.4984	3944.85
0.4988	1077.39	0.4988	1146.82	0.4988	1005.86	0.4988	827.841		0.4988	3968.55	0.4988	3868.93	0.4988	3846.05	0.4988	3924.85		0.4988	3806.19	0.4988	3664.59	0.4988	3739.31	0.4988	3948.4
0.4992	1072.6	0.4992	1142.71	0.4992	1007.26	0.4992	820.86		0.4992	3945.19	0.4992	3858.05	0.4992	3845.9	0.4992	3928.53		0.4992	3802.31	0.4992	3660.28	0.4992	3743.79	0.4992	3949.42
0.4996	1072.56	0.4996	1147.44	0.4996	1006.4	0.4996	817.453		0.4996	3943.09	0.4996	3851.93	0.4996	3851.91	0.4996	3934.86		0.4996	3803.94	0.4996	3668.52	0.4996	3738.06	0.4996	3944.96
0.5	1066.36	0.5	1141.73	0.5	1009.96	0.5	820.093		0.5	3944.9	0.5	3856.76	0.5	3851.62	0.5	3927.11		0.5	3797.36	0.5	3661.67	0.5	3738.67	0.5	3938.37
0.5004	1070.29	0.5004	1153.11	0.5004	1009.2	0.5004	821.3		0.5004	3960.84	0.5004	3868.22	0.5004	3848.58	0.5004	3929.4		0.5004	3795.49	0.5004	3665.51	0.5004	3737.98	0.5004	3944.78
0.5008	1074.42	0.5008	1144.53	0.5008	1006.66	0.5008	821.653		0.5008	3959.53	0.5008	3857.05	0.5008	3848.82	0.5008	3920.63		0.5008	3800.57	0.5008	3665.84	0.5008	3737.68	0.5008	3944.95
0.5012	1072.99	0.5012	1142.87	0.5012	999.566	0.5012	820.236		0.5012	3965.9	0.5012	3856.4	0.5012	3852.8	0.5012	3912.92		0.5012	3799.92	0.5012	3668.26	0.5012	3732.13	0.5012	3939.95
0.5016	1069.18	0.5016	1138.33	0.5016	1013.84	0.5016	822.017		0.5016	3965.39	0.5016	3856.57	0.5016	3847.39	0.5016	3926.09		0.5016	3798.31	0.5016	3666.42	0.5016	3740.12	0.5016	3943.02
0.502	1074.23	0.502	1140.74	0.502	1005.77	0.502	819.309		0.502	3950.41	0.502	3861.77	0.502	3851.35	0.502	3917.66		0.502	3800.99	0.502	3666.59	0.502	3743.17	0.502	3936.84
0.5024	1069.69	0.5024	1142.75	0.5024	1009.26	0.5024	826.615		0.5024	3944.11	0.5024	3858.98	0.5024	3851.6	0.5024	3924.26		0.5024	3794.68	0.5024	3672.03	0.5024	3747.34	0.5024	3938.27
0.5028	1070.94	0.5028	1144.29	0.5028	1001.38	0.5028	818.65		0.5028	3956.07	0.5028	3868.53	0.5028	3846.35	0.5028	3921.6		0.5028	3794.29	0.5028	3667.83	0.5028	3739.21	0.5028	3937.87
0.5032	1068.41	0.5032	1141.71	0.5032	1001.67	0.5032	820.481		0.5032	3958.12	0.5032	3857.72	0.5032	3854.07	0.5032	3921.39		0.5032	3798.36	0.5032	3663.95	0.5032	3736.98	0.5032	3936.67
0.5036	1067.21	0.5036	1140.95	0.5036	1003.86	0.5036	826.573		0.5036	3955.07	0.5036	3863.7	0.5036	3850.41	0.5036	3921.24		0.5036	3802.37	0.5036	3667.18	0.5036	3731.37	0.5036	3936.8
0.504	1069.63	0.504	1140.37	0.504	1000.79	0.504	824.722		0.504	3950.15	0.504	3863.59	0.504	3854.94	0.504	3926.21		0.504	3795.86	0.504	3668.38	0.504	3734.24	0.504	3943.51
0.5044	1072.64	0.5044	1147.71	0.5044	1003.68	0.5044	819.551		0.5044	3960.35	0.5044	3851.97	0.5044	3860.55	0.5044	3919.85		0.5044	3809.41	0.5044	3668.83	0.5044	3735.36	0.5044	3935.02
0.5048	1068.63	0.5048	1148.41	0.5048	1000.56	0.5048	817.136		0.5048	3964.69	0.5048	3864.55	0.5048	3849.49	0.5048	3924.87		0.5048	3807.47	0.5048	3660.21	0.5048	3728.92	0.5048	3932.46
0.5052	1074.51	0.5052	1150.55	0.5052	1007.5	0.5052	821.431		0.5052	3962.74	0.5052	3857.29	0.5052	3856.89	0.5052	3915.41		0.5052	3807.45	0.5052	3665.56	0.5052	3732.74	0.5052	3934.41
0.5056	1069.86	0.5056	1144.51	0.5056	1010.78	0.5056	824.075		0.5056	3934.44	0.5056	3864.74	0.5056	3851.32	0.5056	3921.55		0.5056	3800.38	0.5056	3664.77	0.5056	3735.9	0.5056	3943.22
0.506	1070.79	0.506	1145.41	0.506	1008.31	0.506	818.978		0.506	3956.33	0.506	3862.76	0.506	3853.29	0.506	3910.64		0.506	3806.11	0.506	3665.89	0.506	3728.81	0.506	3932.46
0.5064	1062.64	0.5064	1144.27	0.5064	1003.42	0.5064	819.443		0.5064	3952.16	0.5064	3861.47	0.5064	3850.71	0.5064	3922.24		0.5064	3800.82	0.5064	3665.41	0.5064	3734.46	0.5064	3936.72
0.5068	1068.38	0.5068	1140.82	0.5068	1002.38	0.5068	814.694		0.5068	3950.52	0.5068	3862.83	0.5068	3852.49	0.5068	3908.92		0.5068	3792.46	0.5068	3662.6	0.5068	3738.88	0.5068	3928.18
0.5072	1072.64	0.5072	1149.82	0.5072	1011.3	0.5072	818.125		0.5072	3954.94	0.5072	3869.07	0.5072	3847.94	0.5072	3913.02		0.5072	3802.7	0.5072	3664.83	0.5072	3743.13	0.5072	3929.2
0.5076	1067.62	0.5076	1137.7	0.5076	1004.05	0.5076	817.296		0.5076	3944.98	0.5076	3855.22	0.5076	3847.35	0.5076	3917.55		0.5076	3795.65	0.5076	3664.4	0.5076	3734.63	0.5076	3937.83
0.508	1068.58	0.508	1133.43	0.508	1002.09	0.508	815.595		0.508	3949.39	0.508	3856.94	0.508	3849.56	0.508	3928.9		0.508	3799.15	0.508	3667.66	0.508	3731.27	0.508	3922.44
0.5084	1072.4	0.5084	1151.62	0.5084	1003.38	0.5084	819.3		0.5084	3939.07	0.5084	3849.36	0.5084	3855.94	0.5084	3930.93		0.5084	3802.94	0.5084	3664.04	0.5084	3733.53	0.5084	3929.33
0.5088	1074.66	0.5088	1137.5	0.5088	999.81	0.5088	818.477		0.5088	3956.98	0.5088	3854.6	0.5088	3855.74	0.5088	3921.82		0.5088	3792.8	0.5088	3657.88	0.5088	3734.88	0.5088	3933.75
0.5092	1068.44	0.5092	1145.75	0.5092	1004.08	0.5092	813.808		0.5092	3960.74	0.5092	3871.34	0.5092	3851.87	0.5092	3925.76		0.5092	3800.9	0.5092	3652.58	0.5092	3729.98	0.5092	3935.8
0.5096	1068.67	0.5096	1146.26	0.5096	1001.91	0.5096	817.123		0.5096	3962.12	0.5096	3869.89	0.5096	3849.92	0.5096	3920.72		0.5096	3794.98	0.5096	3651.26	0.5096	3740.96	0.5096	3942.67
0.51	1072.68	0.51	1140.03	0.51	1003.5	0.51	815.042		0.51	3959.67	0.51	3850.76	0.51	3848.27	0.51	3916.01		0.51	3796.82	0.51	3659.58	0.51	3721.34	0.51	3932.06
0.5104	1069.09	0.5104	1135.41	0.5104	995.588	0.5104	811.538		0.5104	3960.13	0.5104	3865.35	0.5104	3847.85	0.5104	3904.01		0.5104	3794.96	0.5104	3654.77	0.5104	3732.43	0.5104	3930.81
0.5108	1069.48	0.5108	1142.83	0.5108	994.713	0.5108	816.44		0.5108	3951.2	0.5108	3858.46	0.5108	3857.9	0.5108	3907.97		0.5108	3795.33	0.5108	3659.12	0.5108	3740.94	0.5108	3938.7
0.5112	1075.3	0.5112	1139.87	0.5112	1002.11	0.5112	811.535		0.5112	3964.29	0.5112	3854.56	0.5112	3846.86	0.5112	3919.72		0.5112	3801.09	0.5112	3657.68	0.5112	3730.25	0.5112	3940
0.5116	1059.8	0.5116	1140.3	0.5116	1004.61	0.5116	816.248		0.5116	3952.47	0.5116	3865.2	0.5116	3849.7	0.5116	3920.61		0.5116	3792.2	0.5116	3665	0.5116	3731.49	0.5116	3938.78
0.512	1067.44	0.512	1136.36	0.512	1005.35	0.512	811.216		0.512	3954.65	0.512	3854.39	0.512	3846.73	0.512	3916.87		0.512	3800.33	0.512	3659.39	0.512	3743.9	0.512	3936.4
0.5124	1073.27	0.5124	1143.47	0.5124	999.867	0.5124	816.172		0.5124	3956.35	0.5124	3852.02	0.5124	3846.38	0.5124	3916		0.5124	3790.85	0.5124	3667.85	0.5124	3731.1	0.5124	3940.95
0.5128	1078.11	0.5128	1138.88	0.5128	1005.51	0.5128	810.729		0.5128	3943.44	0.5128	3849.37	0.5128	3843.57	0.5128	3913.83		0.5128	3793.74	0.5128	3656.64	0.5128	3729.74	0.5128	3942.06
0.5132	1070.59	0.5132	1141.13	0.5132	1002.36	0.5132	816.069		0.5132	3955.55	0.5132	3851.92	0.5132	3850.98	0.5132	3912.64		0.5132	3802.65	0.5132	3655.1	0.5132	3724.84	0.5132	3942.45
0.5136	1063.26	0.5136	1144.43	0.5136	1003.16	0.5136	810.869		0.5136	3959.8	0.5136	3851.72	0.5136	3850.77	0.5136	3906.59		0.5136	3788.46	0.5136	3659.73	0.5136	3732.16	0.5136	3942.95
0.514	1070.36	0.514	1143.08	0.514	1001.51	0.514	814.113		0.514	3957.91	0.514	3852.64	0.514	3847.44	0.514	3912.19		0.514	3790.77	0.514	3657.67	0.514	3730.77	0.514	3940.77
0.5144	1067.56	0.5144	1145.08	0.5144	997.901	0.5144	811.355		0.5144	3963.98	0.5144	3858.33	0.5144	3853.12	0.5144	3920.18		0.5144	3792.24	0.5144	3655.13	0.5144	3728.18	0.5144	3942.05
0.5148	1068.64	0.5148	1142.19	0.5148	1000.05	0.5148	807.166		0.5148	3958.05	0.5148	3857.29	0.5148	3849.82	0.5148	3917.04		0.5148	3799.97	0.5148	3650.61	0.5148	3732.77	0.5148	3942.32
0.5152	1068.8	0.5152	1148.65	0.5152	998.72	0.5152	807.678		0.5152	3955.8	0.5152	3856.79	0.5152	3849.63	0.5152	3908.82		0.5152	3789.2	0.5152	3659.74	0.5152	3732.24	0.5152	3940.68
0.5156	1066.82	0.5156	1150.81	0.5156	996.755	0.5156	814.209		0.5156	3963.49	0.5156	3857.86	0.5156	3849.02	0.5156	3910.13		0.5156	3796.58	0.5156	3658.22	0.5156	3730.8	0.5156	3939.41
0.516	1071.11	0.516	1141.59	0.516	1003.56	0.516	809.653		0.516	3952.98	0.516	3857.28	0.516	3841.7	0.516	3918.94		0.516	3789.22	0.516	3655.05	0.516	3732.96	0.516	3927.44
0.5164	1067.76	0.5164	1141.11	0.5164	1003.07	0.5164	814.935		0.5164	3952.81	0.5164	3863.94	0.5164	3844	0.5164	3924.89		0.5164	3785.72	0.5164	3657.77	0.5164	3729.15	0.5164	3931.11
0.5168	1063.04	0.5168	1133.55	0.5168	1000.46	0.5168	814.112		0.5168	3950.58	0.5168	3860.12	0.5168	3851.25	0.5168	3917.05		0.5168	3787.48	0.5168	3652.92	0.5168	3733.51	0.5168	3932.03
0.5172	1069.52	0.5172	1141.43	0.5172	1000.25	0.5172	812.749		0.5172	3961.8	0.5172	3860.39	0.5172	3843.51	0.5172	3922.5		0.5172	3791.07	0.5172	3654.44	0.5172	3731.04	0.5172	3930.08
0.5176	1064.64	0.5176	1151.32	0.5176	1004.67	0.5176	816.518		0.5176	3965.98	0.5176	3849.94	0.5176	3839.38	0.5176	3918.33		0.5176	3795.57	0.5176	3654.03	0.5176	3729.8	0.5176	3936.18
0.518	1070.02	0.518	1150.36	0.518	1002.2	0.518	814.398		0.518	3949.59	0.518	3846.21	0.518	3838.41	0.518	3929.61		0.518	3789.96	0.518	3650.23	0.518	3730.34	0.518	3937.25
0.5184	1073.47	0.5184	1141.08	0.5184	1005.06	0.5184	811.628		0.5184	3956.03	0.5184	3853.08	0.5184	3844.12	0.5184	3914.51		0.5184	3781.88	0.5184	3661.05	0.5184	3726.63	0.5184	3932.39
0.5188	1062.88	0.5188	1144.4	0.5188	1002.84	0.5188	809.769		0.5188	3956.8	0.5188	3866.19	0.5188	3843.57	0.5188	3923.39		0.5188	3791.79	0.5188	3659.61	0.5188	3725.96	0.5188	3938.46
0.5192	1058.91	0.5192	1142.39	0.5192	997.895	0.5192	806.892		0.5192	3942.38	0.5192	3866.46	0.5192	3842.48	0.5192	3919.87		0.5192	3799.57	0.5192	3660.26	0.5192	3730.12	0.5192	3932
0.5196	1058.18	0.5196	1148.54	0.5196	997.237	0.5196	811.409		0.5196	3955.59	0.5196	3858.95	0.5196	3844.65	0.5196	3930.4		0.5196	3797.08	0.5196	3656.84	0.5196	3729.94	0.5196	3933.87
0.52	1064.48	0.52	1140.13	0.52	991.334	0.52	807.606		0.52	3952.8	0.52	3855.04	0.52	3844.21	0.52	3920.92		0.52	3792.65	0.52	3653.71	0.52	3729.25	0.52	3938.1
0.5204	1064.77	0.5204	1139.53	0.5204	996.101	0.5204	810.359		0.5204	3951.56	0.5204	3868.03	0.5204	3844.76	0.5204	3919.57		0.5204	3787.49	0.5204	3660.15	0.5204	3729.86	0.5204	3938.76
0.5208	1067.99	0.5208	1127.7	0.5208	1000.49	0.5208	811.729		0.5208	3961.34	0.5208	3847.15	0.5208	3840.61	0.5208	3905.52		0.5208	3803.5	0.5208	3657.19	0.5208	3722.44	0.5208	3935.04
0.5212	1064.34	0.5212	1135.09	0.5212	999.846	0.5212	813.566		0.5212	3951.43	0.5212	3862.88	0.5212	3843.32	0.5212	3904.4		0.5212	3791.56	0.5212	3653.59	0.5212	3725.92	0.5212	3927.43
0.5216	1067.61	0.5216	1137.39	0.5216	993.841	0.5216	812.063		0.5216	3948.92	0.5216	3851.55	0.5216	3840.28	0.5216	3922.38		0.5216	3785.2	0.5216	3654.93	0.5216	3727.51	0.5216	3930.36
0.522	1064.93	0.522	1142.31	0.522	989.869	0.522	807.402		0.522	3960.26	0.522	3861.2	0.522	3843.1	0.522	3915.12		0.522	3791.47	0.522	3647.94	0.522	3722.2	0.522	3926.01
0.5224	1062.47	0.5224	1149.18	0.5224	991.228	0.5224	806.682		0.5224	3959.1	0.5224	3849.11	0.5224	3841.14	0.5224	3915.66		0.5224	3783.65	0.5224	3649.99	0.5224	3725.68	0.5224	3932.87
0.5228	1065.65	0.5228	1136.15	0.5228	999.594	0.5228	812.434		0.5228	3955.01	0.5228	3839.16	0.5228	3836.77	0.5228	3923.46		0.5228	3795.55	0.5228	3655.77	0.5228	3732.66	0.5228	3928.23
0.5232	1057.93	0.5232	1138.1	0.5232	991.898	0.5232	809.972		0.5232	3949.55	0.5232	3859.5	0.5232	3834.67	0.5232	3912.87		0.5232	3783.86	0.5232	3648.8	0.5232	3724.58	0.5232	3926.78
0.5236	1056.66	0.5236	1141.72	0.5236	998.565	0.5236	809.161		0.5236	3958.18	0.5236	3836.01	0.5236	3842.52	0.5236	3906.72		0.5236	3785.75	0.5236	3657.33	0.5236	3737.83	0.5236	3927.77
0.524	1059.77	0.524	1140.97	0.524	991.36	0.524	807.709		0.524	3953.14	0.524	3842.24	0.524	3840.98	0.524	3918.85		0.524	3790.87	0.524	3650.73	0.524	3732.08	0.524	3934.74
0.5244	1061.3	0.5244	1147.72	0.5244	989.176	0.5244	807.631		0.5244	3964.86	0.5244	3842.92	0.5244	3840.49	0.5244	3914.51		0.5244	3783.42	0.5244	3648.4	0.5244	3724.38	0.5244	3930.09
0.5248	1063.64	0.5248	1148.99	0.5248	994.99	0.5248	810.824		0.5248	3945.56	0.5248	3838.08	0.5248	3837.81	0.5248	3914.75		0.5248	3794.59	0.5248	3647.22	0.5248	3717.93	0.5248	3929.51
0.5252	1067.81	0.5252	1146.7	0.5252	996.573	0.5252	805.726		0.5252	3958.2	0.5252	3846.34	0.5252	3839.86	0.5252	3912.83		0.5252	3785.34	0.5252	3647.9	0.5252	3715.4	0.5252	3927.19
0.5256	1061.88	0.5256	1144.35	0.5256	991.513	0.5256	810.845		0.5256	3937.12	0.5256	3844.37	0.5256	3836.39	0.5256	3907.3		0.5256	3790.68	0.5256	3649.79	0.5256	3715.2	0.5256	3922.34
0.526	1060.77	0.526	1143.6	0.526	994.253	0.526	811.503		0.526	3954.82	0.526	3838.83	0.526	3834.92	0.526	3906.75		0.526	3788.35	0.526	3651.58	0.526	3722.61	0.526	3929.39
0.5264	1059.31	0.5264	1140.09	0.5264	996.257	0.5264	813.36		0.5264	3945.96	0.5264	3851.04	0.5264	3832.1	0.5264	3903.6		0.5264	3776.38	0.5264	3648.76	0.5264	3717.62	0.5264	3927.3
0.5268	1065.12	0.5268	1149.67	0.5268	996.265	0.5268	813.067		0.5268	3951.66	0.5268	3847.01	0.5268	3836.41	0.5268	3901.71		0.5268	3787.62	0.5268	3647.13	0.5268	3724.9	0.5268	3927.82
0.5272	1066.31	0.5272	1138.04	0.5272	993.722	0.5272	811.378		0.5272	3954.02	0.5272	3843.26	0.5272	3837.73	0.5272	3909.42		0.5272	3777.41	0.5272	3648.1	0.5272	3714	0.5272	3933.68
0.5276	1067.27	0.5276	1141.97	0.5276	994.618	0.5276	812.662		0.5276	3940.35	0.5276	3848.81	0.5276	3833.67	0.5276	3907.32		0.5276	3778.86	0.5276	3650.41	0.5276	3718.7	0.5276	3925.23
0.528	1064.97	0.528	1145.92	0.528	999.346	0.528	809.075		0.528	3960.92	0.528	3843.86	0.528	3832.32	0.528	3909.14		0.528	3782.61	0.528	3656.71	0.528	3726.64	0.528	3931.98
0.5284	1069.4	0.5284	1143.93	0.5284	994.133	0.5284	808.467		0.5284	3961.2	0.5284	3851.98	0.5284	3831.53	0.5284	3916.67		0.5284	3792.68	0.5284	3653.74	0.5284	3714.4	0.5284	3928.21
0.5288	1064.45	0.5288	1134.25	0.5288	997.654	0.5288	807.233		0.5288	3959.73	0.5288	3840.34	0.5288	3834.59	0.5288	3912.29		0.5288	3788.95	0.5288	3656.11	0.5288	3717.42	0.5288	3927.36
0.5292	1066.09	0.5292	1144.26	0.5292	985.166	0.5292	812.062		0.5292	3963.58	0.5292	3842.41	0.5292	3835.66	0.5292	3913.76		0.5292	3791.15	0.5292	3650.9	0.5292	3718.32	0.5292	3931.69
0.5296	1057.45	0.5296	1150.56	0.5296	994.009	0.5296	806.695		0.5296	3964.76	0.5296	3845.43	0.5296	3833.37	0.5296	3915.01		0.5296	3785.73	0.5296	3655.58	0.5296	3729.54	0.5296	3928.37
0.53	1063.19	0.53	1145.19	0.53	992.702	0.53	808.705		0.53	3958.73	0.53	3850.92	0.53	3829.31	0.53	3909.1		0.53	3786.29	0.53	3652.75	0.53	3722.93	0.53	3932.73
0.5304	1066.08	0.5304	1145.84	0.5304	992.374	0.5304	813.588		0.5304	3960.96	0.5304	3848.04	0.5304	3829.32	0.5304	3913.66		0.5304	3794.67	0.5304	3651.03	0.5304	3725.18	0.5304	3926.9
0.5308	1073.3	0.5308	1138.99	0.5308	991.743	0.5308	802.181		0.5308	3947.57	0.5308	3839.01	0.5308	3831.56	0.5308	3901.5		0.5308	3788.71	0.5308	3653.63	0.5308	3724.05	0.5308	3934.29
0.5312	1071.06	0.5312	1148.13	0.5312	988.548	0.5312	803.164		0.5312	3943.53	0.5312	3831.76	0.5312	3828.23	0.5312	3898.61		0.5312	3787.27	0.5312	3658.8	0.5312	3725.04	0.5312	3924.03
0.5316	1065.79	0.5316	1145.61	0.5316	990.339	0.5316	804.679		0.5316	3967.94	0.5316	3838.96	0.5316	3826.5	0.5316	3905.32		0.5316	3794.71	0.5316	3654.64	0.5316	3722.3	0.5316	3922.1
0.532	1063.45	0.532	1151.52	0.532	991.415	0.532	814.97		0.532	3955.28	0.532	3827.13	0.532	3831.91	0.532	3914.55		0.532	3788.68	0.532	3650.21	0.532	3721.35	0.532	3924.08
0.5324	1062.79	0.5324	1142.25	0.5324	992.122	0.5324	806.6		0.5324	3956.42	0.5324	3844.59	0.5324	3832.31	0.5324	3898.77		0.5324	3792.29	0.5324	3644.7	0.5324	3722.59	0.5324	3929.56
0.5328	1062.77	0.5328	1136.53	0.5328	988.471	0.5328	803.154		0.5328	3942.57	0.5328	3830.78	0.5328	3830.45	0.5328	3906.52		0.5328	3789.98	0.5328	3650.59	0.5328	3725.71	0.5328	3929.52
0.5332	1059.99	0.5332	1146.24	0.5332	990.926	0.5332	807.146		0.5332	3951.59	0.5332	3836.56	0.5332	3832.44	0.5332	3905.02		0.5332	3795.54	0.5332	3644.21	0.5332	3718.91	0.5332	3930.67
0.5336	1059.67	0.5336	1151.58	0.5336	989.602	0.5336	801.818		0.5336	3950.94	0.5336	3842.57	0.5336	3832.65	0.5336	3904.73		0.5336	3791.01	0.5336	3651.74	0.5336	3719.22	0.5336	3937.09
0.534	1065.97	0.534	1147.95	0.534	989.579	0.534	799.349		0.534	3960.11	0.534	3839.57	0.534	3834.38	0.534	3904.3		0.534	3785.02	0.534	3654.16	0.534	3718.9	0.534	3929.61
0.5344	1064.38	0.5344	1149.41	0.5344	987.58	0.5344	806.178		0.5344	3952.85	0.5344	3830.77	0.5344	3831.7	0.5344	3906.16		0.5344	3784.43	0.5344	3651.84	0.5344	3725.84	0.5344	3935.44
0.5348	1067.38	0.5348	1142.53	0.5348	991.441	0.5348	800.2		0.5348	3953.64	0.5348	3833.2	0.5348	3830.49	0.5348	3919.04		0.5348	3779.21	0.5348	3652.5	0.5348	3720.1	0.5348	3928.54
0.5352	1065.41	0.5352	1137.27	0.5352	992.702	0.5352	801.593		0.5352	3965.41	0.5352	3838.54	0.5352	3831.28	0.5352	3902.12		0.5352	3784.87	0.5352	3648.3	0.5352	3717.44	0.5352	3929.34
0.5356	1072.81	0.5356	1140.55	0.5356	990.761	0.5356	806.332		0.5356	3957.32	0.5356	3834.96	0.5356	3829.29	0.5356	3912.6		0.5356	3783.64	0.5356	3648.24	0.5356	3721.76	0.5356	3931.08
0.536	1067.57	0.536	1143.41	0.536	985.129	0.536	805.157		0.536	3948.89	0.536	3834.99	0.536	3829.3	0.536	3913.73		0.536	3794.8	0.536	3650.34	0.536	3716.98	0.536	3924.35
0.5364	1069.66	0.5364	1145.87	0.5364	990.767	0.5364	807.498		0.5364	3941.2	0.5364	3837.82	0.5364	3834.61	0.5364	3907.26		0.5364	3789.6	0.5364	3650.56	0.5364	3721.38	0.5364	3927.26
0.5368	1068.69	0.5368	1150.99	0.5368	990.698	0.5368	799.927		0.5368	3951.24	0.5368	3826.89	0.5368	3831.75	0.5368	3912.09		0.5368	3782.3	0.5368	3649.35	0.5368	3720.68	0.5368	3924.56
0.5372	1060.89	0.5372	1143.81	0.5372	981.116	0.5372	805.161		0.5372	3956.26	0.5372	3825.74	0.5372	3834.13	0.5372	3910.57		0.5372	3779.82	0.5372	3650.89	0.5372	3715.17	0.5372	3930.41
0.5376	1070.9	0.5376	1140.9	0.5376	986.279	0.5376	805.953		0.5376	3934.47	0.5376	3829.14	0.5376	3830.55	0.5376	3904.7		0.5376	3781.63	0.5376	3649.32	0.5376	3720.88	0.5376	3927.28
0.538	1067.31	0.538	1136.17	0.538	989.476	0.538	800.344		0.538	3949.54	0.538	3826.22	0.538	3829.01	0.538	3913.43		0.538	3778.71	0.538	3650.3	0.538	3722.34	0.538	3929.21
0.5384	1064.18	0.5384	1133.28	0.5384	987.659	0.5384	799.298		0.5384	3959.38	0.5384	3827.74	0.5384	3825.96	0.5384	3907.68		0.5384	3784.78	0.5384	3646.76	0.5384	3729.62	0.5384	3943.19
0.5388	1058.14	0.5388	1142.49	0.5388	998.567	0.5388	799.11		0.5388	3926.77	0.5388	3828.94	0.5388	3832.61	0.5388	3900.1		0.5388	3776.88	0.5388	3647.04	0.5388	3722.21	0.5388	3933.67
0.5392	1063.08	0.5392	1141.55	0.5392	987.93	0.5392	803.727		0.5392	3939.69	0.5392	3829.2	0.5392	3829.18	0.5392	3906.25		0.5392	3778.12	0.5392	3646.86	0.5392	3721.85	0.5392	3923.26
0.5396	1062.9	0.5396	1145.32	0.5396	988.406	0.5396	805.316		0.5396	3944.96	0.5396	3830.8	0.5396	3826.26	0.5396	3914.52		0.5396	3780.16	0.5396	3647.67	0.5396	3718.43	0.5396	3924.18
0.54	1065.91	0.54	1135.62	0.54	991.358	0.54	805.044		0.54	3935.58	0.54	3831.58	0.54	3826.82	0.54	3906.48		0.54	3784.28	0.54	3642.68	0.54	3719.91	0.54	3925.01
0.5404	1067.72	0.5404	1139.13	0.5404	981.539	0.5404	805.664		0.5404	3948.68	0.5404	3833.29	0.5404	3823.39	0.5404	3917.75		0.5404	3788	0.5404	3642.6	0.5404	3724.6	0.5404	3930.61
0.5408	1064.46	0.5408	1139.28	0.5408	983.364	0.5408	803.158		0.5408	3966.13	0.5408	3816.93	0.5408	3829.27	0.5408	3922.66		0.5408	3780.01	0.5408	3651.99	0.5408	3713.69	0.5408	3931.42
0.5412	1066.37	0.5412	1140.29	0.5412	977.465	0.5412	799.746		0.5412	3955.1	0.5412	3826.05	0.5412	3827.34	0.5412	3919.12		0.5412	3794.2	0.5412	3649.14	0.5412	3714.25	0.5412	3933.46
0.5416	1060.73	0.5416	1144.06	0.5416	982.191	0.5416	800.009		0.5416	3958.86	0.5416	3834.54	0.5416	3827.21	0.5416	3924.05		0.5416	3771.53	0.5416	3648.73	0.5416	3716.25	0.5416	3925.65
0.542	1062.07	0.542	1144.12	0.542	985.558	0.542	802.569		0.542	3948.39	0.542	3829.87	0.542	3829.54	0.542	3904.38		0.542	3773.09	0.542	3647.71	0.542	3711.43	0.542	3924.28
0.5424	1066.82	0.5424	1140.3	0.5424	985.137	0.5424	800.944		0.5424	3945.48	0.5424	3822.03	0.5424	3827.7	0.5424	3909.32		0.5424	3767.37	0.5424	3648.64	0.5424	3723.47	0.5424	3929.37
0.5428	1071.12	0.5428	1148.7	0.5428	977.571	0.5428	800.615		0.5428	3957.61	0.5428	3819.9	0.5428	3829.31	0.5428	3898.06		0.5428	3779.79	0.5428	3647.72	0.5428	3714.25	0.5428	3919.77
0.5432	1070.39	0.5432	1153.21	0.5432	978.601	0.5432	803.934		0.5432	3956.86	0.5432	3840.74	0.5432	3825.32	0.5432	3903.12		0.5432	3784.03	0.5432	3650.14	0.5432	3709.91	0.5432	3919.82
0.5436	1064.27	0.5436	1148.86	0.5436	982.621	0.5436	802.925		0.5436	3959.37	0.5436	3839.39	0.5436	3828.74	0.5436	3919.42		0.5436	3765.69	0.5436	3639.85	0.5436	3723.38	0.5436	3926.41
0.544	1066.3	0.544	1146.92	0.544	987.49	0.544	800.222		0.544	3958.56	0.544	3839.07	0.544	3821.7	0.544	3907.19		0.544	3774.67	0.544	3653.32	0.544	3715.99	0.544	3922.85
0.5444	1065.54	0.5444	1142.68	0.5444	985.804	0.5444	794.664		0.5444	3950.25	0.5444	3837.83	0.5444	3828.62	0.5444	3912.26		0.5444	3781.04	0.5444	3647.8	0.5444	3721.04	0.5444	3926.86
0.5448	1068.03	0.5448	1150.92	0.5448	979.354	0.5448	805.857		0.5448	3947.84	0.5448	3827.5	0.5448	3829.11	0.5448	3900.87		0.5448	3777.4	0.5448	3646.64	0.5448	3719.85	0.5448	3931.58
0.5452	1058.33	0.5452	1142.13	0.5452	978.532	0.5452	804.912		0.5452	3963.6	0.5452	3828.41	0.5452	3829.97	0.5452	3893.43		0.5452	3773.91	0.5452	3648.31	0.5452	3724.26	0.5452	3928.97
0.5456	1055.41	0.5456	1140.75	0.5456	977.357	0.5456	798.773		0.5456	3955.53	0.5456	3825.83	0.5456	3828.54	0.5456	3904.47		0.5456	3777.75	0.5456	3647.5	0.5456	3709.48	0.5456	3926.72
0.546	1064.53	0.546	1145.24	0.546	983.467	0.546	795.022		0.546	3950.82	0.546	3821.72	0.546	3826.27	0.546	3917.81		0.546	3779.33	0.546	3648.41	0.546	3713.45	0.546	3931.06
0.5464	1057.95	0.5464	1141.59	0.5464	985.581	0.5464	795.633		0.5464	3941.89	0.5464	3823.01	0.5464	3828.47	0.5464	3910.3		0.5464	3782.69	0.5464	3641.79	0.5464	3718.07	0.5464	3926.89
0.5468	1066.99	0.5468	1145.46	0.5468	987.991	0.5468	800.123		0.5468	3965.44	0.5468	3824.07	0.5468	3825.74	0.5468	3914.46		0.5468	3777.55	0.5468	3643.3	0.5468	3717.13	0.5468	3929.96
0.5472	1069.04	0.5472	1136.44	0.5472	989.607	0.5472	801.288		0.5472	3949.78	0.5472	3827.67	0.5472	3826.99	0.5472	3928.17		0.5472	3780.83	0.5472	3644.2	0.5472	3697.64	0.5472	3929.26
0.5476	1065.84	0.5476	1136.89	0.5476	979.697	0.5476	792.474		0.5476	3942.95	0.5476	3833.28	0.5476	3823.6	0.5476	3899.82		0.5476	3789.76	0.5476	3644.59	0.5476	3710.15	0.5476	3925.2
0.548	1066.75	0.548	1147.91	0.548	980.16	0.548	800.95		0.548	3933.68	0.548	3826.04	0.548	3827.14	0.548	3903.19		0.548	3777.84	0.548	3648.86	0.548	3714.02	0.548	3927.86
0.5484	1065.45	0.5484	1146.91	0.5484	985.284	0.5484	804.382		0.5484	3947.97	0.5484	3827.48	0.5484	3825.15	0.5484	3915.99		0.5484	3774.16	0.5484	3647.62	0.5484	3710.34	0.5484	3925.76
0.5488	1065.14	0.5488	1148.83	0.5488	992.139	0.5488	794.42		0.5488	3952.83	0.5488	3827.35	0.5488	3825.42	0.5488	3910.77		0.5488	3785.59	0.5488	3638.29	0.5488	3711.45	0.5488	3928.56
0.5492	1060.6	0.5492	1151.42	0.5492	989.864	0.5492	799.569		0.5492	3941.87	0.5492	3824.09	0.5492	3821.75	0.5492	3908.78		0.5492	3785.32	0.5492	3641.43	0.5492	3704.9	0.5492	3917.3
0.5496	1062.1	0.5496	1150.02	0.5496	987.659	0.5496	795.137		0.5496	3947.5	0.5496	3828.99	0.5496	3825.21	0.5496	3913.89		0.5496	3780.49	0.5496	3635.34	0.5496	3710.65	0.5496	3922.84
0.55	1058	0.55	1143.77	0.55	981.648	0.55	799.495		0.55	3968.18	0.55	3825.78	0.55	3826.03	0.55	3906.61		0.55	3775.91	0.55	3642.62	0.55	3708.96	0.55	3914.37
0.5504	1060.56	0.5504	1137.28	0.5504	984.784	0.5504	799.662		0.5504	3949.13	0.5504	3824.35	0.5504	3828.62	0.5504	3909.53		0.5504	3780.2	0.5504	3643.58	0.5504	3702.89	0.5504	3923.21
0.5508	1065.22	0.5508	1139.19	0.5508	988.076	0.5508	796.149		0.5508	3948.39	0.5508	3823.07	0.5508	3831.03	0.5508	3912.17		0.5508	3770.51	0.5508	3644.49	0.5508	3712.49	0.5508	3924.05
0.5512	1062.91	0.5512	1147.76	0.5512	988.369	0.5512	794.618		0.5512	3954.91	0.5512	3824.48	0.5512	3826.97	0.5512	3904.96		0.5512	3769.23	0.5512	3644.9	0.5512	3714.08	0.5512	3919.49
0.5516	1057.75	0.5516	1142.73	0.5516	984.953	0.5516	796.713		0.5516	3956.42	0.5516	3820.99	0.5516	3827.42	0.5516	3911.35		0.5516	3763.8	0.5516	3645.71	0.5516	3707.9	0.5516	3918.95
0.552	1054.4	0.552	1139.36	0.552	987.772	0.552	794.324		0.552	3948.9	0.552	3816.33	0.552	3824.86	0.552	3909.95		0.552	3773.43	0.552	3646.62	0.552	3715.26	0.552	3915.92
0.5524	1055.53	0.5524	1146.11	0.5524	986.977	0.5524	795.989		0.5524	3961.39	0.5524	3822.49	0.5524	3826.82	0.5524	3898.67		0.5524	3767.04	0.5524	3641.64	0.5524	3712.82	0.5524	3919.56
0.5528	1064.87	0.5528	1147.5	0.5528	982.808	0.5528	799.056		0.5528	3956.82	0.5528	3827.8	0.5528	3825.14	0.5528	3907.41		0.5528	3765.26	0.5528	3649.9	0.5528	3713.02	0.5528	3934.74
0.5532	1064.96	0.5532	1141.87	0.5532	981.712	0.5532	798.176		0.5532	3955.14	0.5532	3829.68	0.5532	3826.74	0.5532	3909.46		0.5532	3767.1	0.5532	3640.98	0.5532	3710.65	0.5532	3924.3
0.5536	1062.71	0.5536	1137.21	0.5536	986.061	0.5536	799.666		0.5536	3969.08	0.5536	3835.1	0.5536	3822.67	0.5536	3905.97		0.5536	3780.17	0.5536	3639.83	0.5536	3702.34	0.5536	3934.03
0.554	1058.58	0.554	1146.46	0.554	979.842	0.554	796.112		0.554	3956.32	0.554	3828.45	0.554	3829.15	0.554	3902.01		0.554	3784.18	0.554	3642.94	0.554	3701.9	0.554	3923.83
0.5544	1059.1	0.5544	1142.59	0.5544	972.728	0.5544	803.284		0.5544	3949.82	0.5544	3831.92	0.5544	3825.02	0.5544	3911.87		0.5544	3782.59	0.5544	3635	0.5544	3708.62	0.5544	3928.08
0.5548	1056.7	0.5548	1144.04	0.5548	974.425	0.5548	798.839		0.5548	3946.86	0.5548	3823.17	0.5548	3825.29	0.5548	3903.44		0.5548	3785.97	0.5548	3636.69	0.5548	3704.8	0.5548	3932.05
0.5552	1058.71	0.5552	1138.22	0.5552	979.392	0.5552	796.633		0.5552	3954.67	0.5552	3827.18	0.5552	3833.06	0.5552	3896.81		0.5552	3783.14	0.5552	3633.84	0.5552	3713.4	0.5552	3920.79
0.5556	1060.32	0.5556	1137.19	0.5556	975.985	0.5556	791.349		0.5556	3943.22	0.5556	3828.47	0.5556	3824.89	0.5556	3903.01		0.5556	3778.35	0.5556	3639.77	0.5556	3710.92	0.5556	3920.73
0.556	1062.92	0.556	1142.23	0.556	981.599	0.556	791.946		0.556	3953.34	0.556	3826.99	0.556	3827.77	0.556	3897.07		0.556	3777.68	0.556	3637.83	0.556	3716.12	0.556	3927.27
0.5564	1056.86	0.5564	1132.56	0.5564	980.317	0.5564	794.128		0.5564	3955.49	0.5564	3826.15	0.5564	3824.48	0.5564	3909.63		0.5564	3781.2	0.5564	3639.79	0.5564	3716.52	0.5564	3924.33
0.5568	1056.92	0.5568	1147.16	0.5568	985.209	0.5568	793.986		0.5568	3955.85	0.5568	3833	0.5568	3825.19	0.5568	3907.11		0.5568	3777.89	0.5568	3636.05	0.5568	3709.43	0.5568	3923.14
0.5572	1056.45	0.5572	1142.37	0.5572	971.991	0.5572	795.975		0.5572	3966.03	0.5572	3838.65	0.5572	3828.28	0.5572	3922.55		0.5572	3789.37	0.5572	3629.75	0.5572	3717.92	0.5572	3926.72
0.5576	1058.6	0.5576	1150.03	0.5576	978.027	0.5576	794.336		0.5576	3960.02	0.5576	3845.1	0.5576	3826.44	0.5576	3911.02		0.5576	3780.52	0.5576	3629.28	0.5576	3722.85	0.5576	3924.77
0.558	1056.35	0.558	1144.56	0.558	988.005	0.558	792.785		0.558	3950.93	0.558	3837.33	0.558	3831.73	0.558	3907.81		0.558	3773.12	0.558	3637.83	0.558	3716.06	0.558	3925.68
0.5584	1058.82	0.5584	1137.97	0.5584	978.741	0.5584	794.749		0.5584	3950	0.5584	3825.61	0.5584	3835.15	0.5584	3908.21		0.5584	3773.93	0.5584	3641.03	0.5584	3702.21	0.5584	3929.05
0.5588	1061.78	0.5588	1140.43	0.5588	980.239	0.5588	788.933		0.5588	3951.98	0.5588	3831.21	0.5588	3822.98	0.5588	3907.92		0.5588	3778.33	0.5588	3637.95	0.5588	3711.79	0.5588	3924.44
0.5592	1060.14	0.5592	1143.65	0.5592	987.417	0.5592	791.196		0.5592	3967.9	0.5592	3828.28	0.5592	3822.84	0.5592	3903.94		0.5592	3781.16	0.5592	3639.05	0.5592	3713.01	0.5592	3924.88
0.5596	1058.89	0.5596	1145.37	0.5596	979.425	0.5596	790.565		0.5596	3961.88	0.5596	3826.26	0.5596	3825.12	0.5596	3902.57		0.5596	3783.8	0.5596	3636.57	0.5596	3707.25	0.5596	3927.28
0.56	1062.64	0.56	1149.73	0.56	978.876	0.56	797.383		0.56	3954.8	0.56	3830.81	0.56	3832.7	0.56	3902.66		0.56	3777.82	0.56	3639.31	0.56	3706.33	0.56	3929.89
0.5604	1061.82	0.5604	1147.36	0.5604	987.25	0.5604	790.337		0.5604	3951.46	0.5604	3833.73	0.5604	3827.76	0.5604	3911.26		0.5604	3775.05	0.5604	3635.3	0.5604	3711.76	0.5604	3917.93
0.5608	1060.29	0.5608	1134.67	0.5608	982.111	0.5608	784.877		0.5608	3950.13	0.5608	3821.99	0.5608	3826.74	0.5608	3900.25		0.5608	3770.43	0.5608	3626.98	0.5608	3704.5	0.5608	3920.02
0.5612	1064	0.5612	1138.57	0.5612	980.498	0.5612	789.737		0.5612	3958.02	0.5612	3825.65	0.5612	3821.91	0.5612	3900.83		0.5612	3763.09	0.5612	3626.81	0.5612	3708.78	0.5612	3913.63
0.5616	1063.07	0.5616	1144.08	0.5616	983.417	0.5616	786.087		0.5616	3949.1	0.5616	3829.53	0.5616	3825.27	0.5616	3911.08		0.5616	3768.49	0.5616	3637.95	0.5616	3714.22	0.5616	3924.72
0.562	1064.24	0.562	1147.95	0.562	983.053	0.562	786.795		0.562	3943.02	0.562	3831.37	0.562	3828.22	0.562	3899.03		0.562	3764.58	0.562	3638.38	0.562	3711.5	0.562	3924.3
0.5624	1065.4	0.5624	1149.18	0.5624	979.696	0.5624	783.083		0.5624	3952.29	0.5624	3839.51	0.5624	3825.67	0.5624	3915.09		0.5624	3771.87	0.5624	3633.49	0.5624	3720.13	0.5624	3915.54
0.5628	1063.73	0.5628	1141.36	0.5628	976.52	0.5628	784.801		0.5628	3960.43	0.5628	3830.06	0.5628	3822.68	0.5628	3892.59		0.5628	3776.76	0.5628	3635.35	0.5628	3705.59	0.5628	3918.5
0.5632	1068.1	0.5632	1137.91	0.5632	981.512	0.5632	785.606		0.5632	3942.35	0.5632	3829.68	0.5632	3829.27	0.5632	3908.8		0.5632	3771.93	0.5632	3633.83	0.5632	3707.11	0.5632	3917.57
0.5636	1064.25	0.5636	1139.49	0.5636	973.396	0.5636	790.077		0.5636	3974.81	0.5636	3825.98	0.5636	3826.56	0.5636	3906.29		0.5636	3781.87	0.5636	3629.81	0.5636	3706.68	0.5636	3915.45
0.564	1049.78	0.564	1140.19	0.564	981.453	0.564	785.222		0.564	3969.87	0.564	3842.55	0.564	3827.03	0.564	3911.6		0.564	3773.35	0.564	3628.43	0.564	3703.2	0.564	3928.58
0.5644	1064.21	0.5644	1139.43	0.5644	978.448	0.5644	789.566		0.5644	3972.68	0.5644	3827.9	0.5644	3827.05	0.5644	3906.62		0.5644	3778.14	0.5644	3633.38	0.5644	3706.29	0.5644	3927.06
0.5648	1062.85	0.5648	1144.4	0.5648	975.298	0.5648	796.835		0.5648	3945.52	0.5648	3835.53	0.5648	3825.46	0.5648	3915.53		0.5648	3774.33	0.5648	3631.74	0.5648	3708.35	0.5648	3924.14
0.5652	1055.79	0.5652	1151.04	0.5652	982.016	0.5652	791.771		0.5652	3949.07	0.5652	3838.38	0.5652	3827.67	0.5652	3910.71		0.5652	3771.36	0.5652	3630.94	0.5652	3708.23	0.5652	3925.43
0.5656	1052.89	0.5656	1147.35	0.5656	977.2	0.5656	786.416		0.5656	3960.24	0.5656	3826.56	0.5656	3824.22	0.5656	3920.6		0.5656	3776.58	0.5656	3628.63	0.5656	3707.14	0.5656	3922.64
0.566	1056.07	0.566	1132.94	0.566	975.593	0.566	781.37		0.566	3952.91	0.566	3835.63	0.566	3830.74	0.566	3902.17		0.566	3770.09	0.566	3627.16	0.566	3702.14	0.566	3925.8
0.5664	1058.64	0.5664	1134.44	0.5664	978.019	0.5664	780.705		0.5664	3956.37	0.5664	3830.35	0.5664	3828.76	0.5664	3905.86		0.5664	3783.35	0.5664	3622.73	0.5664	3702.3	0.5664	3920.17
0.5668	1052.37	0.5668	1137.21	0.5668	978.019	0.5668	781.565		0.5668	3952.35	0.5668	3840.27	0.5668	3829.25	0.5668	3890.14		0.5668	3782.49	0.5668	3630.3	0.5668	3705.42	0.5668	3918.65
0.5672	1051.48	0.5672	1130.51	0.5672	970.281	0.5672	781.548		0.5672	3952.39	0.5672	3835.54	0.5672	3827.98	0.5672	3902.91		0.5672	3774.58	0.5672	3625.73	0.5672	3708.42	0.5672	3927.34
0.5676	1052.15	0.5676	1144.78	0.5676	976.402	0.5676	782.051		0.5676	3944.41	0.5676	3831.17	0.5676	3824.98	0.5676	3899		0.5676	3775.69	0.5676	3629.08	0.5676	3699.54	0.5676	3922.24
0.568	1054.11	0.568	1144.02	0.568	982.483	0.568	775.742		0.568	3938.29	0.568	3826.94	0.568	3827.18	0.568	3899.08		0.568	3769.93	0.568	3631.54	0.568	3702.66	0.568	3922.79
0.5684	1046.14	0.5684	1137.74	0.5684	978.304	0.5684	785.044		0.5684	3971.58	0.5684	3830.81	0.5684	3826.78	0.5684	3901.82		0.5684	3777.97	0.5684	3632.23	0.5684	3704.92	0.5684	3920.45
0.5688	1051.59	0.5688	1146.31	0.5688	975.145	0.5688	779.599		0.5688	3956.31	0.5688	3825.58	0.5688	3825.47	0.5688	3901.33		0.5688	3767.33	0.5688	3629.32	0.5688	3709.65	0.5688	3920.9
0.5692	1057.93	0.5692	1142.63	0.5692	975.755	0.5692	783.625		0.5692	3969.22	0.5692	3827	0.5692	3827.29	0.5692	3891.81		0.5692	3772.64	0.5692	3630.41	0.5692	3699.16	0.5692	3926.83
0.5696	1048.97	0.5696	1141.17	0.5696	973.073	0.5696	786.207		0.5696	3964.41	0.5696	3826.8	0.5696	3826.66	0.5696	3897.91		0.5696	3767.73	0.5696	3627.17	0.5696	3699.98	0.5696	3924.95
0.57	1056.77	0.57	1143.02	0.57	974.661	0.57	789.13		0.57	3945.89	0.57	3841.08	0.57	3826.06	0.57	3902.09		0.57	3771.61	0.57	3628.26	0.57	3707.11	0.57	3926.79
0.5704	1057.95	0.5704	1150.12	0.5704	973.651	0.5704	780.906		0.5704	3940.13	0.5704	3830.57	0.5704	3829.44	0.5704	3899.98		0.5704	3773.34	0.5704	3628.99	0.5704	3703.96	0.5704	3927.17
0.5708	1053.84	0.5708	1146.46	0.5708	977.308	0.5708	784.865		0.5708	3969.71	0.5708	3823.91	0.5708	3821.65	0.5708	3893.96		0.5708	3773.72	0.5708	3628.47	0.5708	3694	0.5708	3928.36
0.5712	1058.76	0.5712	1143.99	0.5712	980.457	0.5712	784.813		0.5712	3955.03	0.5712	3829.38	0.5712	3826.26	0.5712	3890.74		0.5712	3774.04	0.5712	3626.91	0.5712	3699.39	0.5712	3926.63
0.5716	1053.59	0.5716	1143.55	0.5716	974.935	0.5716	786.569		0.5716	3948.41	0.5716	3829.92	0.5716	3819.06	0.5716	3895.95		0.5716	3774.68	0.5716	3621.4	0.5716	3708.82	0.5716	3926.9
0.572	1062.65	0.572	1139.08	0.572	981.645	0.572	784.272		0.572	3961.96	0.572	3823.17	0.572	3820.82	0.572	3904.8		0.572	3766.13	0.572	3623.03	0.572	3707.71	0.572	3931.65
0.5724	1053.62	0.5724	1140.71	0.5724	983.197	0.5724	774.375		0.5724	3957.39	0.5724	3828.37	0.5724	3827.77	0.5724	3901.5		0.5724	3781.09	0.5724	3623.19	0.5724	3709.89	0.5724	3922.34
0.5728	1054.53	0.5728	1142.53	0.5728	979.387	0.5728	782.776		0.5728	3957.86	0.5728	3846.26	0.5728	3826.41	0.5728	3897.61		0.5728	3780.11	0.5728	3624.16	0.5728	3701.45	0.5728	3923.98
0.5732	1054.74	0.5732	1147.1	0.5732	979.629	0.5732	785.967		0.5732	3957.69	0.5732	3837.53	0.5732	3826.33	0.5732	3909.01		0.5732	3767.55	0.5732	3628.31	0.5732	3704.8	0.5732	3923.11
0.5736	1058.55	0.5736	1137.56	0.5736	977.56	0.5736	788.385		0.5736	3970.83	0.5736	3839.71	0.5736	3829.15	0.5736	3912.37		0.5736	3769.32	0.5736	3629.19	0.5736	3703.97	0.5736	3923.95
0.574	1058.22	0.574	1139.89	0.574	976.125	0.574	779.539		0.574	3964.6	0.574	3834.03	0.574	3824.57	0.574	3894.76		0.574	3771.33	0.574	3626.84	0.574	3706.29	0.574	3918.92
0.5744	1057.18	0.5744	1143.56	0.5744	983.062	0.5744	783.589		0.5744	3959.47	0.5744	3831.04	0.5744	3827.14	0.5744	3902.33		0.5744	3758.76	0.5744	3624.34	0.5744	3693.71	0.5744	3929.73
0.5748	1054.74	0.5748	1142.52	0.5748	975.081	0.5748	782.964		0.5748	3954.56	0.5748	3832.19	0.5748	3823.42	0.5748	3908.16		0.5748	3766.33	0.5748	3620.88	0.5748	3703.69	0.5748	3921.94
0.5752	1055.72	0.5752	1139.85	0.5752	974.841	0.5752	779.429		0.5752	3957.24	0.5752	3834.32	0.5752	3824.15	0.5752	3902.83		0.5752	3751.09	0.5752	3621.85	0.5752	3697.59	0.5752	3923.5
0.5756	1060.04	0.5756	1138.15	0.5756	974.943	0.5756	773.064		0.5756	3948.8	0.5756	3831.67	0.5756	3828.6	0.5756	3904.16		0.5756	3754.49	0.5756	3627.03	0.5756	3699.23	0.5756	3929.07
0.576	1052.25	0.576	1150.25	0.576	974.556	0.576	783.408		0.576	3952.78	0.576	3824.69	0.576	3824.41	0.576	3905.77		0.576	3752.87	0.576	3623.88	0.576	3699.4	0.576	3918.84
0.5764	1061.79	0.5764	1150.31	0.5764	982.387	0.5764	777.002		0.5764	3951.22	0.5764	3829.39	0.5764	3827.4	0.5764	3901.47		0.5764	3756.95	0.5764	3627.58	0.5764	3702.31	0.5764	3907.18
0.5768	1056.51	0.5768	1145.87	0.5768	976.153	0.5768	775.296		0.5768	3959.01	0.5768	3827.53	0.5768	3831.36	0.5768	3913.1		0.5768	3757.27	0.5768	3628.04	0.5768	3695.6	0.5768	3922.02
0.5772	1065.24	0.5772	1139.55	0.5772	968.077	0.5772	777.397		0.5772	3955.74	0.5772	3827.27	0.5772	3826.74	0.5772	3895.59		0.5772	3759.72	0.5772	3628.1	0.5772	3702.84	0.5772	3925.74
0.5776	1059.29	0.5776	1140.57	0.5776	972.395	0.5776	782.362		0.5776	3956.9	0.5776	3823.88	0.5776	3832.16	0.5776	3890.94		0.5776	3774.53	0.5776	3630.09	0.5776	3702.82	0.5776	3920.18
0.578	1055.16	0.578	1139.58	0.578	975.857	0.578	785.56		0.578	3941.29	0.578	3828.57	0.578	3826.15	0.578	3911.66		0.578	3766.43	0.578	3629.42	0.578	3702.74	0.578	3913.17
0.5784	1053.7	0.5784	1145.19	0.5784	978.087	0.5784	771.514		0.5784	3962.93	0.5784	3843.84	0.5784	3826.18	0.5784	3904.91		0.5784	3771.85	0.5784	3624.37	0.5784	3706.43	0.5784	3919.1
0.5788	1058.74	0.5788	1138.18	0.5788	979.01	0.5788	777.36		0.5788	3955.65	0.5788	3829.28	0.5788	3826	0.5788	3904.33		0.5788	3763.46	0.5788	3627.66	0.5788	3698.97	0.5788	3920.62
0.5792	1062.32	0.5792	1136.28	0.5792	984.007	0.5792	775.422		0.5792	3968.3	0.5792	3834.81	0.5792	3824.73	0.5792	3908.02		0.5792	3766.2	0.5792	3630.63	0.5792	3699.56	0.5792	3927.74
0.5796	1057.47	0.5796	1132.9	0.5796	980.664	0.5796	774.122		0.5796	3957.53	0.5796	3832.31	0.5796	3827.51	0.5796	3895.33		0.5796	3772.9	0.5796	3629.34	0.5796	3704.91	0.5796	3921.1
0.58	1064.54	0.58	1139.04	0.58	973.947	0.58	777.457		0.58	3951.18	0.58	3822.53	0.58	3828.71	0.58	3903.9		0.58	3767.19	0.58	3621.24	0.58	3691.05	0.58	3921.69
0.5804	1052.49	0.5804	1134.78	0.5804	973.287	0.5804	776.295		0.5804	3941.19	0.5804	3836.06	0.5804	3825.63	0.5804	3901.82		0.5804	3781.51	0.5804	3628.83	0.5804	3701.59	0.5804	3923.69
0.5808	1056.01	0.5808	1141.82	0.5808	973.486	0.5808	775.671		0.5808	3946.63	0.5808	3828.28	0.5808	3824.64	0.5808	3903.67		0.5808	3770.98	0.5808	3614.69	0.5808	3701.08	0.5808	3924.14
0.5812	1052.86	0.5812	1141.12	0.5812	978.755	0.5812	776.298		0.5812	3960.21	0.5812	3819.36	0.5812	3826.77	0.5812	3900.91		0.5812	3768.38	0.5812	3624.28	0.5812	3705.39	0.5812	3918.34
0.5816	1055.07	0.5816	1140.34	0.5816	972.016	0.5816	783.087		0.5816	3935.5	0.5816	3820.27	0.5816	3823.3	0.5816	3893.65		0.5816	3765.87	0.5816	3622.48	0.5816	3699.65	0.5816	3918.49
0.582	1054.07	0.582	1131.3	0.582	975.206	0.582	781.809		0.582	3939.02	0.582	3824.29	0.582	3827.62	0.582	3904.5		0.582	3761.41	0.582	3619.7	0.582	3699.93	0.582	3918.77
0.5824	1056.75	0.5824	1138	0.5824	976.329	0.5824	769.108		0.5824	3950.53	0.5824	3828.61	0.5824	3834.52	0.5824	3900.16		0.5824	3764.7	0.5824	3622.53	0.5824	3696.48	0.5824	3918.25
0.5828	1050.42	0.5828	1134.91	0.5828	975.756	0.5828	773.107		0.5828	3945.32	0.5828	3820.57	0.5828	3826.02	0.5828	3908.79		0.5828	3778.71	0.5828	3622.42	0.5828	3694.14	0.5828	3924.47
0.5832	1050.83	0.5832	1129.82	0.5832	978.083	0.5832	766.027		0.5832	3952.48	0.5832	3811.83	0.5832	3826.33	0.5832	3895.18		0.5832	3766.65	0.5832	3622.41	0.5832	3695.97	0.5832	3918.79
0.5836	1052.5	0.5836	1132.6	0.5836	971.68	0.5836	777.223		0.5836	3961.66	0.5836	3821.61	0.5836	3825.71	0.5836	3893.23		0.5836	3773.3	0.5836	3620.41	0.5836	3702.37	0.5836	3923.54
0.584	1052.62	0.584	1134.07	0.584	972.348	0.584	770.812		0.584	3966.35	0.584	3826.23	0.584	3823.32	0.584	3907.52		0.584	3765.46	0.584	3622.6	0.584	3699.68	0.584	3927.61
0.5844	1052.43	0.5844	1137.67	0.5844	971.33	0.5844	778.365		0.5844	3959.01	0.5844	3828.54	0.5844	3826.71	0.5844	3897.58		0.5844	3766.54	0.5844	3621.97	0.5844	3699.35	0.5844	3918.58
0.5848	1056.23	0.5848	1147.12	0.5848	972.846	0.5848	778.77		0.5848	3946.87	0.5848	3823.51	0.5848	3826.44	0.5848	3906.23		0.5848	3771.46	0.5848	3619.97	0.5848	3699.84	0.5848	3914.63
0.5852	1049.21	0.5852	1140.88	0.5852	981.493	0.5852	767.689		0.5852	3948.35	0.5852	3822.47	0.5852	3823.64	0.5852	3897.47		0.5852	3762.77	0.5852	3622.48	0.5852	3702.71	0.5852	3922.41
0.5856	1056.8	0.5856	1139.85	0.5856	973.948	0.5856	761.981		0.5856	3952.1	0.5856	3819.17	0.5856	3832.63	0.5856	3900.47		0.5856	3762	0.5856	3620.53	0.5856	3701.6	0.5856	3923.24
0.586	1048.43	0.586	1134.85	0.586	971.76	0.586	775.593		0.586	3946.63	0.586	3821.21	0.586	3822.82	0.586	3900.74		0.586	3774.15	0.586	3617.41	0.586	3708.13	0.586	3916.41
0.5864	1051.72	0.5864	1140.33	0.5864	972.347	0.5864	774.792		0.5864	3950.46	0.5864	3827.04	0.5864	3831	0.5864	3902.55		0.5864	3773.06	0.5864	3618.91	0.5864	3702.46	0.5864	3913.46
0.5868	1047.52	0.5868	1138.7	0.5868	974.032	0.5868	777.42		0.5868	3945.85	0.5868	3817.04	0.5868	3826.54	0.5868	3902.93		0.5868	3762.86	0.5868	3615.7	0.5868	3703.91	0.5868	3914.97
0.5872	1052.59	0.5872	1137.3	0.5872	970.367	0.5872	775.749		0.5872	3936.23	0.5872	3818.93	0.5872	3825.54	0.5872	3908.18		0.5872	3767.99	0.5872	3619.68	0.5872	3700.44	0.5872	3919.39
0.5876	1051.68	0.5876	1138.12	0.5876	969.855	0.5876	778.845		0.5876	3925.23	0.5876	3831.52	0.5876	3823.91	0.5876	3906.61		0.5876	3763.92	0.5876	3612.16	0.5876	3701.71	0.5876	3918.01
0.588	1047.89	0.588	1135.27	0.588	972.262	0.588	774.93		0.588	3964.25	0.588	3822.01	0.588	3826.94	0.588	3909.15		0.588	3764.77	0.588	3614.84	0.588	3697.63	0.588	3919.84
0.5884	1052.28	0.5884	1140.77	0.5884	966.158	0.5884	768.265		0.5884	3947.36	0.5884	3807.67	0.5884	3820.45	0.5884	3904.26		0.5884	3772.26	0.5884	3620.37	0.5884	3698.15	0.5884	3912.28
0.5888	1055.67	0.5888	1131.98	0.5888	969.979	0.5888	763.486		0.5888	3955.66	0.5888	3821.89	0.5888	3828.5	0.5888	3912.37		0.5888	3762.02	0.5888	3613.9	0.5888	3694.09	0.5888	3913.88
0.5892	1050.64	0.5892	1137.96	0.5892	971.316	0.5892	768.165		0.5892	3948.59	0.5892	3831.64	0.5892	3823.95	0.5892	3903.2		0.5892	3762.49	0.5892	3620.52	0.5892	3696.87	0.5892	3915.67
0.5896	1050.49	0.5896	1142.62	0.5896	973.92	0.5896	776.295		0.5896	3944.89	0.5896	3824.95	0.5896	3824.54	0.5896	3902.82		0.5896	3756.58	0.5896	3617.29	0.5896	3699.14	0.5896	3913.76
0.59	1049.71	0.59	1142.66	0.59	970.704	0.59	772.119		0.59	3948.71	0.59	3822.58	0.59	3823.87	0.59	3908.21		0.59	3766.31	0.59	3619.97	0.59	3698.93	0.59	3909.52
0.5904	1050.71	0.5904	1137.55	0.5904	973.76	0.5904	769.529		0.5904	3953.93	0.5904	3824.58	0.5904	3831.84	0.5904	3913.01		0.5904	3767.32	0.5904	3620.87	0.5904	3697.35	0.5904	3913.56
0.5908	1053.76	0.5908	1140.55	0.5908	972.29	0.5908	766.52		0.5908	3958.37	0.5908	3820.33	0.5908	3827.89	0.5908	3902.56		0.5908	3760.65	0.5908	3614.75	0.5908	3701.71	0.5908	3915.68
0.5912	1054.09	0.5912	1142.59	0.5912	973.722	0.5912	765.748		0.5912	3949.68	0.5912	3828.71	0.5912	3827.63	0.5912	3907.12		0.5912	3761.7	0.5912	3605.13	0.5912	3699.03	0.5912	3912.64
0.5916	1049.36	0.5916	1142.84	0.5916	971.45	0.5916	772.515		0.5916	3953.17	0.5916	3820.57	0.5916	3828.23	0.5916	3888.34		0.5916	3758.25	0.5916	3613.82	0.5916	3690.98	0.5916	3909.22
0.592	1049.72	0.592	1146.07	0.592	982.375	0.592	775.104		0.592	3952.75	0.592	3826.07	0.592	3826.92	0.592	3897.65		0.592	3762.69	0.592	3609.53	0.592	3696.99	0.592	3909.96
0.5924	1047.95	0.5924	1150.61	0.5924	971.554	0.5924	775.285		0.5924	3954.3	0.5924	3823.95	0.5924	3822.36	0.5924	3899.72		0.5924	3759.89	0.5924	3612.17	0.5924	3694.27	0.5924	3911.48
0.5928	1043.98	0.5928	1154.74	0.5928	975.805	0.5928	774.492		0.5928	3962.07	0.5928	3820.47	0.5928	3822.41	0.5928	3894.67		0.5928	3756.19	0.5928	3608.21	0.5928	3701.56	0.5928	3913.7
0.5932	1050.1	0.5932	1148.31	0.5932	981.118	0.5932	767.505		0.5932	3960.24	0.5932	3815.74	0.5932	3830.78	0.5932	3900.31		0.5932	3756.7	0.5932	3611.2	0.5932	3693.18	0.5932	3923
0.5936	1051.29	0.5936	1139.05	0.5936	971.3	0.5936	761.125		0.5936	3970.7	0.5936	3816.77	0.5936	3829.08	0.5936	3891.8		0.5936	3766.47	0.5936	3602.72	0.5936	3697.03	0.5936	3914.4
0.594	1048.3	0.594	1130.61	0.594	967.776	0.594	767.339		0.594	3963.08	0.594	3820.56	0.594	3829.2	0.594	3909.33		0.594	3755.46	0.594	3611.7	0.594	3701.3	0.594	3915.55
0.5944	1051.83	0.5944	1134.96	0.5944	971.603	0.5944	758.587		0.5944	3957.05	0.5944	3820.78	0.5944	3823.87	0.5944	3890.01		0.5944	3754.38	0.5944	3609.23	0.5944	3689.97	0.5944	3912.3
0.5948	1051.12	0.5948	1145.93	0.5948	977.429	0.5948	766.868		0.5948	3940.02	0.5948	3826.6	0.5948	3827.6	0.5948	3896.73		0.5948	3759.3	0.5948	3605.54	0.5948	3688.81	0.5948	3911.14
0.5952	1049.18	0.5952	1146.55	0.5952	975.374	0.5952	770.595		0.5952	3958.24	0.5952	3824.21	0.5952	3825.6	0.5952	3906.77		0.5952	3760.2	0.5952	3609.43	0.5952	3697.22	0.5952	3908.37
0.5956	1052.17	0.5956	1138.44	0.5956	975.13	0.5956	767.654		0.5956	3949.76	0.5956	3827.89	0.5956	3833.07	0.5956	3892.71		0.5956	3759.2	0.5956	3610.57	0.5956	3696.02	0.5956	3913.15
0.596	1053.45	0.596	1135.53	0.596	970.081	0.596	772.18		0.596	3956.82	0.596	3828.11	0.596	3828.33	0.596	3906.97		0.596	3758.24	0.596	3611.2	0.596	3692.64	0.596	3914.67
0.5964	1054.53	0.5964	1143.21	0.5964	969.995	0.5964	764.465		0.5964	3963	0.5964	3830.43	0.5964	3828.09	0.5964	3897.7		0.5964	3756.16	0.5964	3610.38	0.5964	3691.32	0.5964	3912.07
0.5968	1047.07	0.5968	1142.64	0.5968	968.959	0.5968	765.986		0.5968	3952.17	0.5968	3815.92	0.5968	3826.57	0.5968	3901.64		0.5968	3754.3	0.5968	3609.19	0.5968	3691.9	0.5968	3913.34
0.5972	1038.86	0.5972	1135.44	0.5972	976.343	0.5972	765.954		0.5972	3951.66	0.5972	3812.56	0.5972	3823.19	0.5972	3914.26		0.5972	3759.3	0.5972	3608.59	0.5972	3693.99	0.5972	3918.19
0.5976	1042.23	0.5976	1142.09	0.5976	981.688	0.5976	763.014		0.5976	3938.98	0.5976	3830.01	0.5976	3824.34	0.5976	3912.11		0.5976	3749.25	0.5976	3608.94	0.5976	3688.64	0.5976	3907.35
0.598	1043.94	0.598	1142.09	0.598	971.828	0.598	763.181		0.598	3961.52	0.598	3823.81	0.598	3819.68	0.598	3903.43		0.598	3752.09	0.598	3612.32	0.598	3694.39	0.598	3911.19
0.5984	1047.02	0.5984	1142.42	0.5984	966.223	0.5984	769.035		0.5984	3947.98	0.5984	3814.58	0.5984	3823.43	0.5984	3899.91		0.5984	3756.4	0.5984	3614.76	0.5984	3688.67	0.5984	3912.23
0.5988	1050.68	0.5988	1140.29	0.5988	974.432	0.5988	763.424		0.5988	3955	0.5988	3829.3	0.5988	3825.4	0.5988	3910.93		0.5988	3760.1	0.5988	3611.63	0.5988	3687.05	0.5988	3907.34
0.5992	1047.53	0.5992	1140.66	0.5992	975.33	0.5992	762.669		0.5992	3940.17	0.5992	3824.22	0.5992	3827.54	0.5992	3911.62		0.5992	3757.27	0.5992	3607.84	0.5992	3693.44	0.5992	3908.15
0.5996	1054.25	0.5996	1139.25	0.5996	973.751	0.5996	764.588		0.5996	3952.53	0.5996	3823.4	0.5996	3826.17	0.5996	3902.67		0.5996	3761.93	0.5996	3611.81	0.5996	3704.21	0.5996	3908.21
0.6	1046.33	0.6	1134.09	0.6	972.576	0.6	770.275		0.6	3956.95	0.6	3815	0.6	3825.36	0.6	3909.97		0.6	3772.47	0.6	3610.87	0.6	3698.8	0.6	3909.14
0.6004	1048.32	0.6004	1140.94	0.6004	975.825	0.6004	762.71		0.6004	3947.32	0.6004	3817.75	0.6004	3828.18	0.6004	3894.1		0.6004	3756.75	0.6004	3605.9	0.6004	3698.37	0.6004	3906.15
0.6008	1050.54	0.6008	1147.46	0.6008	979.978	0.6008	758.845		0.6008	3945.35	0.6008	3820.83	0.6008	3827.12	0.6008	3910.96		0.6008	3753.99	0.6008	3608	0.6008	3697.98	0.6008	3910.57
0.6012	1051.16	0.6012	1149.32	0.6012	970.928	0.6012	761.051		0.6012	3960.78	0.6012	3826.88	0.6012	3828.33	0.6012	3901.89		0.6012	3754.37	0.6012	3607.96	0.6012	3700.59	0.6012	3910.02
0.6016	1048.34	0.6016	1136.7	0.6016	968.163	0.6016	761.093		0.6016	3954.48	0.6016	3820.15	0.6016	3822.85	0.6016	3887.78		0.6016	3752.13	0.6016	3606.17	0.6016	3690.87	0.6016	3905.48
0.602	1048.36	0.602	1142.04	0.602	974.005	0.602	764.302		0.602	3961.11	0.602	3820.61	0.602	3822.26	0.602	3902.09		0.602	3749.7	0.602	3605.89	0.602	3697.09	0.602	3899.37
0.6024	1052.68	0.6024	1146.85	0.6024	975.639	0.6024	766.942		0.6024	3965.84	0.6024	3830.32	0.6024	3828.67	0.6024	3902.99		0.6024	3749.52	0.6024	3610.95	0.6024	3701.37	0.6024	3903.38
0.6028	1043.19	0.6028	1135.59	0.6028	975.214	0.6028	771.316		0.6028	3948.67	0.6028	3816.46	0.6028	3824.82	0.6028	3906.12		0.6028	3761.61	0.6028	3605.8	0.6028	3698.77	0.6028	3906.81
0.6032	1045.83	0.6032	1145.77	0.6032	970.928	0.6032	767.47		0.6032	3940.64	0.6032	3819.15	0.6032	3821.55	0.6032	3904.23		0.6032	3755.8	0.6032	3598.51	0.6032	3692.32	0.6032	3903.64
0.6036	1052.19	0.6036	1138.29	0.6036	967.499	0.6036	769.433		0.6036	3954.44	0.6036	3826.9	0.6036	3826.74	0.6036	3889.28		0.6036	3754.46	0.6036	3607.05	0.6036	3693.06	0.6036	3906.46
0.604	1048.05	0.604	1147.27	0.604	970.643	0.604	756.539		0.604	3956.25	0.604	3820.86	0.604	3827.08	0.604	3911.65		0.604	3751.66	0.604	3601.34	0.604	3689.4	0.604	3915.68
0.6044	1040.63	0.6044	1152.91	0.6044	970.889	0.6044	767.996		0.6044	3955.68	0.6044	3820.95	0.6044	3830.07	0.6044	3899.85		0.6044	3749.59	0.6044	3596.06	0.6044	3689.45	0.6044	3900.4
0.6048	1039.98	0.6048	1150.7	0.6048	970.963	0.6048	757.352		0.6048	3955.57	0.6048	3816.16	0.6048	3825.12	0.6048	3887.92		0.6048	3749.47	0.6048	3598.88	0.6048	3692.2	0.6048	3897.31
0.6052	1041.32	0.6052	1150.77	0.6052	967.647	0.6052	753.978		0.6052	3963.02	0.6052	3812.78	0.6052	3826.83	0.6052	3891.86		0.6052	3749.67	0.6052	3598.87	0.6052	3692.09	0.6052	3898.69
0.6056	1044.85	0.6056	1158.55	0.6056	969.654	0.6056	756.726		0.6056	3959.67	0.6056	3807.52	0.6056	3830.32	0.6056	3900.38		0.6056	3735.79	0.6056	3599.1	0.6056	3697.67	0.6056	3898.86
0.606	1046.2	0.606	1150.75	0.606	969.326	0.606	761.258		0.606	3971.58	0.606	3815.95	0.606	3823.75	0.606	3897.37		0.606	3748.41	0.606	3603.92	0.606	3695.98	0.606	3912.11
0.6064	1044.71	0.6064	1149.52	0.6064	964.484	0.6064	761.127		0.6064	3958.5	0.6064	3814.52	0.6064	3822.94	0.6064	3894.57		0.6064	3746.56	0.6064	3601.15	0.6064	3689.27	0.6064	3902.92
0.6068	1049.89	0.6068	1156.35	0.6068	970.017	0.6068	757.403		0.6068	3951.21	0.6068	3814.03	0.6068	3830.02	0.6068	3902.03		0.6068	3750.66	0.6068	3605.66	0.6068	3693.65	0.6068	3905.59
0.6072	1046.29	0.6072	1147.06	0.6072	966.596	0.6072	760.813		0.6072	3941.17	0.6072	3813.49	0.6072	3829	0.6072	3910.24		0.6072	3755.82	0.6072	3598.26	0.6072	3686.58	0.6072	3907.84
0.6076	1047.25	0.6076	1150.66	0.6076	967.033	0.6076	765.029		0.6076	3943.92	0.6076	3823.54	0.6076	3826.01	0.6076	3893.68		0.6076	3744.12	0.6076	3595.54	0.6076	3687.38	0.6076	3906.33
0.608	1050.92	0.608	1147.99	0.608	969.763	0.608	761.514		0.608	3941.94	0.608	3819.07	0.608	3824.69	0.608	3888.79		0.608	3742.27	0.608	3597.67	0.608	3687.59	0.608	3909.01
0.6084	1048.01	0.6084	1142.35	0.6084	970.783	0.6084	764.007		0.6084	3963.16	0.6084	3809.38	0.6084	3827.85	0.6084	3903.33		0.6084	3750.93	0.6084	3596.73	0.6084	3686.39	0.6084	3908.31
0.6088	1048.38	0.6088	1137.11	0.6088	969.264	0.6088	761.219		0.6088	3949.31	0.6088	3822.73	0.6088	3829.92	0.6088	3898.19		0.6088	3748.62	0.6088	3596.48	0.6088	3698.23	0.6088	3898.08
0.6092	1049.41	0.6092	1137.38	0.6092	970.932	0.6092	765.234		0.6092	3951.44	0.6092	3808.67	0.6092	3824.88	0.6092	3908.62		0.6092	3749.04	0.6092	3598.01	0.6092	3691.82	0.6092	3908.07
0.6096	1046.14	0.6096	1138.45	0.6096	972.389	0.6096	765.883		0.6096	3963.35	0.6096	3810.6	0.6096	3828.94	0.6096	3894.35		0.6096	3747.56	0.6096	3601.04	0.6096	3697.41	0.6096	3899.69
0.61	1047.63	0.61	1142.66	0.61	976.916	0.61	757.232		0.61	3949.79	0.61	3814.12	0.61	3831.74	0.61	3897.06		0.61	3742.31	0.61	3597.12	0.61	3687.9	0.61	3899.51
0.6104	1043.61	0.6104	1144.85	0.6104	974.592	0.6104	753.711		0.6104	3952.9	0.6104	3814.38	0.6104	3835.58	0.6104	3905.56		0.6104	3742.13	0.6104	3604.04	0.6104	3692.88	0.6104	3901.78
0.6108	1054.53	0.6108	1136.43	0.6108	968.435	0.6108	754.226		0.6108	3956.17	0.6108	3812.58	0.6108	3833.63	0.6108	3897.1		0.6108	3742.91	0.6108	3599.06	0.6108	3699.5	0.6108	3907.09
0.6112	1056.34	0.6112	1130.1	0.6112	967.444	0.6112	762.244		0.6112	3937.67	0.6112	3812.97	0.6112	3824.26	0.6112	3902.13		0.6112	3747.87	0.6112	3603.14	0.6112	3686.46	0.6112	3901.98
0.6116	1053.07	0.6116	1141.02	0.6116	971.131	0.6116	767.344		0.6116	3931.11	0.6116	3805.44	0.6116	3835.87	0.6116	3900.01		0.6116	3748.11	0.6116	3596.05	0.6116	3692.78	0.6116	3898.05
0.612	1051.57	0.612	1137.04	0.612	968.122	0.612	760.449		0.612	3945.56	0.612	3817.18	0.612	3834.93	0.612	3889.74		0.612	3744.47	0.612	3595.82	0.612	3688.88	0.612	3908.71
0.6124	1046.13	0.6124	1138.92	0.6124	969.121	0.6124	759.769		0.6124	3962.29	0.6124	3808.64	0.6124	3831.85	0.6124	3887.77		0.6124	3746.59	0.6124	3594.48	0.6124	3687.85	0.6124	3899.2
0.6128	1047.98	0.6128	1142.63	0.6128	968.488	0.6128	756.943		0.6128	3947.29	0.6128	3812.73	0.6128	3829.12	0.6128	3886.33		0.6128	3752.01	0.6128	3594.23	0.6128	3688.54	0.6128	3904.1
0.6132	1051.24	0.6132	1146.66	0.6132	975.172	0.6132	760.241		0.6132	3941.08	0.6132	3816.3	0.6132	3830.64	0.6132	3902.81		0.6132	3751.84	0.6132	3594.07	0.6132	3697.15	0.6132	3907.1
0.6136	1045.74	0.6136	1146.24	0.6136	965.526	0.6136	750.035		0.6136	3948.96	0.6136	3810.33	0.6136	3830.97	0.6136	3901.46		0.6136	3756.96	0.6136	3598.38	0.6136	3692.12	0.6136	3904.25
0.614	1055.88	0.614	1146.11	0.614	968.648	0.614	749.563		0.614	3938.88	0.614	3809.62	0.614	3830.16	0.614	3885.24		0.614	3752.84	0.614	3596.52	0.614	3689.74	0.614	3898.77
0.6144	1048.12	0.6144	1138.15	0.6144	971.287	0.6144	748.296		0.6144	3956.17	0.6144	3813.93	0.6144	3830.13	0.6144	3895.51		0.6144	3742.06	0.6144	3594.63	0.6144	3684.24	0.6144	3901.14
0.6148	1051.37	0.6148	1135.97	0.6148	972.473	0.6148	759.256		0.6148	3962.21	0.6148	3796.03	0.6148	3824.17	0.6148	3888.74		0.6148	3740.79	0.6148	3594.21	0.6148	3691.08	0.6148	3908.97
0.6152	1047.11	0.6152	1142.55	0.6152	966.912	0.6152	746.144		0.6152	3952.58	0.6152	3790.67	0.6152	3821.77	0.6152	3899.43		0.6152	3743.52	0.6152	3591.81	0.6152	3686.65	0.6152	3905.05
0.6156	1049.46	0.6156	1140.67	0.6156	967.848	0.6156	752.862		0.6156	3960.62	0.6156	3801.64	0.6156	3825.33	0.6156	3907.01		0.6156	3758.46	0.6156	3594.05	0.6156	3692.91	0.6156	3904.34
0.616	1047.92	0.616	1135.98	0.616	968.625	0.616	749.692		0.616	3951.16	0.616	3795.85	0.616	3829.35	0.616	3895.33		0.616	3757.9	0.616	3589.86	0.616	3685.88	0.616	3905.61
0.6164	1047.01	0.6164	1146.59	0.6164	967.989	0.6164	753.421		0.6164	3944.73	0.6164	3813.89	0.6164	3827.29	0.6164	3895.35		0.6164	3765.93	0.6164	3593.25	0.6164	3692.05	0.6164	3904.49
0.6168	1049.02	0.6168	1140.26	0.6168	965.875	0.6168	761.182		0.6168	3944.55	0.6168	3816.2	0.6168	3826.78	0.6168	3893.5		0.6168	3755.47	0.6168	3597.48	0.6168	3692.12	0.6168	3903.88
0.6172	1052.2	0.6172	1140.95	0.6172	963.529	0.6172	753.28		0.6172	3948.48	0.6172	3817.77	0.6172	3831.04	0.6172	3897.01		0.6172	3745.6	0.6172	3596.65	0.6172	3683.98	0.6172	3905.58
0.6176	1046.84	0.6176	1146.99	0.6176	960.753	0.6176	755.878		0.6176	3955.16	0.6176	3808.92	0.6176	3828.31	0.6176	3892.74		0.6176	3747.4	0.6176	3595.23	0.6176	3695.98	0.6176	3899.86
0.618	1045.74	0.618	1146.26	0.618	967.867	0.618	755.295		0.618	3952.23	0.618	3810.61	0.618	3830.69	0.618	3904.62		0.618	3754.21	0.618	3591.98	0.618	3684.99	0.618	3906.65
0.6184	1046.04	0.6184	1147.62	0.6184	968.586	0.6184	753.665		0.6184	3953.93	0.6184	3814.7	0.6184	3831.51	0.6184	3893.37		0.6184	3751.13	0.6184	3594.45	0.6184	3690.92	0.6184	3905.75
0.6188	1048.9	0.6188	1149.16	0.6188	959.873	0.6188	748.01		0.6188	3962.82	0.6188	3811.3	0.6188	3823.65	0.6188	3890.82		0.6188	3749.52	0.6188	3595.16	0.6188	3684.02	0.6188	3907.58
0.6192	1043.05	0.6192	1148.31	0.6192	962.898	0.6192	747.822		0.6192	3938.96	0.6192	3805.28	0.6192	3828.66	0.6192	3909.06		0.6192	3758.05	0.6192	3596.74	0.6192	3684.17	0.6192	3898.61
0.6196	1051.02	0.6196	1148.65	0.6196	965.843	0.6196	744.069		0.6196	3958.37	0.6196	3810.05	0.6196	3827.66	0.6196	3901.53		0.6196	3754.24	0.6196	3596.95	0.6196	3686.36	0.6196	3898.1
0.62	1042.31	0.62	1133.57	0.62	963.982	0.62	748.048		0.62	3949.13	0.62	3804.04	0.62	3830.44	0.62	3911.82		0.62	3752.23	0.62	3598.46	0.62	3687.72	0.62	3898.86
0.6204	1044.45	0.6204	1146.91	0.6204	959.794	0.6204	744.862		0.6204	3952.18	0.6204	3801.94	0.6204	3837.03	0.6204	3911.9		0.6204	3755.89	0.6204	3598.87	0.6204	3685.34	0.6204	3903.55
0.6208	1050.81	0.6208	1150.37	0.6208	966.768	0.6208	742.347		0.6208	3948.97	0.6208	3806.02	0.6208	3832.9	0.6208	3894.08		0.6208	3748.53	0.6208	3590.43	0.6208	3682.11	0.6208	3898.47
0.6212	1043.81	0.6212	1143.98	0.6212	959.444	0.6212	749.472		0.6212	3947.54	0.6212	3805.24	0.6212	3831.87	0.6212	3899.92		0.6212	3742.28	0.6212	3593.82	0.6212	3684.36	0.6212	3901.1
0.6216	1045.51	0.6216	1142.08	0.6216	968.339	0.6216	751.27		0.6216	3947.4	0.6216	3791.81	0.6216	3831.3	0.6216	3902.42		0.6216	3751.37	0.6216	3593.96	0.6216	3687.07	0.6216	3897.93
0.622	1045.5	0.622	1133.61	0.622	971.449	0.622	743.329		0.622	3958.05	0.622	3808.67	0.622	3831.01	0.622	3894.1		0.622	3752.82	0.622	3593.8	0.622	3682.12	0.622	3904.34
0.6224	1047.34	0.6224	1135.02	0.6224	969.634	0.6224	743.629		0.6224	3951.62	0.6224	3818.57	0.6224	3829.25	0.6224	3902.5		0.6224	3755.9	0.6224	3595.73	0.6224	3685.02	0.6224	3900.13
0.6228	1038.99	0.6228	1133.76	0.6228	969.854	0.6228	745.95		0.6228	3935.19	0.6228	3804.8	0.6228	3826.18	0.6228	3891.26		0.6228	3755.65	0.6228	3596.07	0.6228	3686.46	0.6228	3893.73
0.6232	1038.71	0.6232	1135.25	0.6232	967.737	0.6232	751.255		0.6232	3953.78	0.6232	3819.27	0.6232	3830.28	0.6232	3906.08		0.6232	3743.87	0.6232	3595.69	0.6232	3686.69	0.6232	3900.31
0.6236	1038.21	0.6236	1138.15	0.6236	966.032	0.6236	743.837		0.6236	3948.51	0.6236	3804.83	0.6236	3827.09	0.6236	3891.89		0.6236	3741.2	0.6236	3592.15	0.6236	3678.19	0.6236	3899.27
0.624	1039.64	0.624	1131.97	0.624	965.238	0.624	742.387		0.624	3972.56	0.624	3822.61	0.624	3829.25	0.624	3900.84		0.624	3747.69	0.624	3598.12	0.624	3681.09	0.624	3897.41
0.6244	1042.46	0.6244	1133.63	0.6244	964.883	0.6244	750.993		0.6244	3949.46	0.6244	3807.09	0.6244	3829.81	0.6244	3900.54		0.6244	3749.72	0.6244	3595.74	0.6244	3684.99	0.6244	3898.06
0.6248	1039.53	0.6248	1143.33	0.6248	963.878	0.6248	752.257		0.6248	3955.88	0.6248	3818.69	0.6248	3835.1	0.6248	3899.45		0.6248	3742.28	0.6248	3597	0.6248	3680.63	0.6248	3900.34
0.6252	1042.56	0.6252	1145.92	0.6252	966.238	0.6252	744.244		0.6252	3942.04	0.6252	3803.51	0.6252	3836.04	0.6252	3892.33		0.6252	3741.65	0.6252	3599.26	0.6252	3675.24	0.6252	3898.59
0.6256	1044.9	0.6256	1144.23	0.6256	973.189	0.6256	744.453		0.6256	3948.1	0.6256	3805.35	0.6256	3826.49	0.6256	3898.9		0.6256	3746.05	0.6256	3592.26	0.6256	3677.57	0.6256	3902.69
0.626	1042.83	0.626	1150.97	0.626	967.474	0.626	748.215		0.626	3963.37	0.626	3804.48	0.626	3822.79	0.626	3891.38		0.626	3750.02	0.626	3591.79	0.626	3679.89	0.626	3904.7
0.6264	1050.18	0.6264	1147.63	0.6264	964.024	0.6264	752.033		0.6264	3947.02	0.6264	3804.85	0.6264	3829.69	0.6264	3894.57		0.6264	3749.21	0.6264	3594.25	0.6264	3682.24	0.6264	3901.86
0.6268	1041.11	0.6268	1146.5	0.6268	967.386	0.6268	750.311		0.6268	3941.41	0.6268	3802.66	0.6268	3832.3	0.6268	3897.74		0.6268	3746.37	0.6268	3590.57	0.6268	3672.62	0.6268	3895.03
0.6272	1038.07	0.6272	1131.55	0.6272	964.638	0.6272	742.508		0.6272	3943.76	0.6272	3811.45	0.6272	3827.77	0.6272	3891.84		0.6272	3749.6	0.6272	3593.52	0.6272	3674.08	0.6272	3898.11
0.6276	1046.37	0.6276	1133.35	0.6276	965.754	0.6276	743.551		0.6276	3962.9	0.6276	3813.28	0.6276	3830.76	0.6276	3895.05		0.6276	3749.65	0.6276	3594.2	0.6276	3676.53	0.6276	3901.19
0.628	1043.85	0.628	1136.02	0.628	964.987	0.628	749.783		0.628	3936.81	0.628	3810.71	0.628	3831.57	0.628	3903.71		0.628	3752.77	0.628	3589.87	0.628	3676.92	0.628	3898.19
0.6284	1044.42	0.6284	1138.9	0.6284	970.917	0.6284	750.359		0.6284	3934.3	0.6284	3796.19	0.6284	3824.96	0.6284	3899.19		0.6284	3755.32	0.6284	3591.91	0.6284	3682.42	0.6284	3900.88
0.6288	1043.87	0.6288	1145.84	0.6288	969.623	0.6288	750.418		0.6288	3936.97	0.6288	3802.55	0.6288	3825.53	0.6288	3896.66		0.6288	3753.74	0.6288	3586.51	0.6288	3668.58	0.6288	3904.43
0.6292	1038.66	0.6292	1147.09	0.6292	971.743	0.6292	748.198		0.6292	3933.14	0.6292	3815.04	0.6292	3829.83	0.6292	3898.21		0.6292	3743.39	0.6292	3587.76	0.6292	3677.73	0.6292	3904.13
0.6296	1043.62	0.6296	1142.33	0.6296	964.965	0.6296	745.316		0.6296	3960.85	0.6296	3806.24	0.6296	3832.44	0.6296	3898.16		0.6296	3741.3	0.6296	3588.64	0.6296	3678.75	0.6296	3901.78
0.63	1037.05	0.63	1145.77	0.63	961.751	0.63	741.515		0.63	3952.9	0.63	3805.15	0.63	3827.9	0.63	3896.98		0.63	3752.77	0.63	3597.32	0.63	3686.38	0.63	3891.99
0.6304	1044.12	0.6304	1139.7	0.6304	968.974	0.6304	744.044		0.6304	3952.76	0.6304	3795.06	0.6304	3829.67	0.6304	3887.2		0.6304	3745.98	0.6304	3596.87	0.6304	3678.39	0.6304	3905.06
0.6308	1040.06	0.6308	1135.91	0.6308	966.243	0.6308	748.48		0.6308	3952.92	0.6308	3792.5	0.6308	3827.68	0.6308	3895.26		0.6308	3749.78	0.6308	3590.66	0.6308	3677.3	0.6308	3899.16
0.6312	1037.58	0.6312	1147.7	0.6312	967.914	0.6312	743.992		0.6312	3956.21	0.6312	3797.89	0.6312	3831.15	0.6312	3897.96		0.6312	3746.9	0.6312	3590.91	0.6312	3686.79	0.6312	3904.72
0.6316	1042.23	0.6316	1146.29	0.6316	966.354	0.6316	750.898		0.6316	3945.89	0.6316	3799.67	0.6316	3831.72	0.6316	3897.39		0.6316	3740.44	0.6316	3594.71	0.6316	3676.45	0.6316	3906.59
0.632	1040.22	0.632	1139.29	0.632	973.573	0.632	746.361		0.632	3951.56	0.632	3806.59	0.632	3832.28	0.632	3892.42		0.632	3754.66	0.632	3594.07	0.632	3685.09	0.632	3900.53
0.6324	1041.35	0.6324	1141.97	0.6324	964.365	0.6324	741.299		0.6324	3942.98	0.6324	3813.26	0.6324	3831.03	0.6324	3895.73		0.6324	3758.63	0.6324	3587.2	0.6324	3688.24	0.6324	3902.88
0.6328	1041.47	0.6328	1136.63	0.6328	967.932	0.6328	737.039		0.6328	3946.41	0.6328	3810.42	0.6328	3831.66	0.6328	3898.26		0.6328	3744.28	0.6328	3586.28	0.6328	3674.18	0.6328	3901.54
0.6332	1038.57	0.6332	1145.4	0.6332	969.223	0.6332	736.092		0.6332	3958.4	0.6332	3800.65	0.6332	3827.35	0.6332	3893.74		0.6332	3746.27	0.6332	3584.97	0.6332	3682.97	0.6332	3905.37
0.6336	1037.38	0.6336	1132.75	0.6336	971.45	0.6336	736.91		0.6336	3957.89	0.6336	3807.51	0.6336	3825.65	0.6336	3894.8		0.6336	3752.41	0.6336	3583.24	0.6336	3681.84	0.6336	3904.45
0.634	1039.74	0.634	1140.69	0.634	962.716	0.634	739.652		0.634	3959.46	0.634	3799.71	0.634	3831.18	0.634	3894.8		0.634	3743.34	0.634	3584.54	0.634	3673.04	0.634	3901.3
0.6344	1037.08	0.6344	1137.94	0.6344	966.446	0.6344	740.779		0.6344	3949.62	0.6344	3795.45	0.6344	3828.6	0.6344	3886.41		0.6344	3749.25	0.6344	3587.34	0.6344	3682.55	0.6344	3906.4
0.6348	1037.82	0.6348	1144.06	0.6348	961.931	0.6348	745.921		0.6348	3945.91	0.6348	3801.22	0.6348	3830.65	0.6348	3883.27		0.6348	3751.18	0.6348	3586.17	0.6348	3683.75	0.6348	3911.29
0.6352	1047.31	0.6352	1141.26	0.6352	962.05	0.6352	739.591		0.6352	3949.39	0.6352	3802.92	0.6352	3825.46	0.6352	3890.86		0.6352	3752.17	0.6352	3590.07	0.6352	3682.33	0.6352	3904.08
0.6356	1044.36	0.6356	1136.71	0.6356	963.493	0.6356	737.873		0.6356	3953.45	0.6356	3800.25	0.6356	3830.8	0.6356	3900.56		0.6356	3747.41	0.6356	3583.03	0.6356	3675.09	0.6356	3902.12
0.636	1042.95	0.636	1140.83	0.636	962.642	0.636	738.751		0.636	3945.64	0.636	3809.89	0.636	3834.34	0.636	3901.93		0.636	3752.76	0.636	3587.75	0.636	3677.95	0.636	3899.85
0.6364	1047.9	0.6364	1134.48	0.6364	963.084	0.6364	737.079		0.6364	3945.75	0.6364	3799.24	0.6364	3834.73	0.6364	3901.47		0.6364	3740.43	0.6364	3581.16	0.6364	3678.59	0.6364	3902.29
0.6368	1042.51	0.6368	1146.42	0.6368	958.465	0.6368	738.587		0.6368	3942.35	0.6368	3803.26	0.6368	3830.48	0.6368	3898.88		0.6368	3745.47	0.6368	3587.78	0.6368	3675.79	0.6368	3901.09
0.6372	1047.25	0.6372	1143.27	0.6372	963.615	0.6372	734.647		0.6372	3956.04	0.6372	3799.12	0.6372	3827.31	0.6372	3887.95		0.6372	3745.3	0.6372	3581.54	0.6372	3678.28	0.6372	3900.37
0.6376	1042.94	0.6376	1134.42	0.6376	963.706	0.6376	737.278		0.6376	3950.13	0.6376	3803.62	0.6376	3832.69	0.6376	3892.8		0.6376	3745.87	0.6376	3584.02	0.6376	3679.6	0.6376	3898.21
0.638	1050.25	0.638	1134.1	0.638	959.556	0.638	735.28		0.638	3940.46	0.638	3803.06	0.638	3835.52	0.638	3880.89		0.638	3739.13	0.638	3580.67	0.638	3681.68	0.638	3900.15
0.6384	1037.94	0.6384	1143.84	0.6384	958.06	0.6384	746.321		0.6384	3948.31	0.6384	3783.14	0.6384	3826.11	0.6384	3884.3		0.6384	3742.57	0.6384	3586.21	0.6384	3682.83	0.6384	3896.89
0.6388	1046.71	0.6388	1144.34	0.6388	957.743	0.6388	740.231		0.6388	3960.44	0.6388	3787.83	0.6388	3832.61	0.6388	3900.73		0.6388	3750.11	0.6388	3586.9	0.6388	3681.07	0.6388	3892.89
0.6392	1043.95	0.6392	1144.55	0.6392	960.155	0.6392	742.346		0.6392	3948.68	0.6392	3796.61	0.6392	3830.98	0.6392	3882.4		0.6392	3741.16	0.6392	3584.62	0.6392	3682.57	0.6392	3894.89
0.6396	1044.22	0.6396	1140.4	0.6396	963.314	0.6396	734.578		0.6396	3942	0.6396	3799.3	0.6396	3829.39	0.6396	3881.59		0.6396	3746.39	0.6396	3585.02	0.6396	3680.14	0.6396	3895.84
0.64	1041.59	0.64	1138.37	0.64	962.787	0.64	736.42		0.64	3951.45	0.64	3800.31	0.64	3828.84	0.64	3880.15		0.64	3739.17	0.64	3585.8	0.64	3673.56	0.64	3900.52
0.6404	1035.56	0.6404	1137.2	0.6404	962.726	0.6404	730.112		0.6404	3944.77	0.6404	3797.42	0.6404	3825.03	0.6404	3892.58		0.6404	3739.48	0.6404	3581.72	0.6404	3681.74	0.6404	3898.76
0.6408	1041.49	0.6408	1135.32	0.6408	959.93	0.6408	726.04		0.6408	3942.57	0.6408	3809.79	0.6408	3832.02	0.6408	3887.5		0.6408	3747.63	0.6408	3581.97	0.6408	3677.87	0.6408	3900.53
0.6412	1040.07	0.6412	1138.5	0.6412	960.694	0.6412	731.017		0.6412	3942.91	0.6412	3788.84	0.6412	3829.44	0.6412	3883.68		0.6412	3741.53	0.6412	3580.22	0.6412	3684.66	0.6412	3894.44
0.6416	1038.71	0.6416	1135.66	0.6416	958.831	0.6416	740.272		0.6416	3947.7	0.6416	3794.36	0.6416	3833.65	0.6416	3888.1		0.6416	3739.27	0.6416	3575.69	0.6416	3682.59	0.6416	3901.48
0.642	1032.81	0.642	1148.32	0.642	957.944	0.642	737.726		0.642	3932.71	0.642	3789.89	0.642	3828.74	0.642	3886.1		0.642	3742.99	0.642	3577.89	0.642	3684.14	0.642	3899.43
0.6424	1043.21	0.6424	1141.12	0.6424	961.481	0.6424	734.994		0.6424	3938.02	0.6424	3800.99	0.6424	3829.78	0.6424	3884.4		0.6424	3748.27	0.6424	3573.42	0.6424	3674.46	0.6424	3904.72
0.6428	1038.67	0.6428	1131.7	0.6428	962.089	0.6428	739.794		0.6428	3944.48	0.6428	3790.39	0.6428	3825.03	0.6428	3897.27		0.6428	3750.12	0.6428	3585.76	0.6428	3681.11	0.6428	3908.16
0.6432	1039.29	0.6432	1125.26	0.6432	964.772	0.6432	733.341		0.6432	3944.6	0.6432	3796.87	0.6432	3833.21	0.6432	3884.99		0.6432	3747.09	0.6432	3575.63	0.6432	3688.62	0.6432	3896.82
0.6436	1047.5	0.6436	1131.73	0.6436	969.768	0.6436	730.527		0.6436	3947.84	0.6436	3792.8	0.6436	3831.9	0.6436	3894.19		0.6436	3753.47	0.6436	3576.15	0.6436	3681.45	0.6436	3895.85
0.644	1043.5	0.644	1134.85	0.644	965.453	0.644	730.757		0.644	3960.93	0.644	3797.32	0.644	3827.39	0.644	3890.05		0.644	3745.3	0.644	3574.52	0.644	3680.03	0.644	3896.19
0.6444	1038.33	0.6444	1134.8	0.6444	964.047	0.6444	725.763		0.6444	3954.55	0.6444	3801.12	0.6444	3826.61	0.6444	3890.51		0.6444	3743.16	0.6444	3575.94	0.6444	3676.26	0.6444	3904.79
0.6448	1038.29	0.6448	1134.83	0.6448	958.88	0.6448	733.935		0.6448	3951.8	0.6448	3798.91	0.6448	3832.6	0.6448	3889.18		0.6448	3738.14	0.6448	3573.77	0.6448	3672.83	0.6448	3903
0.6452	1039.01	0.6452	1136.74	0.6452	958.625	0.6452	733.911		0.6452	3956.86	0.6452	3796.34	0.6452	3826.05	0.6452	3893.19		0.6452	3746.58	0.6452	3577.81	0.6452	3685.31	0.6452	3893.74
0.6456	1034.9	0.6456	1135.35	0.6456	958.783	0.6456	730.062		0.6456	3946.79	0.6456	3800.43	0.6456	3828	0.6456	3904.19		0.6456	3746.86	0.6456	3576.07	0.6456	3675.86	0.6456	3893.99
0.646	1036.97	0.646	1131.35	0.646	954.21	0.646	722.413		0.646	3960.66	0.646	3795.62	0.646	3829.37	0.646	3885.06		0.646	3742.57	0.646	3573.65	0.646	3672.26	0.646	3892.73
0.6464	1037.09	0.6464	1148.56	0.6464	954.878	0.6464	729.257		0.6464	3954.76	0.6464	3789.02	0.6464	3830.01	0.6464	3881.91		0.6464	3747.38	0.6464	3582.71	0.6464	3676.05	0.6464	3894.43
0.6468	1039.18	0.6468	1135.51	0.6468	950.88	0.6468	732.276		0.6468	3928.48	0.6468	3790.17	0.6468	3829.32	0.6468	3899.88		0.6468	3741.38	0.6468	3571.47	0.6468	3681.42	0.6468	3893.91
0.6472	1035.66	0.6472	1129.42	0.6472	952.879	0.6472	733.69		0.6472	3953.74	0.6472	3787.53	0.6472	3823.52	0.6472	3894.48		0.6472	3744.4	0.6472	3572.58	0.6472	3674.7	0.6472	3898.62
0.6476	1034.57	0.6476	1135.28	0.6476	956.901	0.6476	734.793		0.6476	3951.52	0.6476	3781.31	0.6476	3827.09	0.6476	3891.14		0.6476	3745.37	0.6476	3571.44	0.6476	3680.15	0.6476	3895.73
0.648	1039.33	0.648	1130.72	0.648	961.661	0.648	739		0.648	3942.29	0.648	3790.05	0.648	3825.16	0.648	3889.19		0.648	3743.04	0.648	3581.48	0.648	3676.34	0.648	3894.53
0.6484	1041.58	0.6484	1139.82	0.6484	962.681	0.6484	741.939		0.6484	3958.77	0.6484	3779.64	0.6484	3829.22	0.6484	3888.81		0.6484	3741.77	0.6484	3574.11	0.6484	3676.51	0.6484	3896.02
0.6488	1045.23	0.6488	1132.12	0.6488	965.669	0.6488	732.342		0.6488	3953.42	0.6488	3778.99	0.6488	3833.05	0.6488	3892.65		0.6488	3740.77	0.6488	3576.97	0.6488	3679.26	0.6488	3893.22
0.6492	1041.84	0.6492	1133.2	0.6492	961.554	0.6492	741.438		0.6492	3953.49	0.6492	3779.97	0.6492	3826.81	0.6492	3893.65		0.6492	3736.78	0.6492	3564.84	0.6492	3682.96	0.6492	3899.17
0.6496	1035.2	0.6496	1135.2	0.6496	960.666	0.6496	742.189		0.6496	3938.2	0.6496	3783.49	0.6496	3827.27	0.6496	3892.76		0.6496	3753.54	0.6496	3564.53	0.6496	3679.49	0.6496	3905.55
0.65	1034.95	0.65	1139.92	0.65	966.204	0.65	729.925		0.65	3948.47	0.65	3777.99	0.65	3823.99	0.65	3890.46		0.65	3747.53	0.65	3573.28	0.65	3676.51	0.65	3899.29
0.6504	1030.35	0.6504	1146.01	0.6504	965.622	0.6504	729.938		0.6504	3943.65	0.6504	3775.15	0.6504	3827.59	0.6504	3892.43		0.6504	3744.84	0.6504	3573.41	0.6504	3681.85	0.6504	3894.69
0.6508	1038	0.6508	1138.23	0.6508	958.878	0.6508	728.508		0.6508	3940.56	0.6508	3774.5	0.6508	3827.18	0.6508	3888.62		0.6508	3737.7	0.6508	3577.64	0.6508	3683.9	0.6508	3896.34
0.6512	1039.6	0.6512	1125.07	0.6512	959.102	0.6512	734.213		0.6512	3949.51	0.6512	3780.31	0.6512	3833.68	0.6512	3890.43		0.6512	3741.42	0.6512	3574.67	0.6512	3674.91	0.6512	3897.62
0.6516	1032.28	0.6516	1143.95	0.6516	960.661	0.6516	727.482		0.6516	3938.81	0.6516	3786.42	0.6516	3829.73	0.6516	3883.12		0.6516	3749.01	0.6516	3563.43	0.6516	3682.99	0.6516	3898.66
0.652	1038.28	0.652	1148.35	0.652	962.108	0.652	730.456		0.652	3941.78	0.652	3782.18	0.652	3831.11	0.652	3893.96		0.652	3743.88	0.652	3564.73	0.652	3681.56	0.652	3901.22
0.6524	1034.86	0.6524	1137.29	0.6524	961.912	0.6524	729.216		0.6524	3954.94	0.6524	3774.83	0.6524	3823.22	0.6524	3892.51		0.6524	3747.37	0.6524	3569.74	0.6524	3675.36	0.6524	3899.22
0.6528	1036.36	0.6528	1139.15	0.6528	959.212	0.6528	734.995		0.6528	3933.07	0.6528	3772.32	0.6528	3828.57	0.6528	3890.2		0.6528	3740.91	0.6528	3568.7	0.6528	3676.29	0.6528	3901.65
0.6532	1038.17	0.6532	1144.33	0.6532	958.138	0.6532	728.942		0.6532	3942.55	0.6532	3781.83	0.6532	3830.66	0.6532	3904.19		0.6532	3737.32	0.6532	3564.87	0.6532	3680.8	0.6532	3899.28
0.6536	1041.05	0.6536	1141.01	0.6536	959.571	0.6536	723.889		0.6536	3948.1	0.6536	3779.07	0.6536	3829.8	0.6536	3890.69		0.6536	3738.46	0.6536	3571.87	0.6536	3685.5	0.6536	3897.97
0.654	1039.75	0.654	1134.96	0.654	952.277	0.654	730.523		0.654	3945.77	0.654	3781.33	0.654	3830.94	0.654	3884.13		0.654	3731.57	0.654	3568.71	0.654	3673.51	0.654	3894.9
0.6544	1036.77	0.6544	1140.94	0.6544	959.079	0.6544	730.506		0.6544	3938.11	0.6544	3781.04	0.6544	3826.75	0.6544	3887.03		0.6544	3742.09	0.6544	3565.56	0.6544	3671.75	0.6544	3895.75
0.6548	1038.51	0.6548	1142.47	0.6548	960.889	0.6548	728.167		0.6548	3944.83	0.6548	3781.35	0.6548	3825.38	0.6548	3898.36		0.6548	3737.36	0.6548	3566.36	0.6548	3678.17	0.6548	3897.52
0.6552	1034.94	0.6552	1137.32	0.6552	959.695	0.6552	729.392		0.6552	3949.22	0.6552	3776.82	0.6552	3826.43	0.6552	3878		0.6552	3735.73	0.6552	3571.06	0.6552	3681.45	0.6552	3902.88
0.6556	1038.65	0.6556	1138.54	0.6556	958.877	0.6556	725.572		0.6556	3935.67	0.6556	3781.56	0.6556	3828.42	0.6556	3891.33		0.6556	3742.34	0.6556	3565.24	0.6556	3677.69	0.6556	3900.91
0.656	1040.55	0.656	1140.76	0.656	959.689	0.656	726.131		0.656	3950.74	0.656	3787.06	0.656	3823.01	0.656	3889.41		0.656	3736.59	0.656	3564.31	0.656	3676.05	0.656	3897.84
0.6564	1036.99	0.6564	1143.31	0.6564	958.35	0.6564	729.305		0.6564	3945.78	0.6564	3780.56	0.6564	3827.54	0.6564	3891.58		0.6564	3729.86	0.6564	3562.53	0.6564	3677.36	0.6564	3899.33
0.6568	1034.69	0.6568	1138.11	0.6568	956.228	0.6568	725.9		0.6568	3938.67	0.6568	3793.04	0.6568	3830.58	0.6568	3890.1		0.6568	3738.6	0.6568	3567.48	0.6568	3671.73	0.6568	3894.56
0.6572	1032.59	0.6572	1140.46	0.6572	954.17	0.6572	728.95		0.6572	3941.48	0.6572	3786.34	0.6572	3827.79	0.6572	3881.98		0.6572	3734.19	0.6572	3559.61	0.6572	3669.68	0.6572	3894.6
0.6576	1041.17	0.6576	1134.67	0.6576	959.423	0.6576	733.525		0.6576	3943.98	0.6576	3786.05	0.6576	3822	0.6576	3887.49		0.6576	3744.11	0.6576	3561.65	0.6576	3674.74	0.6576	3899.36
0.658	1038.21	0.658	1142.71	0.658	960.831	0.658	739.792		0.658	3942.48	0.658	3787.4	0.658	3825.94	0.658	3893.29		0.658	3736.25	0.658	3559.93	0.658	3673.22	0.658	3902.83
0.6584	1034.86	0.6584	1134.84	0.6584	957.899	0.6584	726.554		0.6584	3950.78	0.6584	3785	0.6584	3826.41	0.6584	3894.12		0.6584	3730.8	0.6584	3561.57	0.6584	3680.61	0.6584	3904.57
0.6588	1035.11	0.6588	1146.86	0.6588	959.627	0.6588	733.065		0.6588	3950.52	0.6588	3776.15	0.6588	3826.46	0.6588	3896.88		0.6588	3734.51	0.6588	3566.28	0.6588	3676.55	0.6588	3893.52
0.6592	1042.56	0.6592	1137.59	0.6592	958.919	0.6592	730.34		0.6592	3956.53	0.6592	3787.12	0.6592	3826.89	0.6592	3887.37		0.6592	3731.87	0.6592	3554.27	0.6592	3674.03	0.6592	3901.17
0.6596	1036.87	0.6596	1134.14	0.6596	957.839	0.6596	723.46		0.6596	3944.34	0.6596	3790.19	0.6596	3823.38	0.6596	3895.19		0.6596	3736.17	0.6596	3557.09	0.6596	3677.42	0.6596	3897.48
0.66	1041.71	0.66	1135.07	0.66	962.406	0.66	731.922		0.66	3950.1	0.66	3772.59	0.66	3824.14	0.66	3884.17		0.66	3735.32	0.66	3562.16	0.66	3673.1	0.66	3899.21
0.6604	1043.28	0.6604	1128.56	0.6604	957.135	0.6604	724.316		0.6604	3943.5	0.6604	3780.16	0.6604	3827.4	0.6604	3886.23		0.6604	3735.87	0.6604	3565.8	0.6604	3667.92	0.6604	3895.24
0.6608	1042.79	0.6608	1139.16	0.6608	954.774	0.6608	733.783		0.6608	3940.11	0.6608	3782.43	0.6608	3827.75	0.6608	3882.42		0.6608	3735.14	0.6608	3564.46	0.6608	3675.55	0.6608	3902.35
0.6612	1034.36	0.6612	1144.68	0.6612	955.112	0.6612	731.856		0.6612	3950.04	0.6612	3774.87	0.6612	3824.23	0.6612	3882.92		0.6612	3730.42	0.6612	3554.74	0.6612	3684.24	0.6612	3894.42
0.6616	1038.46	0.6616	1137.33	0.6616	961.654	0.6616	727.157		0.6616	3940.93	0.6616	3782.24	0.6616	3822.71	0.6616	3888.4		0.6616	3731.04	0.6616	3551.62	0.6616	3677.57	0.6616	3900.67
0.662	1036.4	0.662	1130.07	0.662	956.957	0.662	725.732		0.662	3945.55	0.662	3778.05	0.662	3825.9	0.662	3891.67		0.662	3732.44	0.662	3559.54	0.662	3679.97	0.662	3892.43
0.6624	1036.99	0.6624	1130.14	0.6624	957.322	0.6624	728.042		0.6624	3956.13	0.6624	3780.06	0.6624	3821.77	0.6624	3889.47		0.6624	3725.38	0.6624	3558.28	0.6624	3674.84	0.6624	3893.11
0.6628	1039.47	0.6628	1135.49	0.6628	951.262	0.6628	719.385		0.6628	3928.73	0.6628	3791	0.6628	3827.68	0.6628	3897.41		0.6628	3727.57	0.6628	3562.44	0.6628	3674.8	0.6628	3894.72
0.6632	1034.37	0.6632	1139.68	0.6632	956.466	0.6632	726.785		0.6632	3943.01	0.6632	3789.85	0.6632	3829.65	0.6632	3896.07		0.6632	3734.21	0.6632	3559.55	0.6632	3677.74	0.6632	3898.88
0.6636	1035.01	0.6636	1132.62	0.6636	955.415	0.6636	729.379		0.6636	3940.16	0.6636	3792.84	0.6636	3824.28	0.6636	3897.11		0.6636	3725.71	0.6636	3558.7	0.6636	3683.19	0.6636	3901.06
0.664	1037.45	0.664	1135.25	0.664	950.2	0.664	726.103		0.664	3950.17	0.664	3794.39	0.664	3827.15	0.664	3897.49		0.664	3741.03	0.664	3558.15	0.664	3679.51	0.664	3900.56
0.6644	1031.69	0.6644	1136.34	0.6644	960.218	0.6644	730.964		0.6644	3922.9	0.6644	3796.06	0.6644	3829.42	0.6644	3895.86		0.6644	3722.46	0.6644	3562.98	0.6644	3674.92	0.6644	3895.96
0.6648	1038.34	0.6648	1135.39	0.6648	953.105	0.6648	732.748		0.6648	3946.52	0.6648	3789.97	0.6648	3822.41	0.6648	3878.91		0.6648	3730.42	0.6648	3554.54	0.6648	3668.56	0.6648	3898.57
0.6652	1036.84	0.6652	1138.39	0.6652	954.699	0.6652	726.47		0.6652	3930.39	0.6652	3784.36	0.6652	3824.5	0.6652	3885.76		0.6652	3729.23	0.6652	3552.91	0.6652	3673.49	0.6652	3901.77
0.6656	1038.21	0.6656	1138.2	0.6656	955.948	0.6656	732.604		0.6656	3930.09	0.6656	3791.54	0.6656	3826.78	0.6656	3895.46		0.6656	3733.1	0.6656	3550.64	0.6656	3680.29	0.6656	3902.39
0.666	1039.24	0.666	1137.4	0.666	954.589	0.666	722.005		0.666	3942.03	0.666	3782.06	0.666	3831.27	0.666	3895.43		0.666	3730.48	0.666	3552.27	0.666	3682	0.666	3890.68
0.6664	1039.49	0.6664	1134.79	0.6664	950.278	0.6664	727.07		0.6664	3942.21	0.6664	3783.08	0.6664	3829.31	0.6664	3887.99		0.6664	3734.91	0.6664	3547.03	0.6664	3671.73	0.6664	3894.47
0.6668	1034.42	0.6668	1138.33	0.6668	956.143	0.6668	728.739		0.6668	3941.25	0.6668	3786.57	0.6668	3822.83	0.6668	3881.16		0.6668	3732.62	0.6668	3554.43	0.6668	3676.59	0.6668	3903.73
0.6672	1027.66	0.6672	1138.31	0.6672	947.843	0.6672	730.788		0.6672	3958.59	0.6672	3787.66	0.6672	3826.02	0.6672	3895.53		0.6672	3732.55	0.6672	3551.73	0.6672	3679.04	0.6672	3900.85
0.6676	1037	0.6676	1141.02	0.6676	948.591	0.6676	723.526		0.6676	3942.45	0.6676	3785.73	0.6676	3824.76	0.6676	3889.15		0.6676	3732.05	0.6676	3552.05	0.6676	3668.92	0.6676	3900.02
0.668	1034.12	0.668	1146.65	0.668	950.702	0.668	727.936		0.668	3934.53	0.668	3784.34	0.668	3827.43	0.668	3889.46		0.668	3737.26	0.668	3549.99	0.668	3674.15	0.668	3898.75
0.6684	1039.71	0.6684	1140.35	0.6684	948.681	0.6684	732.12		0.6684	3943.64	0.6684	3777.99	0.6684	3825.54	0.6684	3888.25		0.6684	3734.16	0.6684	3549.5	0.6684	3675.96	0.6684	3894.55
0.6688	1030.72	0.6688	1131.82	0.6688	949.75	0.6688	728.784		0.6688	3940.69	0.6688	3783.45	0.6688	3826.92	0.6688	3878.37		0.6688	3742.65	0.6688	3548.79	0.6688	3679.08	0.6688	3894.94
0.6692	1027.23	0.6692	1129.35	0.6692	948.663	0.6692	722.403		0.6692	3954.14	0.6692	3769.95	0.6692	3829.39	0.6692	3885.99		0.6692	3738.99	0.6692	3549.38	0.6692	3680.07	0.6692	3897.47
0.6696	1037.2	0.6696	1140.54	0.6696	957.095	0.6696	722.813		0.6696	3939.83	0.6696	3779.79	0.6696	3832.11	0.6696	3881.58		0.6696	3733.76	0.6696	3550.19	0.6696	3673.24	0.6696	3899.59
0.67	1042.41	0.67	1142.23	0.67	947.891	0.67	729.296		0.67	3933.37	0.67	3778.88	0.67	3824.1	0.67	3879.94		0.67	3731.51	0.67	3547.77	0.67	3682.42	0.67	3895.71
0.6704	1035.52	0.6704	1143.04	0.6704	949.683	0.6704	737.003		0.6704	3953.93	0.6704	3779.88	0.6704	3829.12	0.6704	3882.29		0.6704	3725.97	0.6704	3548.99	0.6704	3671.68	0.6704	3896.14
0.6708	1035.39	0.6708	1132.65	0.6708	948.185	0.6708	729.393		0.6708	3954.73	0.6708	3784.95	0.6708	3825.57	0.6708	3891.31		0.6708	3726.03	0.6708	3550.15	0.6708	3672.08	0.6708	3889.19
0.6712	1030.17	0.6712	1124.9	0.6712	953.829	0.6712	722.805		0.6712	3950.95	0.6712	3786.78	0.6712	3827.8	0.6712	3881.43		0.6712	3730.49	0.6712	3550.06	0.6712	3681.81	0.6712	3894.79
0.6716	1034.52	0.6716	1129.83	0.6716	955.828	0.6716	723.209		0.6716	3956.57	0.6716	3787.16	0.6716	3822.61	0.6716	3889.85		0.6716	3739.8	0.6716	3547.16	0.6716	3678.84	0.6716	3895.99
0.672	1034.76	0.672	1130.47	0.672	947.977	0.672	723.526		0.672	3952.3	0.672	3787.24	0.672	3828.5	0.672	3884.77		0.672	3737.27	0.672	3547.85	0.672	3681.64	0.672	3893.54
0.6724	1034.08	0.6724	1138.24	0.6724	951.407	0.6724	723.162		0.6724	3949.68	0.6724	3784.19	0.6724	3828.82	0.6724	3888.33		0.6724	3734.88	0.6724	3552.25	0.6724	3678.1	0.6724	3894.05
0.6728	1038.74	0.6728	1129.26	0.6728	958.24	0.6728	719.511		0.6728	3931.46	0.6728	3782.79	0.6728	3823.18	0.6728	3898.4		0.6728	3731.16	0.6728	3549.83	0.6728	3681.02	0.6728	3892.7
0.6732	1029.86	0.6732	1137.22	0.6732	953.011	0.6732	721.649		0.6732	3941.35	0.6732	3782.8	0.6732	3822.88	0.6732	3899.63		0.6732	3735.8	0.6732	3553.54	0.6732	3680.06	0.6732	3902.96
0.6736	1036.34	0.6736	1144.37	0.6736	948.5	0.6736	718.262		0.6736	3936.54	0.6736	3771.88	0.6736	3825.43	0.6736	3885.98		0.6736	3729.8	0.6736	3544.99	0.6736	3681.61	0.6736	3891.68
0.674	1039.24	0.674	1137.53	0.674	952.028	0.674	721.617		0.674	3940.93	0.674	3777.49	0.674	3820.59	0.674	3889.83		0.674	3732.01	0.674	3544.05	0.674	3670.76	0.674	3899.19
0.6744	1033.75	0.6744	1131.11	0.6744	953.86	0.6744	722.783		0.6744	3933.3	0.6744	3783.67	0.6744	3820.38	0.6744	3880.39		0.6744	3728.08	0.6744	3543.26	0.6744	3676.4	0.6744	3897.18
0.6748	1041.66	0.6748	1133.6	0.6748	948.366	0.6748	731.625		0.6748	3940.68	0.6748	3774.33	0.6748	3827.05	0.6748	3883.23		0.6748	3726.49	0.6748	3548.07	0.6748	3679.72	0.6748	3891.71
0.6752	1039.25	0.6752	1133.8	0.6752	941.447	0.6752	725.861		0.6752	3945.65	0.6752	3772.07	0.6752	3826.2	0.6752	3884.14		0.6752	3726.71	0.6752	3545.87	0.6752	3675.07	0.6752	3898.14
0.6756	1038.7	0.6756	1133.94	0.6756	948.052	0.6756	723.03		0.6756	3943.11	0.6756	3785.16	0.6756	3827.05	0.6756	3892.25		0.6756	3738.44	0.6756	3550.5	0.6756	3678.65	0.6756	3899.32
0.676	1027.99	0.676	1137.27	0.676	947.653	0.676	722.205		0.676	3938.6	0.676	3777.77	0.676	3825.62	0.676	3879.37		0.676	3726.42	0.676	3550.23	0.676	3682.34	0.676	3899.28
0.6764	1035.18	0.6764	1134.01	0.6764	951.929	0.6764	736.846		0.6764	3943.82	0.6764	3774.6	0.6764	3827.85	0.6764	3888.03		0.6764	3722.51	0.6764	3546.89	0.6764	3678	0.6764	3894.03
0.6768	1031.74	0.6768	1128.23	0.6768	948.601	0.6768	730.007		0.6768	3936.37	0.6768	3776.57	0.6768	3833.2	0.6768	3884.25		0.6768	3727.5	0.6768	3546.72	0.6768	3686.35	0.6768	3898.3
0.6772	1036.15	0.6772	1130.78	0.6772	948.591	0.6772	718.215		0.6772	3949.66	0.6772	3768.42	0.6772	3828.89	0.6772	3876.3		0.6772	3728.86	0.6772	3549.76	0.6772	3681.19	0.6772	3893.18
0.6776	1030.1	0.6776	1128.67	0.6776	947.785	0.6776	730.742		0.6776	3939.13	0.6776	3767.79	0.6776	3827.39	0.6776	3881.2		0.6776	3731.63	0.6776	3554.37	0.6776	3675.81	0.6776	3897.25
0.678	1032.03	0.678	1117.63	0.678	949.086	0.678	726.792		0.678	3950.69	0.678	3769.35	0.678	3825.92	0.678	3885.64		0.678	3726.72	0.678	3545.09	0.678	3675.24	0.678	3896.32
0.6784	1038.14	0.6784	1129.58	0.6784	952.798	0.6784	726.131		0.6784	3934.95	0.6784	3772.43	0.6784	3825.72	0.6784	3888.77		0.6784	3736.13	0.6784	3545.15	0.6784	3667.58	0.6784	3902.69
0.6788	1032.23	0.6788	1132.69	0.6788	949.263	0.6788	718.497		0.6788	3938.74	0.6788	3764.76	0.6788	3825.62	0.6788	3867.27		0.6788	3735.12	0.6788	3553.41	0.6788	3666.22	0.6788	3901.55
0.6792	1031.02	0.6792	1137.6	0.6792	953.85	0.6792	724.749		0.6792	3942.91	0.6792	3768.71	0.6792	3829.7	0.6792	3882.24		0.6792	3731.27	0.6792	3542.4	0.6792	3666.04	0.6792	3899.01
0.6796	1037.63	0.6796	1133.47	0.6796	941.019	0.6796	714.423		0.6796	3936.53	0.6796	3769.89	0.6796	3833.5	0.6796	3883.62		0.6796	3729.08	0.6796	3548.05	0.6796	3670.2	0.6796	3901.74
0.68	1038.02	0.68	1133.52	0.68	944.283	0.68	717.603		0.68	3932.99	0.68	3771.21	0.68	3826.93	0.68	3881.82		0.68	3730.3	0.68	3541.47	0.68	3671.26	0.68	3894.73
0.6804	1032.88	0.6804	1127.16	0.6804	950.866	0.6804	717.799		0.6804	3945.03	0.6804	3777.52	0.6804	3828.7	0.6804	3878.39		0.6804	3731.23	0.6804	3544.04	0.6804	3668.87	0.6804	3894.28
0.6808	1032.91	0.6808	1129.29	0.6808	950.861	0.6808	714.78		0.6808	3954.68	0.6808	3778.65	0.6808	3827.74	0.6808	3880.1		0.6808	3732.94	0.6808	3539.54	0.6808	3675.75	0.6808	3902.63
0.6812	1039.37	0.6812	1132.06	0.6812	951.512	0.6812	714.807		0.6812	3943.4	0.6812	3774.86	0.6812	3831.42	0.6812	3879.13		0.6812	3730.16	0.6812	3544.23	0.6812	3661.69	0.6812	3898.08
0.6816	1034.1	0.6816	1131.41	0.6816	946.156	0.6816	721.491		0.6816	3953.21	0.6816	3767.32	0.6816	3830.28	0.6816	3883.07		0.6816	3738.86	0.6816	3547.26	0.6816	3660.04	0.6816	3895.64
0.682	1034.08	0.682	1125.76	0.682	946.812	0.682	726.352		0.682	3951.13	0.682	3770.65	0.682	3827.09	0.682	3884.36		0.682	3738.87	0.682	3547.35	0.682	3677.31	0.682	3896.66
0.6824	1030.16	0.6824	1138.82	0.6824	950.052	0.6824	712.263		0.6824	3950.39	0.6824	3777.21	0.6824	3824.52	0.6824	3885.03		0.6824	3720.92	0.6824	3543.66	0.6824	3675.73	0.6824	3894.03
0.6828	1030.35	0.6828	1129.78	0.6828	948.393	0.6828	715.626		0.6828	3935.53	0.6828	3766.67	0.6828	3828.29	0.6828	3884.27		0.6828	3729.85	0.6828	3542.44	0.6828	3668.71	0.6828	3897.6
0.6832	1037.19	0.6832	1135.68	0.6832	943.385	0.6832	723.477		0.6832	3937.68	0.6832	3767.57	0.6832	3824.32	0.6832	3872.75		0.6832	3729.47	0.6832	3539.8	0.6832	3671.33	0.6832	3896.75
0.6836	1031.68	0.6836	1135.14	0.6836	948.535	0.6836	722.067		0.6836	3948.8	0.6836	3768.26	0.6836	3823.39	0.6836	3886.27		0.6836	3735.43	0.6836	3543.34	0.6836	3672.82	0.6836	3900.95
0.684	1032.44	0.684	1132.24	0.684	944.31	0.684	719.744		0.684	3940.25	0.684	3748.35	0.684	3832.02	0.684	3884.11		0.684	3730.85	0.684	3543.16	0.684	3670.35	0.684	3894.87
0.6844	1035.16	0.6844	1130.73	0.6844	946.385	0.6844	712.752		0.6844	3941.89	0.6844	3761.91	0.6844	3828.58	0.6844	3887.37		0.6844	3732.46	0.6844	3540.04	0.6844	3668.48	0.6844	3891.63
0.6848	1028.37	0.6848	1129.99	0.6848	945.319	0.6848	718.414		0.6848	3948.53	0.6848	3776.49	0.6848	3829.31	0.6848	3885.82		0.6848	3733.91	0.6848	3542.96	0.6848	3672.83	0.6848	3897.53
0.6852	1032.07	0.6852	1130.14	0.6852	946.252	0.6852	724.336		0.6852	3955.42	0.6852	3777.7	0.6852	3828.7	0.6852	3893.08		0.6852	3726.01	0.6852	3543.88	0.6852	3671.03	0.6852	3892.93
0.6856	1030.12	0.6856	1136.59	0.6856	950.367	0.6856	718.146		0.6856	3952.89	0.6856	3773.52	0.6856	3826.08	0.6856	3888.68		0.6856	3721.75	0.6856	3539.82	0.6856	3666.58	0.6856	3896.63
0.686	1030.83	0.686	1132.44	0.686	943.373	0.686	722.649		0.686	3937.05	0.686	3776.35	0.686	3828.21	0.686	3878.76		0.686	3719.72	0.686	3545.25	0.686	3669.9	0.686	3894.86
0.6864	1031.95	0.6864	1137.6	0.6864	943.317	0.6864	719.15		0.6864	3945.71	0.6864	3779.58	0.6864	3828.03	0.6864	3873.44		0.6864	3722.36	0.6864	3544.97	0.6864	3667.81	0.6864	3892.98
0.6868	1026.51	0.6868	1133.67	0.6868	945.084	0.6868	716.081		0.6868	3954.55	0.6868	3778.62	0.6868	3829.66	0.6868	3887.35		0.6868	3725.22	0.6868	3541.09	0.6868	3670.32	0.6868	3888.2
0.6872	1031.23	0.6872	1135.48	0.6872	945.928	0.6872	720.23		0.6872	3945.63	0.6872	3774.54	0.6872	3827.33	0.6872	3877.85		0.6872	3721.52	0.6872	3540.53	0.6872	3677.58	0.6872	3895.59
0.6876	1031.11	0.6876	1134.58	0.6876	942.571	0.6876	713.999		0.6876	3954.62	0.6876	3772.61	0.6876	3830.77	0.6876	3890.07		0.6876	3712.88	0.6876	3542.08	0.6876	3665.53	0.6876	3892.03
0.688	1038.6	0.688	1133.19	0.688	944.165	0.688	718.012		0.688	3955.17	0.688	3768.97	0.688	3832.15	0.688	3897.36		0.688	3724.45	0.688	3537.48	0.688	3667	0.688	3897.92
0.6884	1029.65	0.6884	1125.9	0.6884	945.179	0.6884	719.354		0.6884	3940.53	0.6884	3771.88	0.6884	3835.07	0.6884	3882.63		0.6884	3722.54	0.6884	3533.57	0.6884	3670.8	0.6884	3893.62
0.6888	1034.75	0.6888	1133.9	0.6888	946.212	0.6888	716.885		0.6888	3945.54	0.6888	3780.53	0.6888	3824.33	0.6888	3888.7		0.6888	3724.72	0.6888	3533.42	0.6888	3667	0.6888	3895.14
0.6892	1033.88	0.6892	1125.82	0.6892	951.031	0.6892	723.981		0.6892	3942.57	0.6892	3775.7	0.6892	3829.47	0.6892	3885.99		0.6892	3724.81	0.6892	3534.33	0.6892	3664.46	0.6892	3895.93
0.6896	1035.88	0.6896	1136.51	0.6896	950.133	0.6896	712.838		0.6896	3938.23	0.6896	3765.96	0.6896	3826.67	0.6896	3878.76		0.6896	3723.75	0.6896	3535.72	0.6896	3670.69	0.6896	3898.37
0.69	1040.32	0.69	1139.37	0.69	953.038	0.69	718.685		0.69	3947.16	0.69	3767.75	0.69	3825.04	0.69	3879.66		0.69	3724.53	0.69	3534.97	0.69	3665.87	0.69	3892.69
0.6904	1033.28	0.6904	1142.22	0.6904	949.908	0.6904	724.102		0.6904	3944.19	0.6904	3772.26	0.6904	3821.52	0.6904	3881.35		0.6904	3720.5	0.6904	3538.29	0.6904	3671.8	0.6904	3892.41
0.6908	1035.73	0.6908	1139.43	0.6908	940.157	0.6908	720.507		0.6908	3948.46	0.6908	3770.11	0.6908	3823.2	0.6908	3889.07		0.6908	3720.85	0.6908	3534.91	0.6908	3669.19	0.6908	3895.46
0.6912	1033.4	0.6912	1131.29	0.6912	939.862	0.6912	716.184		0.6912	3950.96	0.6912	3776.84	0.6912	3831.34	0.6912	3893.34		0.6912	3725.94	0.6912	3531.98	0.6912	3672.12	0.6912	3896.23
0.6916	1037.14	0.6916	1135.22	0.6916	941.358	0.6916	731.301		0.6916	3943.63	0.6916	3775.57	0.6916	3823.27	0.6916	3889.49		0.6916	3719.96	0.6916	3527.58	0.6916	3671.27	0.6916	3893.15
0.692	1035.59	0.692	1140.12	0.692	946.066	0.692	725.153		0.692	3944.18	0.692	3766.91	0.692	3829.44	0.692	3887.53		0.692	3727.24	0.692	3533.78	0.692	3674.85	0.692	3896.81
0.6924	1037.4	0.6924	1132.06	0.6924	948.891	0.6924	715.117		0.6924	3948.84	0.6924	3769.43	0.6924	3820.12	0.6924	3884.82		0.6924	3728.69	0.6924	3539.31	0.6924	3667.03	0.6924	3893.96
0.6928	1033.76	0.6928	1134.8	0.6928	939.195	0.6928	709.889		0.6928	3943.77	0.6928	3773.5	0.6928	3819.23	0.6928	3885.49		0.6928	3724.28	0.6928	3534.74	0.6928	3675.95	0.6928	3893.46
0.6932	1029.37	0.6932	1132.78	0.6932	945.449	0.6932	715.673		0.6932	3940.19	0.6932	3774.59	0.6932	3825.28	0.6932	3882.11		0.6932	3719.63	0.6932	3539.36	0.6932	3670.22	0.6932	3896.12
0.6936	1021.52	0.6936	1120.73	0.6936	945.462	0.6936	717.222		0.6936	3934.47	0.6936	3771.41	0.6936	3823.69	0.6936	3880.41		0.6936	3720.16	0.6936	3538.98	0.6936	3667.85	0.6936	3897.05
0.694	1033.55	0.694	1123.92	0.694	943.188	0.694	724.984		0.694	3945.08	0.694	3765.94	0.694	3824.55	0.694	3890.08		0.694	3727.33	0.694	3533.71	0.694	3670.5	0.694	3898.56
0.6944	1035.85	0.6944	1131.31	0.6944	945.219	0.6944	716.858		0.6944	3950.67	0.6944	3777.98	0.6944	3818.25	0.6944	3881.8		0.6944	3717.75	0.6944	3535.94	0.6944	3667.84	0.6944	3897.26
0.6948	1033.63	0.6948	1127.09	0.6948	944.247	0.6948	713.257		0.6948	3943.6	0.6948	3778.4	0.6948	3823.36	0.6948	3888.08		0.6948	3726.53	0.6948	3535.84	0.6948	3666.29	0.6948	3894.13
0.6952	1029.62	0.6952	1136.46	0.6952	943.098	0.6952	709.433		0.6952	3935.04	0.6952	3765.16	0.6952	3829.05	0.6952	3885.99		0.6952	3722.05	0.6952	3536.61	0.6952	3669.24	0.6952	3893.89
0.6956	1030.69	0.6956	1127.9	0.6956	942.581	0.6956	705.518		0.6956	3952.8	0.6956	3776.62	0.6956	3820.6	0.6956	3882.27		0.6956	3727.34	0.6956	3533.15	0.6956	3671.61	0.6956	3888.9
0.696	1027.07	0.696	1138.58	0.696	949.834	0.696	713.717		0.696	3951.05	0.696	3768.6	0.696	3825.72	0.696	3878.4		0.696	3720.56	0.696	3534.9	0.696	3670.16	0.696	3890.93
0.6964	1030.29	0.6964	1137.61	0.6964	944.694	0.6964	719.205		0.6964	3948.4	0.6964	3772.27	0.6964	3823.81	0.6964	3892.05		0.6964	3718.86	0.6964	3538.22	0.6964	3675.46	0.6964	3901.96
0.6968	1022.8	0.6968	1137.35	0.6968	942.545	0.6968	707.062		0.6968	3955.03	0.6968	3783.25	0.6968	3825.37	0.6968	3889.64		0.6968	3716.51	0.6968	3534.02	0.6968	3674.71	0.6968	3894.81
0.6972	1032.16	0.6972	1137.22	0.6972	945.835	0.6972	716.699		0.6972	3958.33	0.6972	3772.9	0.6972	3820.85	0.6972	3881.59		0.6972	3720.97	0.6972	3534.09	0.6972	3673.34	0.6972	3888.4
0.6976	1027.13	0.6976	1141.34	0.6976	940.395	0.6976	724.287		0.6976	3939.44	0.6976	3776.52	0.6976	3820.98	0.6976	3894.25		0.6976	3720.53	0.6976	3540.18	0.6976	3668.69	0.6976	3892.78
0.698	1034.93	0.698	1137.12	0.698	944.438	0.698	716.279		0.698	3958.44	0.698	3775.48	0.698	3820.75	0.698	3872.64		0.698	3721.27	0.698	3537.12	0.698	3668.52	0.698	3889.66
0.6984	1025.46	0.6984	1135.11	0.6984	940.689	0.6984	721.944		0.6984	3941.24	0.6984	3774.83	0.6984	3821.9	0.6984	3881.19		0.6984	3716.66	0.6984	3540.43	0.6984	3674.31	0.6984	3892.58
0.6988	1034.78	0.6988	1129.35	0.6988	941.451	0.6988	712.824		0.6988	3949.52	0.6988	3766.71	0.6988	3822.68	0.6988	3888.84		0.6988	3721.32	0.6988	3533.9	0.6988	3676.42	0.6988	3892.49
0.6992	1034.65	0.6992	1127.65	0.6992	942.31	0.6992	720.303		0.6992	3936	0.6992	3780.49	0.6992	3820.62	0.6992	3888.42		0.6992	3717.06	0.6992	3533.39	0.6992	3682.59	0.6992	3892.59
0.6996	1029.5	0.6996	1138.29	0.6996	944.987	0.6996	708.724		0.6996	3948.18	0.6996	3770.64	0.6996	3824.46	0.6996	3880.19		0.6996	3724.75	0.6996	3534.55	0.6996	3681.7	0.6996	3897.25
0.7	1028.31	0.7	1134.19	0.7	938.97	0.7	719.325		0.7	3948.03	0.7	3772.6	0.7	3822.91	0.7	3884		0.7	3719.42	0.7	3530.78	0.7	3675.37	0.7	3889.49
0.7004	1027.1	0.7004	1138.62	0.7004	939.565	0.7004	721.952		0.7004	3961.65	0.7004	3775.31	0.7004	3824.22	0.7004	3879.46		0.7004	3722.98	0.7004	3540.09	0.7004	3671.14	0.7004	3887.96
0.7008	1024.39	0.7008	1126.55	0.7008	933.82	0.7008	715.979		0.7008	3951.32	0.7008	3781.04	0.7008	3817.72	0.7008	3885.71		0.7008	3722.78	0.7008	3532.98	0.7008	3668.77	0.7008	3889.09
0.7012	1031.56	0.7012	1137.04	0.7012	938.115	0.7012	720.149		0.7012	3938.25	0.7012	3769.39	0.7012	3816.95	0.7012	3869.69		0.7012	3721.16	0.7012	3531.09	0.7012	3670.46	0.7012	3891.52
0.7016	1033.76	0.7016	1137.82	0.7016	940.473	0.7016	715.081		0.7016	3956.83	0.7016	3771.22	0.7016	3819.92	0.7016	3891.41		0.7016	3721.35	0.7016	3534.91	0.7016	3675.58	0.7016	3886.13
0.702	1035.26	0.702	1134.13	0.702	936.482	0.702	710.621		0.702	3938.78	0.702	3772.53	0.702	3821.8	0.702	3893.87		0.702	3722.82	0.702	3534.96	0.702	3672.74	0.702	3887.37
0.7024	1032.01	0.7024	1129.57	0.7024	941.495	0.7024	709.657		0.7024	3947.45	0.7024	3767.25	0.7024	3820.2	0.7024	3882.47		0.7024	3718.93	0.7024	3539.15	0.7024	3671.19	0.7024	3895.57
0.7028	1030.92	0.7028	1138.04	0.7028	943.717	0.7028	712.534		0.7028	3941.05	0.7028	3773.45	0.7028	3817.61	0.7028	3884.38		0.7028	3712.03	0.7028	3530.65	0.7028	3675.86	0.7028	3893.51
0.7032	1036.55	0.7032	1138.51	0.7032	940.409	0.7032	717.17		0.7032	3948.67	0.7032	3765.46	0.7032	3823.13	0.7032	3879.44		0.7032	3717.93	0.7032	3536.15	0.7032	3672.36	0.7032	3888.59
0.7036	1031.24	0.7036	1134.15	0.7036	939.726	0.7036	715.379		0.7036	3938.19	0.7036	3768.2	0.7036	3819.82	0.7036	3886.36		0.7036	3716.9	0.7036	3533.54	0.7036	3673.88	0.7036	3890.19
0.704	1030.54	0.704	1133.76	0.704	940.791	0.704	713.991		0.704	3944.72	0.704	3765.92	0.704	3819.44	0.704	3896.61		0.704	3715.03	0.704	3536.17	0.704	3674.8	0.704	3894.81
0.7044	1029.88	0.7044	1136.96	0.7044	941.253	0.7044	715.658		0.7044	3944.69	0.7044	3767.91	0.7044	3818.41	0.7044	3889.54		0.7044	3708.08	0.7044	3535.91	0.7044	3672.33	0.7044	3895.02
0.7048	1032.82	0.7048	1137.54	0.7048	941.321	0.7048	714.243		0.7048	3939.81	0.7048	3771.36	0.7048	3818.26	0.7048	3885.69		0.7048	3717.66	0.7048	3526.28	0.7048	3671.92	0.7048	3893.43
0.7052	1027.57	0.7052	1131.01	0.7052	935.646	0.7052	714.744		0.7052	3949.73	0.7052	3767.42	0.7052	3818.17	0.7052	3881.24		0.7052	3724.62	0.7052	3528.72	0.7052	3664.83	0.7052	3890.78
0.7056	1033.91	0.7056	1134.96	0.7056	941.37	0.7056	709.56		0.7056	3944.68	0.7056	3770.16	0.7056	3821.2	0.7056	3862.65		0.7056	3718.65	0.7056	3529.42	0.7056	3664.78	0.7056	3891.71
0.706	1027	0.706	1132.53	0.706	939.05	0.706	718.696		0.706	3952.97	0.706	3780.07	0.706	3816.74	0.706	3874.07		0.706	3712.22	0.706	3526.62	0.706	3665.29	0.706	3888.22
0.7064	1031.1	0.7064	1132.71	0.7064	939.239	0.7064	713.429		0.7064	3950.41	0.7064	3771.04	0.7064	3819.79	0.7064	3879.92		0.7064	3715.87	0.7064	3535.6	0.7064	3665.82	0.7064	3892.2
0.7068	1031.62	0.7068	1141.43	0.7068	937.25	0.7068	712.146		0.7068	3948.39	0.7068	3761.74	0.7068	3819.14	0.7068	3871.1		0.7068	3722.07	0.7068	3530.04	0.7068	3665.94	0.7068	3885.78
0.7072	1032.09	0.7072	1128.12	0.7072	937.751	0.7072	706.505		0.7072	3941.58	0.7072	3769.64	0.7072	3823.14	0.7072	3882.38		0.7072	3710.63	0.7072	3529.8	0.7072	3662.2	0.7072	3877.27
0.7076	1032.56	0.7076	1134.04	0.7076	937.289	0.7076	710.855		0.7076	3957.95	0.7076	3770.56	0.7076	3820.25	0.7076	3885.06		0.7076	3717.43	0.7076	3528.43	0.7076	3663.94	0.7076	3886.81
0.708	1028.01	0.708	1134.98	0.708	935.819	0.708	706.191		0.708	3946.91	0.708	3768.44	0.708	3818.4	0.708	3895.81		0.708	3716.02	0.708	3530.39	0.708	3665.77	0.708	3884.89
0.7084	1027.79	0.7084	1128.75	0.7084	939.677	0.7084	707.183		0.7084	3960.78	0.7084	3767.51	0.7084	3820.47	0.7084	3890.75		0.7084	3722.02	0.7084	3529.67	0.7084	3669.61	0.7084	3892.17
0.7088	1025.59	0.7088	1130.15	0.7088	940.698	0.7088	711.003		0.7088	3955.53	0.7088	3764.84	0.7088	3820.86	0.7088	3901.23		0.7088	3720.09	0.7088	3535.39	0.7088	3660.83	0.7088	3894.41
0.7092	1027.99	0.7092	1132.12	0.7092	938.12	0.7092	711.358		0.7092	3944.49	0.7092	3766.81	0.7092	3819.53	0.7092	3884.24		0.7092	3719.69	0.7092	3532.5	0.7092	3671.47	0.7092	3895.77
0.7096	1031.41	0.7096	1133.44	0.7096	937.425	0.7096	711.098		0.7096	3938.75	0.7096	3769.41	0.7096	3815.63	0.7096	3885.77		0.7096	3716.14	0.7096	3530.13	0.7096	3662.64	0.7096	3892.47
0.71	1030.4	0.71	1135.44	0.71	942.756	0.71	720.327		0.71	3940.05	0.71	3769.34	0.71	3819.68	0.71	3886.95		0.71	3715.68	0.71	3525.45	0.71	3671.12	0.71	3891.61
0.7104	1025.16	0.7104	1133	0.7104	941.332	0.7104	715.378		0.7104	3949.58	0.7104	3766.54	0.7104	3817.16	0.7104	3874.69		0.7104	3726.43	0.7104	3531.74	0.7104	3667.38	0.7104	3885.26
0.7108	1027.41	0.7108	1127.95	0.7108	938.981	0.7108	717.359		0.7108	3934.44	0.7108	3766.73	0.7108	3815.64	0.7108	3877.29		0.7108	3720.42	0.7108	3529.83	0.7108	3671.13	0.7108	3888.99
0.7112	1031.88	0.7112	1137.7	0.7112	941.221	0.7112	706.027		0.7112	3945.56	0.7112	3760.97	0.7112	3817.62	0.7112	3888.2		0.7112	3713.75	0.7112	3524.97	0.7112	3667.64	0.7112	3892.38
0.7116	1022.91	0.7116	1135.78	0.7116	933.944	0.7116	714.401		0.7116	3930.68	0.7116	3762.35	0.7116	3814.35	0.7116	3876.41		0.7116	3719.34	0.7116	3527.2	0.7116	3658.56	0.7116	3893.05
0.712	1026.55	0.712	1138.47	0.712	930.88	0.712	705.504		0.712	3949.37	0.712	3762.19	0.712	3812.38	0.712	3882.4		0.712	3719.96	0.712	3525.05	0.712	3658.81	0.712	3888.64
0.7124	1028.56	0.7124	1142.74	0.7124	931.923	0.7124	707.157		0.7124	3948.49	0.7124	3768.13	0.7124	3814.02	0.7124	3874.3		0.7124	3719.95	0.7124	3525.34	0.7124	3669.28	0.7124	3884.85
0.7128	1031.04	0.7128	1131.49	0.7128	933.929	0.7128	707.868		0.7128	3957.98	0.7128	3761.86	0.7128	3812.95	0.7128	3871.25		0.7128	3719.61	0.7128	3525.38	0.7128	3663.9	0.7128	3894.43
0.7132	1022.31	0.7132	1129.32	0.7132	932.203	0.7132	713.302		0.7132	3952.27	0.7132	3762.05	0.7132	3806.85	0.7132	3883.89		0.7132	3713.32	0.7132	3528.02	0.7132	3670.88	0.7132	3889.95
0.7136	1023.32	0.7136	1134.74	0.7136	935.66	0.7136	710.573		0.7136	3959.29	0.7136	3766.83	0.7136	3813.1	0.7136	3871.19		0.7136	3717.11	0.7136	3531.5	0.7136	3658.97	0.7136	3888.24
0.714	1021.71	0.714	1143	0.714	941.072	0.714	708.51		0.714	3938.16	0.714	3753.25	0.714	3814.74	0.714	3879.99		0.714	3719.79	0.714	3523.34	0.714	3657.4	0.714	3888.88
0.7144	1027.97	0.7144	1133.95	0.7144	943.683	0.7144	709.01		0.7144	3943.55	0.7144	3757.87	0.7144	3812.96	0.7144	3877.25		0.7144	3715.91	0.7144	3524.22	0.7144	3664.87	0.7144	3887.11
0.7148	1024.19	0.7148	1130.7	0.7148	938.343	0.7148	718.036		0.7148	3948.43	0.7148	3764.05	0.7148	3817.37	0.7148	3881.29		0.7148	3707.47	0.7148	3529.12	0.7148	3663.12	0.7148	3894.28
0.7152	1025.87	0.7152	1138.66	0.7152	937.588	0.7152	708.143		0.7152	3950.1	0.7152	3763.6	0.7152	3810.25	0.7152	3881.26		0.7152	3705.44	0.7152	3525.68	0.7152	3667.46	0.7152	3891.13
0.7156	1029.1	0.7156	1128.82	0.7156	931.722	0.7156	713.148		0.7156	3947.65	0.7156	3774.66	0.7156	3807.01	0.7156	3869.92		0.7156	3709.59	0.7156	3521.87	0.7156	3663.95	0.7156	3887.1
0.716	1031.01	0.716	1138.42	0.716	934.735	0.716	707.924		0.716	3952.63	0.716	3764.81	0.716	3807.27	0.716	3867.72		0.716	3714.34	0.716	3517.21	0.716	3674.85	0.716	3885.2
0.7164	1021.99	0.7164	1126.49	0.7164	931.126	0.7164	713.367		0.7164	3952.55	0.7164	3763.52	0.7164	3815.67	0.7164	3880.16		0.7164	3714.33	0.7164	3520.69	0.7164	3664.33	0.7164	3890.14
0.7168	1028.52	0.7168	1130.02	0.7168	933.495	0.7168	710.611		0.7168	3946.77	0.7168	3758.34	0.7168	3809.17	0.7168	3875.25		0.7168	3711.68	0.7168	3521.95	0.7168	3662.14	0.7168	3895.67
0.7172	1021.97	0.7172	1143.24	0.7172	933.615	0.7172	715.533		0.7172	3939.61	0.7172	3754.26	0.7172	3810.39	0.7172	3886.58		0.7172	3711.06	0.7172	3519.93	0.7172	3662.47	0.7172	3889.48
0.7176	1026.63	0.7176	1135.72	0.7176	935.814	0.7176	706.152		0.7176	3946.87	0.7176	3750.95	0.7176	3810.35	0.7176	3878.8		0.7176	3717.5	0.7176	3527	0.7176	3662.39	0.7176	3887.07
0.718	1018.88	0.718	1132.34	0.718	934.491	0.718	710.144		0.718	3958.71	0.718	3758.47	0.718	3807.18	0.718	3887.27		0.718	3706.5	0.718	3523.75	0.718	3665.37	0.718	3895.25
0.7184	1014.66	0.7184	1141.11	0.7184	934.603	0.7184	706.411		0.7184	3956.37	0.7184	3756.93	0.7184	3813.04	0.7184	3882.09		0.7184	3715.24	0.7184	3518.56	0.7184	3665.83	0.7184	3890.42
0.7188	1019.28	0.7188	1125.5	0.7188	931.548	0.7188	710.746		0.7188	3953.1	0.7188	3748.42	0.7188	3809.09	0.7188	3888.28		0.7188	3716.32	0.7188	3525.39	0.7188	3660.42	0.7188	3888.25
0.7192	1020.89	0.7192	1131.86	0.7192	935.02	0.7192	698.989		0.7192	3934.08	0.7192	3748.46	0.7192	3812.44	0.7192	3876.4		0.7192	3711.04	0.7192	3525.55	0.7192	3666.13	0.7192	3898.52
0.7196	1023.66	0.7196	1130.38	0.7196	932.691	0.7196	716.336		0.7196	3945.02	0.7196	3757.27	0.7196	3807.05	0.7196	3880.54		0.7196	3704.94	0.7196	3521.35	0.7196	3663.96	0.7196	3892.81
0.72	1019.82	0.72	1129.9	0.72	929.257	0.72	710.379		0.72	3946.25	0.72	3758.15	0.72	3816.24	0.72	3879.49		0.72	3715.08	0.72	3520.02	0.72	3658.52	0.72	3895.63
0.7204	1021.48	0.7204	1126.44	0.7204	932.447	0.7204	720.322		0.7204	3948.65	0.7204	3757.91	0.7204	3809.51	0.7204	3873.89		0.7204	3715.14	0.7204	3522.64	0.7204	3664.16	0.7204	3890.97
0.7208	1017.41	0.7208	1131.82	0.7208	930.608	0.7208	703.024		0.7208	3954.09	0.7208	3759.43	0.7208	3815.96	0.7208	3888.8		0.7208	3709.49	0.7208	3521.52	0.7208	3660.78	0.7208	3890
0.7212	1022.44	0.7212	1122.49	0.7212	934.563	0.7212	704.212		0.7212	3935.98	0.7212	3751.34	0.7212	3811.31	0.7212	3879.91		0.7212	3710.06	0.7212	3515.79	0.7212	3662.04	0.7212	3889.5
0.7216	1016.37	0.7216	1123.82	0.7216	937.452	0.7216	699.168		0.7216	3952.18	0.7216	3747.86	0.7216	3808.45	0.7216	3875.19		0.7216	3708.26	0.7216	3521.95	0.7216	3667.61	0.7216	3891.66
0.722	1022.54	0.722	1131.95	0.722	936.572	0.722	712.347		0.722	3941.58	0.722	3762.45	0.722	3811.82	0.722	3877.27		0.722	3704.2	0.722	3523.5	0.722	3659.86	0.722	3888.07
0.7224	1014.73	0.7224	1131.74	0.7224	935.304	0.7224	709.363		0.7224	3948.86	0.7224	3761.49	0.7224	3810.49	0.7224	3874.43		0.7224	3712.67	0.7224	3521.24	0.7224	3653.3	0.7224	3886.98
0.7228	1021.54	0.7228	1139.74	0.7228	935.53	0.7228	702.939		0.7228	3941.62	0.7228	3748.98	0.7228	3813.19	0.7228	3883.87		0.7228	3713.6	0.7228	3519.11	0.7228	3657.15	0.7228	3884.43
0.7232	1023.55	0.7232	1129.01	0.7232	938.238	0.7232	699.549		0.7232	3959.46	0.7232	3751.2	0.7232	3812.95	0.7232	3878.37		0.7232	3716.02	0.7232	3517.19	0.7232	3663.41	0.7232	3887.23
0.7236	1016.72	0.7236	1127.14	0.7236	936.314	0.7236	706.345		0.7236	3952.26	0.7236	3757.95	0.7236	3815.48	0.7236	3868.5		0.7236	3711.2	0.7236	3520.1	0.7236	3661.59	0.7236	3886.78
0.724	1017.3	0.724	1129.27	0.724	936.984	0.724	697.314		0.724	3936.02	0.724	3752.8	0.724	3813.14	0.724	3879.48		0.724	3715.21	0.724	3516.46	0.724	3659.01	0.724	3888.35
0.7244	1019.28	0.7244	1142.94	0.7244	935.698	0.7244	704.344		0.7244	3943.24	0.7244	3761.24	0.7244	3809.48	0.7244	3871.95		0.7244	3727.12	0.7244	3514.57	0.7244	3654.32	0.7244	3890.24
0.7248	1021.7	0.7248	1136.05	0.7248	929.941	0.7248	693.878		0.7248	3942.01	0.7248	3760.51	0.7248	3809.52	0.7248	3876.03		0.7248	3709.37	0.7248	3518.38	0.7248	3658.78	0.7248	3890.91
0.7252	1024.6	0.7252	1127.01	0.7252	936.559	0.7252	701.222		0.7252	3933.3	0.7252	3755.82	0.7252	3812.72	0.7252	3890.71		0.7252	3710.64	0.7252	3524.33	0.7252	3659.53	0.7252	3887.13
0.7256	1018.37	0.7256	1132.97	0.7256	934.433	0.7256	703.752		0.7256	3925.38	0.7256	3750.33	0.7256	3812.38	0.7256	3877.09		0.7256	3710.01	0.7256	3519.88	0.7256	3659.02	0.7256	3892.38
0.726	1016.62	0.726	1145.6	0.726	934.597	0.726	706.071		0.726	3953.68	0.726	3752.34	0.726	3812.94	0.726	3877.98		0.726	3704.9	0.726	3516.75	0.726	3650.14	0.726	3900.76
0.7264	1017.54	0.7264	1141.16	0.7264	938.187	0.7264	704.663		0.7264	3942.04	0.7264	3752.42	0.7264	3809.99	0.7264	3884.85		0.7264	3713.42	0.7264	3518.46	0.7264	3656.71	0.7264	3899.11
0.7268	1014.25	0.7268	1134.32	0.7268	934.523	0.7268	705.021		0.7268	3936.48	0.7268	3754.68	0.7268	3812.41	0.7268	3868.81		0.7268	3718.64	0.7268	3520.88	0.7268	3651.51	0.7268	3889.09
0.7272	1014.82	0.7272	1139.19	0.7272	928.49	0.7272	711.136		0.7272	3938.74	0.7272	3752.15	0.7272	3820.46	0.7272	3880.06		0.7272	3715.27	0.7272	3522.38	0.7272	3660.89	0.7272	3896.32
0.7276	1014.38	0.7276	1141.39	0.7276	930.736	0.7276	708.945		0.7276	3949.61	0.7276	3755.83	0.7276	3813.37	0.7276	3879.49		0.7276	3712.12	0.7276	3511.32	0.7276	3655.36	0.7276	3893.76
0.728	1026.4	0.728	1134.89	0.728	930.423	0.728	704.39		0.728	3940.83	0.728	3752.33	0.728	3814.53	0.728	3863.91		0.728	3712.29	0.728	3518.49	0.728	3661.63	0.728	3891.26
0.7284	1021.04	0.7284	1131.88	0.7284	931.072	0.7284	705.841		0.7284	3953.16	0.7284	3758.59	0.7284	3807.64	0.7284	3875.24		0.7284	3712.89	0.7284	3518.7	0.7284	3654.69	0.7284	3893.61
0.7288	1016.83	0.7288	1136.89	0.7288	928.632	0.7288	716.129		0.7288	3941.47	0.7288	3754.26	0.7288	3815.06	0.7288	3862.85		0.7288	3713.15	0.7288	3518.28	0.7288	3654.93	0.7288	3891.74
0.7292	1018.8	0.7292	1138.55	0.7292	934.034	0.7292	715.77		0.7292	3962.45	0.7292	3759.83	0.7292	3804.55	0.7292	3861.58		0.7292	3715.34	0.7292	3516.73	0.7292	3655.96	0.7292	3889.23
0.7296	1016.67	0.7296	1137.88	0.7296	932.423	0.7296	719.549		0.7296	3952.37	0.7296	3754.55	0.7296	3811.16	0.7296	3865.43		0.7296	3719.72	0.7296	3518.97	0.7296	3650.65	0.7296	3884.05
0.73	1021.03	0.73	1131.56	0.73	937.078	0.73	714.055		0.73	3938.18	0.73	3750.21	0.73	3810.57	0.73	3864.26		0.73	3714.74	0.73	3517.47	0.73	3652.19	0.73	3888.67
0.7304	1019.58	0.7304	1131.62	0.7304	928.775	0.7304	710.019		0.7304	3946.49	0.7304	3753.55	0.7304	3807.85	0.7304	3866.55		0.7304	3723.23	0.7304	3520.49	0.7304	3653.22	0.7304	3890.02
0.7308	1022.37	0.7308	1121.73	0.7308	933.208	0.7308	705.213		0.7308	3946.19	0.7308	3750.31	0.7308	3807.23	0.7308	3879.82		0.7308	3714.48	0.7308	3522.21	0.7308	3650.01	0.7308	3891.79
0.7312	1018.41	0.7312	1127.54	0.7312	934.052	0.7312	693.562		0.7312	3945.95	0.7312	3750.35	0.7312	3807.5	0.7312	3869.4		0.7312	3714.39	0.7312	3517.34	0.7312	3657.29	0.7312	3896.28
0.7316	1019.56	0.7316	1122.9	0.7316	937.25	0.7316	700.397		0.7316	3944.73	0.7316	3746.95	0.7316	3808.65	0.7316	3859		0.7316	3707.52	0.7316	3519.4	0.7316	3658.74	0.7316	3891.21
0.732	1020.05	0.732	1139.17	0.732	933.198	0.732	696.266		0.732	3953.24	0.732	3748.46	0.732	3810.67	0.732	3877.63		0.732	3718.25	0.732	3513.49	0.732	3648.49	0.732	3892.35
0.7324	1023.42	0.7324	1127.67	0.7324	933.551	0.7324	693.732		0.7324	3955.14	0.7324	3746.77	0.7324	3809.63	0.7324	3869.5		0.7324	3710.02	0.7324	3516.08	0.7324	3652.14	0.7324	3889.88
0.7328	1016.05	0.7328	1133.43	0.7328	930.542	0.7328	707.881		0.7328	3949.23	0.7328	3753.74	0.7328	3810.23	0.7328	3866.87		0.7328	3720.81	0.7328	3520.31	0.7328	3656.45	0.7328	3890.76
0.7332	1014.23	0.7332	1134.22	0.7332	930.815	0.7332	697.103		0.7332	3947.34	0.7332	3756	0.7332	3800.56	0.7332	3865.64		0.7332	3715.55	0.7332	3513.86	0.7332	3651.67	0.7332	3886.61
0.7336	1015.81	0.7336	1128.93	0.7336	939.704	0.7336	696.962		0.7336	3930.33	0.7336	3746.58	0.7336	3808.3	0.7336	3868.8		0.7336	3725.51	0.7336	3515.69	0.7336	3649.12	0.7336	3888.58
0.734	1018.4	0.734	1125.19	0.734	936.319	0.734	696.407		0.734	3938.6	0.734	3749.02	0.734	3806.94	0.734	3865.2		0.734	3715.37	0.734	3521.16	0.734	3648.98	0.734	3889.83
0.7344	1016.72	0.7344	1122.42	0.7344	930.683	0.7344	694.002		0.7344	3937.35	0.7344	3749.01	0.7344	3808.47	0.7344	3862.73		0.7344	3713.74	0.7344	3521.47	0.7344	3644.68	0.7344	3884.08
0.7348	1019.48	0.7348	1135.17	0.7348	931.404	0.7348	695.609		0.7348	3949.07	0.7348	3746.3	0.7348	3808.74	0.7348	3867.05		0.7348	3720.58	0.7348	3513.16	0.7348	3650.96	0.7348	3887.16
0.7352	1017.36	0.7352	1134.01	0.7352	935.867	0.7352	702.775		0.7352	3938.87	0.7352	3756.99	0.7352	3806.66	0.7352	3867.65		0.7352	3715.47	0.7352	3515.24	0.7352	3656.7	0.7352	3885.52
0.7356	1018.51	0.7356	1136.85	0.7356	936.621	0.7356	694.017		0.7356	3944.22	0.7356	3748.93	0.7356	3809.68	0.7356	3865.44		0.7356	3715.93	0.7356	3517.55	0.7356	3656.17	0.7356	3889.58
0.736	1015.91	0.736	1136.21	0.736	934.701	0.736	705.025		0.736	3952.9	0.736	3754.89	0.736	3806.25	0.736	3870.45		0.736	3721.52	0.736	3520.84	0.736	3650.2	0.736	3887.95
0.7364	1014.11	0.7364	1129.37	0.7364	925.836	0.7364	695.317		0.7364	3945.54	0.7364	3753.37	0.7364	3810.12	0.7364	3860.28		0.7364	3718.04	0.7364	3515.55	0.7364	3647.62	0.7364	3888.35
0.7368	1014.27	0.7368	1128.83	0.7368	932.68	0.7368	696.973		0.7368	3953.59	0.7368	3753.29	0.7368	3813.12	0.7368	3861.34		0.7368	3717.37	0.7368	3520.36	0.7368	3649.37	0.7368	3885.23
0.7372	1011.78	0.7372	1138.06	0.7372	931.732	0.7372	708.386		0.7372	3956.16	0.7372	3751.45	0.7372	3807.66	0.7372	3868.28		0.7372	3724.76	0.7372	3518.24	0.7372	3643.9	0.7372	3882.32
0.7376	1014.29	0.7376	1137.36	0.7376	931.116	0.7376	713.179		0.7376	3952.97	0.7376	3747.38	0.7376	3807.63	0.7376	3871.88		0.7376	3717.18	0.7376	3518.25	0.7376	3648.48	0.7376	3889.51
0.738	1019.13	0.738	1131.52	0.738	933.384	0.738	701.153		0.738	3935.01	0.738	3747.73	0.738	3809.58	0.738	3864.57		0.738	3716.01	0.738	3516.69	0.738	3649.86	0.738	3891.1
0.7384	1014.64	0.7384	1126.4	0.7384	929.929	0.7384	706.805		0.7384	3940.54	0.7384	3748.4	0.7384	3807.29	0.7384	3869.85		0.7384	3708.29	0.7384	3514.92	0.7384	3645.96	0.7384	3893.83
0.7388	1014.07	0.7388	1137.42	0.7388	929.979	0.7388	702.73		0.7388	3957.63	0.7388	3749.04	0.7388	3807.22	0.7388	3855.48		0.7388	3709.5	0.7388	3521.12	0.7388	3645.13	0.7388	3896.51
0.7392	1020.42	0.7392	1131.1	0.7392	930.275	0.7392	695.798		0.7392	3947.55	0.7392	3749.02	0.7392	3809.21	0.7392	3866.09		0.7392	3709.38	0.7392	3517.98	0.7392	3652.86	0.7392	3895.67
0.7396	1014.87	0.7396	1127.06	0.7396	935.561	0.7396	684.829		0.7396	3947.67	0.7396	3749.55	0.7396	3809.18	0.7396	3870.19		0.7396	3713.35	0.7396	3515.49	0.7396	3647.5	0.7396	3894.17
0.74	1011.02	0.74	1130.01	0.74	933.231	0.74	679.954		0.74	3950.69	0.74	3742.7	0.74	3805.91	0.74	3879.46		0.74	3710.03	0.74	3512.32	0.74	3645.02	0.74	3893.01
0.7404	1005.74	0.7404	1142.46	0.7404	929.676	0.7404	690.176		0.7404	3952.55	0.7404	3752.05	0.7404	3805.92	0.7404	3868.75		0.7404	3713.9	0.7404	3513.17	0.7404	3645.45	0.7404	3888.96
0.7408	1009.78	0.7408	1140.85	0.7408	922.988	0.7408	698.086		0.7408	3948.55	0.7408	3754.11	0.7408	3806.15	0.7408	3861.12		0.7408	3722.94	0.7408	3509.73	0.7408	3643.9	0.7408	3887.68
0.7412	1018.77	0.7412	1138.26	0.7412	931.525	0.7412	698.599		0.7412	3946	0.7412	3762.14	0.7412	3805.93	0.7412	3863.66		0.7412	3717.27	0.7412	3508.87	0.7412	3640.12	0.7412	3895.73
0.7416	1014.2	0.7416	1131.76	0.7416	929.14	0.7416	694.151		0.7416	3932.76	0.7416	3763.28	0.7416	3804.75	0.7416	3871.41		0.7416	3717.14	0.7416	3506.25	0.7416	3644.94	0.7416	3894.37
0.742	1017.86	0.742	1128.32	0.742	928.009	0.742	702.654		0.742	3950.06	0.742	3758.74	0.742	3804.43	0.742	3882.19		0.742	3715.44	0.742	3514.94	0.742	3656.13	0.742	3886.52
0.7424	1018.17	0.7424	1134.54	0.7424	931.099	0.7424	709.188		0.7424	3955.19	0.7424	3757.68	0.7424	3807.4	0.7424	3879.22		0.7424	3715.77	0.7424	3520.59	0.7424	3640.72	0.7424	3890.01
0.7428	1018.63	0.7428	1137.89	0.7428	930.178	0.7428	704.8		0.7428	3944.77	0.7428	3759.34	0.7428	3800.9	0.7428	3873.68		0.7428	3718.8	0.7428	3510.81	0.7428	3644.42	0.7428	3891.75
0.7432	1017	0.7432	1129.2	0.7432	927.224	0.7432	710.73		0.7432	3964.77	0.7432	3757.24	0.7432	3802.6	0.7432	3875.06		0.7432	3713.26	0.7432	3510.44	0.7432	3647.01	0.7432	3897.12
0.7436	1014.36	0.7436	1133.34	0.7436	932.611	0.7436	697.424		0.7436	3948.99	0.7436	3757.16	0.7436	3800.99	0.7436	3873.76		0.7436	3715.91	0.7436	3513.39	0.7436	3645.64	0.7436	3898.68
0.744	1018.3	0.744	1134.25	0.744	928.793	0.744	690.938		0.744	3951.56	0.744	3759.26	0.744	3804.95	0.744	3858.56		0.744	3713.49	0.744	3514.94	0.744	3647.13	0.744	3897.67
0.7444	1020.35	0.7444	1125.43	0.7444	933.417	0.7444	712.616		0.7444	3943.59	0.7444	3760.76	0.7444	3807.49	0.7444	3858.62		0.7444	3723.22	0.7444	3508.67	0.7444	3652.72	0.7444	3897.84
0.7448	1017.47	0.7448	1130.04	0.7448	929.208	0.7448	700.301		0.7448	3942.38	0.7448	3756.07	0.7448	3808.28	0.7448	3854.89		0.7448	3713.93	0.7448	3512.35	0.7448	3650.67	0.7448	3894.23
0.7452	1015.96	0.7452	1136.55	0.7452	931.062	0.7452	690.95		0.7452	3950.05	0.7452	3758.99	0.7452	3808.09	0.7452	3856.22		0.7452	3717.33	0.7452	3510.1	0.7452	3648.71	0.7452	3896.31
0.7456	1011.69	0.7456	1129.15	0.7456	928.032	0.7456	699.202		0.7456	3959.18	0.7456	3751.17	0.7456	3809.52	0.7456	3870.29		0.7456	3712.35	0.7456	3502.18	0.7456	3653.31	0.7456	3895.63
0.746	1014.09	0.746	1127.5	0.746	929.714	0.746	688.435		0.746	3958.99	0.746	3757.89	0.746	3808.45	0.746	3871.17		0.746	3722.22	0.746	3506.82	0.746	3652.05	0.746	3893.06
0.7464	1011.32	0.7464	1130.65	0.7464	930.33	0.7464	693.712		0.7464	3946.88	0.7464	3756.41	0.7464	3807.29	0.7464	3858.1		0.7464	3722.79	0.7464	3512.38	0.7464	3647.72	0.7464	3888.66
0.7468	1020.04	0.7468	1136.17	0.7468	928.804	0.7468	693.142		0.7468	3954.47	0.7468	3746.81	0.7468	3805.58	0.7468	3851.57		0.7468	3720.25	0.7468	3503.88	0.7468	3650.22	0.7468	3895.48
0.7472	1017.57	0.7472	1122.83	0.7472	930.6	0.7472	705.944		0.7472	3964.51	0.7472	3745.44	0.7472	3806.51	0.7472	3865.85		0.7472	3712.92	0.7472	3507.64	0.7472	3652.02	0.7472	3896.62
0.7476	1009.88	0.7476	1133.6	0.7476	931.886	0.7476	698.121		0.7476	3949.52	0.7476	3753.28	0.7476	3806.95	0.7476	3852.04		0.7476	3713.59	0.7476	3512.29	0.7476	3639.03	0.7476	3895.04
0.748	1009.96	0.748	1132.63	0.748	930.654	0.748	704.951		0.748	3936.93	0.748	3759.54	0.748	3806.39	0.748	3859.51		0.748	3715.39	0.748	3514.32	0.748	3636.19	0.748	3898.68
0.7484	1014.25	0.7484	1133.73	0.7484	928.677	0.7484	713.625		0.7484	3944.69	0.7484	3748.8	0.7484	3802.34	0.7484	3878.32		0.7484	3715.62	0.7484	3511.32	0.7484	3642.38	0.7484	3886.24
0.7488	1005.9	0.7488	1126.48	0.7488	931.636	0.7488	699.928		0.7488	3935.87	0.7488	3750	0.7488	3804.95	0.7488	3865.69		0.7488	3710.63	0.7488	3505.65	0.7488	3642.5	0.7488	3888.8
0.7492	1008.64	0.7492	1119.91	0.7492	927.609	0.7492	694.448		0.7492	3941.11	0.7492	3752.65	0.7492	3802.7	0.7492	3860.08		0.7492	3712.84	0.7492	3508.43	0.7492	3647.39	0.7492	3893.51
0.7496	1003.69	0.7496	1123.43	0.7496	922.159	0.7496	694.507		0.7496	3941.44	0.7496	3750.07	0.7496	3802.67	0.7496	3868.27		0.7496	3716.05	0.7496	3508.77	0.7496	3638.46	0.7496	3893.59
0.75	1011.51	0.75	1129.41	0.75	932.877	0.75	694.201		0.75	3953.01	0.75	3758.95	0.75	3809.54	0.75	3861.67		0.75	3718.75	0.75	3509.58	0.75	3643.61	0.75	3888.26
0.7504	1011.25	0.7504	1134.25	0.7504	930.607	0.7504	702.089		0.7504	3941.75	0.7504	3752.6	0.7504	3806.97	0.7504	3862.16		0.7504	3715.87	0.7504	3510.59	0.7504	3646.86	0.7504	3887.73
0.7508	1009.12	0.7508	1125.79	0.7508	922.897	0.7508	704.667		0.7508	3947.98	0.7508	3757.44	0.7508	3808.98	0.7508	3855.52		0.7508	3714.39	0.7508	3508.34	0.7508	3635.18	0.7508	3895.14
0.7512	1009.38	0.7512	1132.44	0.7512	921.838	0.7512	700.938		0.7512	3945.72	0.7512	3750.6	0.7512	3809.79	0.7512	3858.62		0.7512	3709.94	0.7512	3512.21	0.7512	3644	0.7512	3898.04
0.7516	1007.19	0.7516	1127.83	0.7516	919.427	0.7516	691.069		0.7516	3955.8	0.7516	3746.4	0.7516	3810.46	0.7516	3851.32		0.7516	3713.99	0.7516	3507.62	0.7516	3640.41	0.7516	3895.41
0.752	1013.53	0.752	1134.59	0.752	925.14	0.752	691.392		0.752	3957.88	0.752	3745.37	0.752	3804.41	0.752	3852.72		0.752	3713.72	0.752	3510.92	0.752	3647.43	0.752	3892.52
0.7524	1011.58	0.7524	1127.71	0.7524	928.686	0.7524	696.611		0.7524	3957.57	0.7524	3754.71	0.7524	3809.02	0.7524	3868.68		0.7524	3712.13	0.7524	3507.67	0.7524	3642.84	0.7524	3893.12
0.7528	1011.59	0.7528	1129.8	0.7528	930.151	0.7528	703.74		0.7528	3958.1	0.7528	3749.77	0.7528	3799.86	0.7528	3864.66		0.7528	3711.24	0.7528	3506.44	0.7528	3641.45	0.7528	3897.39
0.7532	1013.88	0.7532	1136.06	0.7532	927.366	0.7532	695.75		0.7532	3959.21	0.7532	3744.62	0.7532	3804.7	0.7532	3855.26		0.7532	3717.85	0.7532	3506.97	0.7532	3640.19	0.7532	3893.48
0.7536	1011.97	0.7536	1139.29	0.7536	921.641	0.7536	700.763		0.7536	3935.19	0.7536	3751.97	0.7536	3804.58	0.7536	3866.36		0.7536	3713.53	0.7536	3507.28	0.7536	3644.75	0.7536	3898.26
0.754	1009.79	0.754	1128.12	0.754	924.226	0.754	706.161		0.754	3964.04	0.754	3752	0.754	3803.9	0.754	3864.05		0.754	3717.58	0.754	3510.16	0.754	3645.02	0.754	3886.28
0.7544	1009.45	0.7544	1129.27	0.7544	928.196	0.7544	699.543		0.7544	3951.33	0.7544	3753.64	0.7544	3803.74	0.7544	3852.93		0.7544	3712.88	0.7544	3500.3	0.7544	3648.31	0.7544	3891.75
0.7548	1014.97	0.7548	1127.16	0.7548	930.83	0.7548	696.809		0.7548	3939.8	0.7548	3755.8	0.7548	3803.18	0.7548	3858.73		0.7548	3708.78	0.7548	3496.6	0.7548	3641.34	0.7548	3893.86
0.7552	1013.59	0.7552	1135	0.7552	923.145	0.7552	699.848		0.7552	3949.95	0.7552	3743.32	0.7552	3799.83	0.7552	3862.82		0.7552	3715.47	0.7552	3497.93	0.7552	3637.64	0.7552	3893.62
0.7556	1010	0.7556	1140.03	0.7556	926.268	0.7556	692.512		0.7556	3940.78	0.7556	3751.85	0.7556	3800.6	0.7556	3862.96		0.7556	3712.68	0.7556	3504.83	0.7556	3641.61	0.7556	3895.36
0.756	1011.8	0.756	1130.12	0.756	925.905	0.756	688.375		0.756	3948.56	0.756	3755.77	0.756	3806.88	0.756	3858.43		0.756	3717.36	0.756	3502.2	0.756	3644.65	0.756	3899.83
0.7564	1008.63	0.7564	1127.17	0.7564	929.527	0.7564	686.092		0.7564	3949.4	0.7564	3748.3	0.7564	3807.31	0.7564	3859.33		0.7564	3714.86	0.7564	3508.54	0.7564	3647.79	0.7564	3892.16
0.7568	1006.6	0.7568	1123.64	0.7568	930.082	0.7568	691.923		0.7568	3952.21	0.7568	3747.7	0.7568	3801.73	0.7568	3866.58		0.7568	3715.25	0.7568	3505.36	0.7568	3639.79	0.7568	3897.26
0.7572	1005.73	0.7572	1124.23	0.7572	924.184	0.7572	700.652		0.7572	3952.72	0.7572	3751.89	0.7572	3807.87	0.7572	3862.57		0.7572	3720.74	0.7572	3498.48	0.7572	3638.21	0.7572	3894.24
0.7576	1005.45	0.7576	1136.9	0.7576	927.068	0.7576	707.966		0.7576	3948.03	0.7576	3749.88	0.7576	3807.81	0.7576	3855.39		0.7576	3717.05	0.7576	3497.87	0.7576	3641.16	0.7576	3894.75
0.758	1006.71	0.758	1135.05	0.758	926.684	0.758	708.924		0.758	3931.43	0.758	3747.45	0.758	3805.09	0.758	3856.2		0.758	3713.09	0.758	3504.62	0.758	3643.28	0.758	3900.36
0.7584	1010.03	0.7584	1126.36	0.7584	916.308	0.7584	696.816		0.7584	3931.9	0.7584	3736.87	0.7584	3805.83	0.7584	3857.26		0.7584	3706.49	0.7584	3503.61	0.7584	3647.52	0.7584	3890.64
0.7588	1007.99	0.7588	1129.41	0.7588	921.43	0.7588	692.269		0.7588	3951.17	0.7588	3744.07	0.7588	3799.4	0.7588	3863.31		0.7588	3711.32	0.7588	3505.83	0.7588	3641.53	0.7588	3891.67
0.7592	1001.9	0.7592	1123.74	0.7592	918.191	0.7592	691.616		0.7592	3953.31	0.7592	3744.18	0.7592	3803.12	0.7592	3872.79		0.7592	3720.01	0.7592	3504.26	0.7592	3635.27	0.7592	3893.04
0.7596	1008.98	0.7596	1124.44	0.7596	917.298	0.7596	701.898		0.7596	3948.84	0.7596	3738.64	0.7596	3806.64	0.7596	3880.54		0.7596	3720.31	0.7596	3501.8	0.7596	3642.41	0.7596	3899.43
0.76	1008.61	0.76	1132.14	0.76	926.268	0.76	712.645		0.76	3926.95	0.76	3747.91	0.76	3804.52	0.76	3872.64		0.76	3721.61	0.76	3503.24	0.76	3641.49	0.76	3897.45
0.7604	1009.32	0.7604	1132.27	0.7604	921.242	0.7604	698.592		0.7604	3947.59	0.7604	3749.75	0.7604	3804.84	0.7604	3856.37		0.7604	3717.84	0.7604	3508.77	0.7604	3638	0.7604	3894.47
0.7608	1016.77	0.7608	1132.23	0.7608	925.463	0.7608	697.791		0.7608	3940.76	0.7608	3745.29	0.7608	3802.12	0.7608	3861.3		0.7608	3721.47	0.7608	3503.35	0.7608	3637.88	0.7608	3892.71
0.7612	1011.71	0.7612	1125.69	0.7612	933.241	0.7612	692.076		0.7612	3945.47	0.7612	3747.42	0.7612	3796.51	0.7612	3866.95		0.7612	3707.96	0.7612	3504.8	0.7612	3636.97	0.7612	3894.1
0.7616	1010.76	0.7616	1126.14	0.7616	923.787	0.7616	693.533		0.7616	3931.13	0.7616	3741.47	0.7616	3795.7	0.7616	3866.42		0.7616	3715.57	0.7616	3499.01	0.7616	3638.08	0.7616	3897.66
0.762	1012.95	0.762	1125.53	0.762	923.886	0.762	690.462		0.762	3953.77	0.762	3734.08	0.762	3796.07	0.762	3872.74		0.762	3723.79	0.762	3507.84	0.762	3642.01	0.762	3889.6
0.7624	1006.13	0.7624	1129.18	0.7624	920.412	0.7624	691.449		0.7624	3943.81	0.7624	3740.45	0.7624	3801.94	0.7624	3878.46		0.7624	3716.49	0.7624	3507.13	0.7624	3632.23	0.7624	3892.06
0.7628	1011.61	0.7628	1124.4	0.7628	917.143	0.7628	697.395		0.7628	3941.06	0.7628	3743.49	0.7628	3801.4	0.7628	3872.75		0.7628	3719.71	0.7628	3503.68	0.7628	3629.65	0.7628	3891.83
0.7632	1008.62	0.7632	1125.69	0.7632	923.574	0.7632	696.947		0.7632	3945.82	0.7632	3741.3	0.7632	3798.66	0.7632	3870.85		0.7632	3709.92	0.7632	3499.87	0.7632	3636.51	0.7632	3887.06
0.7636	1015.59	0.7636	1121.99	0.7636	925.559	0.7636	687.328		0.7636	3953.16	0.7636	3744.36	0.7636	3802.99	0.7636	3867.47		0.7636	3714.12	0.7636	3508.56	0.7636	3636.01	0.7636	3894.93
0.764	1011.25	0.764	1125.8	0.764	919.292	0.764	687.384		0.764	3947.38	0.764	3744.18	0.764	3799.54	0.764	3871.51		0.764	3718.83	0.764	3506.23	0.764	3640.38	0.764	3898.91
0.7644	1011.93	0.7644	1120.48	0.7644	922.8	0.7644	684.644		0.7644	3952.36	0.7644	3744.89	0.7644	3801	0.7644	3865.12		0.7644	3717.45	0.7644	3502.33	0.7644	3643.31	0.7644	3891.06
0.7648	1014.13	0.7648	1125.2	0.7648	914.97				0.7648	3949.45	0.7648	3741.23	0.7648	3797.61	0.7648	3871.49		0.7648	3711.55	0.7648	3497.82	0.7648	3635.97	0.7648	3894.91
0.7652	1011.58	0.7652	1125.81	0.7652	923.215				0.7652	3958.54	0.7652	3743.06	0.7652	3800.56	0.7652	3856.98		0.7652	3715.16	0.7652	3502.18	0.7652	3634.2	0.7652	3884.84
0.7656	1006.74	0.7656	1128.92	0.7656	922.963				0.7656	3947.72	0.7656	3750.04	0.7656	3801.37	0.7656	3855.35		0.7656	3717.05	0.7656	3499.9	0.7656	3635.9	0.7656	3883.43
0.766	1006.58	0.766	1126.9	0.766	923.939				0.766	3949.8	0.766	3731.65	0.766	3802.14	0.766	3851.38		0.766	3711.68	0.766	3500.12	0.766	3640.37	0.766	3893.88
0.7664	1000.86	0.7664	1131.48	0.7664	921.71				0.7664	3960.14	0.7664	3741.99	0.7664	3806.37	0.7664	3855.19		0.7664	3723.21	0.7664	3506.3	0.7664	3634.82	0.7664	3894.53
0.7668	1010.39	0.7668	1126.22	0.7668	924.224				0.7668	3949.29	0.7668	3737.03	0.7668	3799.86	0.7668	3844.86		0.7668	3718.44	0.7668	3504.59	0.7668	3634.78	0.7668	3893.75
0.7672	1010.74	0.7672	1124.92	0.7672	922.756				0.7672	3959.73	0.7672	3730.24	0.7672	3798.15	0.7672	3860.12		0.7672	3716.32	0.7672	3501.38	0.7672	3638.74	0.7672	3892.87
0.7676	1001.55	0.7676	1133.17	0.7676	924.487				0.7676	3953.14	0.7676	3733.09	0.7676	3793.17	0.7676	3858.79		0.7676	3709.44	0.7676	3507.92	0.7676	3635.63	0.7676	3898.52
0.768	1002.16	0.768	1126.39	0.768	917.837				0.768	3943.88	0.768	3734.85	0.768	3799.98	0.768	3867.59		0.768	3714.94	0.768	3501.77	0.768	3639.98	0.768	3893.52
0.7684	1007.16	0.7684	1129.87	0.7684	922.605				0.7684	3948.26	0.7684	3734.87	0.7684	3798	0.7684	3860.08		0.7684	3715.1	0.7684	3509.93	0.7684	3644.5	0.7684	3895.7
0.7688	1010.94	0.7688	1130.9	0.7688	919.919				0.7688	3956.48	0.7688	3735.45	0.7688	3802.06	0.7688	3866.97		0.7688	3723.53	0.7688	3506.27	0.7688	3633.6	0.7688	3891.31
0.7692	1010.44	0.7692	1129.46	0.7692	925.84				0.7692	3951.46	0.7692	3740.98	0.7692	3799.62	0.7692	3860.22		0.7692	3721.2	0.7692	3503.6	0.7692	3638.77	0.7692	3891.36
0.7696	1019.11	0.7696	1124.89	0.7696	928.237				0.7696	3957.79	0.7696	3728.95	0.7696	3796.83	0.7696	3868.9		0.7696	3719.51	0.7696	3507.8	0.7696	3626.04	0.7696	3889.17
0.77	1010.44	0.77	1131.97	0.77	925.434				0.77	3936.38	0.77	3733.34	0.77	3801.82	0.77	3870.74		0.77	3717.16	0.77	3499.64	0.77	3632.9	0.77	3893.09
0.7704	1009.75	0.7704	1135.08	0.7704	923.289				0.7704	3948.51	0.7704	3726.26	0.7704	3800.18	0.7704	3871.21		0.7704	3712.84	0.7704	3504.71	0.7704	3636.75	0.7704	3889.27
0.7708	1007.02	0.7708	1123.71	0.7708	921.456				0.7708	3944.29	0.7708	3733.19	0.7708	3798.24	0.7708	3867.77		0.7708	3712.51	0.7708	3505.32	0.7708	3636.45	0.7708	3896.78
0.7712	1009.71	0.7712	1130.83	0.7712	919.323				0.7712	3937.82	0.7712	3734.66	0.7712	3797.87	0.7712	3861		0.7712	3718.7	0.7712	3509.52	0.7712	3635.31	0.7712	3888.51
0.7716	1003.14	0.7716	1131.23	0.7716	923.159				0.7716	3956.7	0.7716	3732.74	0.7716	3791.62	0.7716	3854.88		0.7716	3712.33	0.7716	3506.59	0.7716	3633.58	0.7716	3891.69
0.772	1002.33	0.772	1116.68	0.772	924.58				0.772	3939.43	0.772	3728.43	0.772	3800.43	0.772	3852.93		0.772	3718.06	0.772	3503.43	0.772	3630.34	0.772	3898.28
0.7724	1004.29	0.7724	1130.21	0.7724	923.371				0.7724	3947.57	0.7724	3734.33	0.7724	3798.13	0.7724	3859.94		0.7724	3713.38	0.7724	3502.49	0.7724	3629.98	0.7724	3892.32
0.7728	1004.69	0.7728	1122.49	0.7728	920.752				0.7728	3951.82	0.7728	3728.22	0.7728	3796.79	0.7728	3845.8		0.7728	3719.05	0.7728	3504.12	0.7728	3632.29	0.7728	3895.09
0.7732	1007.49	0.7732	1128.24	0.7732	914.634				0.7732	3947.04	0.7732	3727.99	0.7732	3800.37	0.7732	3855.96		0.7732	3724.87	0.7732	3501.83	0.7732	3630.09	0.7732	3892.76
0.7736	1010.92	0.7736	1119.47	0.7736	918.636				0.7736	3946.12	0.7736	3729.16	0.7736	3795.07	0.7736	3856.06		0.7736	3723.35	0.7736	3507.17	0.7736	3633.63	0.7736	3891.86
0.774	1005.91	0.774	1128.6	0.774	918.347				0.774	3943.89	0.774	3725.85	0.774	3803	0.774	3847.93		0.774	3711.56	0.774	3507.98	0.774	3638.7	0.774	3889.18
0.7744	1008.44	0.7744	1119.7	0.7744	927.467				0.7744	3948.65	0.7744	3728.5	0.7744	3797.31	0.7744	3863.06		0.7744	3711.82	0.7744	3506.89	0.7744	3634.62	0.7744	3886.82
0.7748	1001.43	0.7748	1125.59	0.7748	917.365				0.7748	3942.59	0.7748	3726.68	0.7748	3798.79	0.7748	3860.48		0.7748	3711.49	0.7748	3504.6	0.7748	3631.45	0.7748	3893.4
0.7752	1002.46	0.7752	1123.63	0.7752	916.527				0.7752	3951.15	0.7752	3729.74	0.7752	3799.89	0.7752	3854.67		0.7752	3717.9	0.7752	3499.9	0.7752	3632.8	0.7752	3894.25
0.7756	1006.59	0.7756	1123.94	0.7756	918.512				0.7756	3936.09	0.7756	3727.65	0.7756	3796.18	0.7756	3854.6		0.7756	3718.24	0.7756	3497.42	0.7756	3631.3	0.7756	3891.54
0.776	1006.83	0.776	1116.81	0.776	918.828				0.776	3951.95	0.776	3720.46	0.776	3796.82	0.776	3850.06		0.776	3714.93	0.776	3503.05	0.776	3627.35	0.776	3895.93
0.7764	1002.98	0.7764	1122.66	0.7764	920.269				0.7764	3951.45	0.7764	3726.22	0.7764	3793.53	0.7764	3851.38		0.7764	3712.11	0.7764	3504.54	0.7764	3628.23	0.7764	3897.88
0.7768	1002.82	0.7768	1128.46	0.7768	913.068				0.7768	3955.75	0.7768	3729.78	0.7768	3796.88	0.7768	3858.86		0.7768	3709.18	0.7768	3504.38	0.7768	3632.57	0.7768	3892.63
0.7772	1003.73	0.7772	1122.56	0.7772	920.854				0.7772	3934.98	0.7772	3729.53	0.7772	3797.73	0.7772	3853.28		0.7772	3713.83	0.7772	3506.33	0.7772	3628.81	0.7772	3894.82
0.7776	1001.7	0.7776	1115.22	0.7776	921.736				0.7776	3938.1	0.7776	3727.99	0.7776	3798.54	0.7776	3856.26		0.7776	3703.83	0.7776	3503.63	0.7776	3625.15	0.7776	3894.22
0.778	1006.18	0.778	1127.36	0.778	918.278				0.778	3951.22	0.778	3734.47	0.778	3798.16	0.778	3849.55		0.778	3713.22	0.778	3503.88	0.778	3634.25	0.778	3893.04
0.7784	1010.68	0.7784	1119.23	0.7784	916.705				0.7784	3936.23	0.7784	3732.74	0.7784	3795.99	0.7784	3847.46		0.7784	3706.42	0.7784	3505.62	0.7784	3629.83	0.7784	3891.81
0.7788	1007.94	0.7788	1114.62	0.7788	915.33				0.7788	3935.85	0.7788	3731.37	0.7788	3792.5	0.7788	3858.92		0.7788	3698.11	0.7788	3501.44	0.7788	3632.44	0.7788	3888.28
0.7792	1009.62	0.7792	1120.28	0.7792	916.719				0.7792	3938.89	0.7792	3733.19	0.7792	3796.86	0.7792	3852.03		0.7792	3712.97	0.7792	3499.93	0.7792	3621	0.7792	3891.63
0.7796	1005.46	0.7796	1122.74	0.7796	923.348				0.7796	3944.47	0.7796	3721.85	0.7796	3792.56	0.7796	3855.84		0.7796	3711.43	0.7796	3498.79	0.7796	3624.14	0.7796	3892.7
0.78	1008.44	0.78	1124.38	0.78	921.125				0.78	3932.26	0.78	3731.49	0.78	3796.59	0.78	3851.28		0.78	3708.39	0.78	3499.46	0.78	3624.43	0.78	3896.15
0.7804	1001.23	0.7804	1116.76	0.7804	920.075				0.7804	3929.44	0.7804	3734.58	0.7804	3794.61	0.7804	3857.82		0.7804	3706.58	0.7804	3497.41	0.7804	3626.02	0.7804	3889.83
0.7808	1000.44	0.7808	1125.33	0.7808	920.901				0.7808	3942.75	0.7808	3728.41	0.7808	3794.47	0.7808	3853.65		0.7808	3711.36	0.7808	3501.6	0.7808	3623.92	0.7808	3888.96
0.7812	1003.28	0.7812	1119.88	0.7812	914.177				0.7812	3943.56	0.7812	3731.81	0.7812	3790.54	0.7812	3860.63		0.7812	3707.68	0.7812	3501.59	0.7812	3626.22	0.7812	3888.78
0.7816	1000.05	0.7816	1123.02	0.7816	914.2				0.7816	3933.61	0.7816	3727.05	0.7816	3789.68	0.7816	3854.14		0.7816	3704.82	0.7816	3500.41	0.7816	3622.39	0.7816	3891.26
0.782	1004.56	0.782	1127.23	0.782	918.687				0.782	3930.02	0.782	3728.6	0.782	3789.66	0.782	3850.93		0.782	3702.42	0.782	3496.87	0.782	3623.38	0.782	3889.28
0.7824	1003.15	0.7824	1128.84	0.7824	918.287				0.7824	3942.09	0.7824	3732.69	0.7824	3792.79	0.7824	3853.63		0.7824	3702.75	0.7824	3502.1	0.7824	3629.88	0.7824	3891.2
0.7828	1003.21	0.7828	1121.64	0.7828	919				0.7828	3934.5	0.7828	3732.65	0.7828	3799.54	0.7828	3852.51		0.7828	3713.73	0.7828	3499.2	0.7828	3627.32	0.7828	3884.95
0.7832	1000.36	0.7832	1123.97	0.7832	916.26				0.7832	3926.87	0.7832	3724.7	0.7832	3802.57	0.7832	3851.47		0.7832	3708.73	0.7832	3502.83	0.7832	3624.61	0.7832	3891.81
0.7836	1011.6	0.7836	1131.75	0.7836	917.244				0.7836	3940.65	0.7836	3723.75	0.7836	3801.71	0.7836	3861.62		0.7836	3707.53	0.7836	3495.62	0.7836	3630.35	0.7836	3893.81
0.784	1008.92	0.784	1129.44	0.784	913.855				0.784	3935.39	0.784	3725.69	0.784	3798.79	0.784	3866.6		0.784	3704.98	0.784	3496.55	0.784	3625.59	0.784	3885.72
0.7844	1004.08	0.7844	1126.04	0.7844	916.256				0.7844	3940.54	0.7844	3730.16	0.7844	3800.44	0.7844	3857.76		0.7844	3704.03	0.7844	3498.36	0.7844	3624.21	0.7844	3891.5
0.7848	997.673	0.7848	1133.12	0.7848	916.051				0.7848	3944.07	0.7848	3719.55	0.7848	3794.52	0.7848	3854.91		0.7848	3700.26	0.7848	3502.89	0.7848	3621.55	0.7848	3885.41
0.7852	1004.14	0.7852	1121.83	0.7852	916.805				0.7852	3939.29	0.7852	3728.76	0.7852	3791.7	0.7852	3854.55		0.7852	3697.76	0.7852	3503.98	0.7852	3631.74	0.7852	3892.25
0.7856	995.961	0.7856	1116.84	0.7856	920.053				0.7856	3937.66	0.7856	3724.11	0.7856	3794.39	0.7856	3862.19		0.7856	3700.05	0.7856	3499.19	0.7856	3622.1	0.7856	3892.7
0.786	1003.55	0.786	1118.54	0.786	919.342				0.786	3952.86	0.786	3731.53	0.786	3794.41	0.786	3857.45		0.786	3696.76	0.786	3497.06	0.786	3627.71	0.786	3895.68
0.7864	1002.2	0.7864	1125.74	0.7864	919.253				0.7864	3941.75	0.7864	3726.36	0.7864	3796.5	0.7864	3854.77		0.7864	3705.83	0.7864	3497.73	0.7864	3620.6	0.7864	3891.45
0.7868	1003.34	0.7868	1119.92	0.7868	921.954				0.7868	3933.97	0.7868	3726.49	0.7868	3799.63	0.7868	3858.03		0.7868	3698.24	0.7868	3496.2	0.7868	3625.39	0.7868	3893.98
0.7872	1006.14	0.7872	1127.54	0.7872	917.603				0.7872	3948.25	0.7872	3729.33	0.7872	3800.61	0.7872	3848.87		0.7872	3694.88	0.7872	3498.76	0.7872	3631.54	0.7872	3888.02
0.7876	1001.39	0.7876	1126.28	0.7876	920.21				0.7876	3936.09	0.7876	3723.63	0.7876	3794.99	0.7876	3851.32		0.7876	3696.44	0.7876	3496.04	0.7876	3629.09	0.7876	3888.07
0.788	1003.63	0.788	1123.59	0.788	914.81				0.788	3935.27	0.788	3727.04	0.788	3795.38	0.788	3856.74		0.788	3693.55	0.788	3501.83	0.788	3620.43	0.788	3888.14
0.7884	997.19	0.7884	1120.31	0.7884	916.585				0.7884	3953.29	0.7884	3724.86	0.7884	3792.67	0.7884	3855.94		0.7884	3699.54	0.7884	3492.21	0.7884	3628.08	0.7884	3892.86
0.7888	994.606	0.7888	1117.51	0.7888	913.151				0.7888	3938.75	0.7888	3727.25	0.7888	3791.99	0.7888	3845.04		0.7888	3704.6	0.7888	3493.07	0.7888	3629.24	0.7888	3891.27
0.7892	1000.15	0.7892	1123.58	0.7892	912.541				0.7892	3945.86	0.7892	3727.66	0.7892	3793.42	0.7892	3857.35		0.7892	3708.09	0.7892	3491.04	0.7892	3624.87	0.7892	3882.44
0.7896	1002.63	0.7896	1130.41	0.7896	914.83				0.7896	3945.77	0.7896	3733.28	0.7896	3792.35	0.7896	3857.33		0.7896	3699.34	0.7896	3498.76	0.7896	3621.11	0.7896	3895.02
0.79	1002.08	0.79	1124.18	0.79	914.497				0.79	3943.58	0.79	3721.83	0.79	3789.4	0.79	3852.28		0.79	3703.83	0.79	3493.47	0.79	3626.74	0.79	3896.09
0.7904	1006.8	0.7904	1123.44	0.7904	918.404				0.7904	3936.6	0.7904	3723.01	0.7904	3789.57	0.7904	3859.97		0.7904	3710.13	0.7904	3492.65	0.7904	3625.94	0.7904	3896.36
0.7908	1007.33	0.7908	1121.77	0.7908	919.903				0.7908	3947.73	0.7908	3726.1	0.7908	3796.88	0.7908	3850.83		0.7908	3704.51	0.7908	3497.84	0.7908	3622.58	0.7908	3884.79
0.7912	1001.26	0.7912	1126.8	0.7912	921.508				0.7912	3937.41	0.7912	3725.06	0.7912	3797.3	0.7912	3860.18		0.7912	3711.51	0.7912	3498.5	0.7912	3625.24	0.7912	3886.92
0.7916	998.297	0.7916	1123.42	0.7916	925.24				0.7916	3950.45	0.7916	3724.34	0.7916	3795.49	0.7916	3867.37		0.7916	3714.64	0.7916	3504.51	0.7916	3620.82	0.7916	3900.08
0.792	999.832	0.792	1123.78	0.792	919.124				0.792	3945.11	0.792	3728.49	0.792	3795.25	0.792	3869.03		0.792	3706.63	0.792	3496.65	0.792	3624.77	0.792	3897.54
0.7924	1002.91	0.7924	1119.43	0.7924	912.522				0.7924	3941.87	0.7924	3728.54	0.7924	3797.21	0.7924	3869.14		0.7924	3704.66	0.7924	3493.22	0.7924	3620.24	0.7924	3894.6
0.7928	998.551	0.7928	1118.47	0.7928	917.075				0.7928	3948.53	0.7928	3728.75	0.7928	3795.54	0.7928	3857.37		0.7928	3708.97	0.7928	3492.12	0.7928	3621.56	0.7928	3895.9
0.7932	1007.5	0.7932	1127.81	0.7932	919.545				0.7932	3940.9	0.7932	3726.41	0.7932	3797.33	0.7932	3860.89		0.7932	3699.57	0.7932	3499.78	0.7932	3618.62	0.7932	3883.76
0.7936	998.993	0.7936	1117.95	0.7936	915.569				0.7936	3926.86	0.7936	3720.61	0.7936	3789.5	0.7936	3866.48		0.7936	3704.32	0.7936	3504.65	0.7936	3620.89	0.7936	3893.92
0.794	999.364	0.794	1117.7	0.794	923.156				0.794	3933.33	0.794	3723.1	0.794	3797.23	0.794	3858.1		0.794	3709.69	0.794	3493.42	0.794	3624.02	0.794	3888.24
0.7944	994.471	0.7944	1120.37	0.7944	920.544				0.7944	3943.09	0.7944	3724.07	0.7944	3800.87	0.7944	3871.72		0.7944	3702.04	0.7944	3500.75	0.7944	3616.43	0.7944	3884.46
0.7948	997.022	0.7948	1115.83	0.7948	916.212				0.7948	3933.27	0.7948	3722.91	0.7948	3799.24	0.7948	3862.23		0.7948	3705.43	0.7948	3495.71	0.7948	3617.57	0.7948	3891.56
0.7952	992.789	0.7952	1120.76	0.7952	923.899				0.7952	3934.52	0.7952	3724.52	0.7952	3795.03	0.7952	3873.29		0.7952	3700.66	0.7952	3493.48	0.7952	3620.27	0.7952	3894.29
0.7956	997.027	0.7956	1120.11	0.7956	922.281				0.7956	3933.44	0.7956	3724.31	0.7956	3802.37	0.7956	3873.85		0.7956	3703.33	0.7956	3498.44	0.7956	3629.02	0.7956	3886.95
0.796	998.083	0.796	1120.91	0.796	917.882				0.796	3946.54	0.796	3726.74	0.796	3790.05	0.796	3869.11		0.796	3703.91	0.796	3491.99	0.796	3619.44	0.796	3883.97
0.7964	997.288	0.7964	1125.86	0.7964	911.314				0.7964	3947.91	0.7964	3722.91	0.7964	3792.59	0.7964	3862.54		0.7964	3697.59	0.7964	3496.27	0.7964	3617.74	0.7964	3893.63
0.7968	997.308	0.7968	1124.2	0.7968	917.482				0.7968	3933.18	0.7968	3729.15	0.7968	3795.84	0.7968	3876.5		0.7968	3707.49	0.7968	3498.28	0.7968	3627.43	0.7968	3891.41
0.7972	996.143	0.7972	1115.43	0.7972	919.571				0.7972	3948.91	0.7972	3718.66	0.7972	3800.44	0.7972	3873.99		0.7972	3699.45	0.7972	3497.57	0.7972	3623.84	0.7972	3888.56
0.7976	998.583	0.7976	1118.38	0.7976	918.405				0.7976	3951.09	0.7976	3725.28	0.7976	3790.26	0.7976	3864.19		0.7976	3702.95	0.7976	3493.03	0.7976	3618.36	0.7976	3884.44
0.798	1001.32	0.798	1118.29	0.798	916.753				0.798	3936.13	0.798	3719.54	0.798	3793.1	0.798	3860.31		0.798	3698.84	0.798	3498.04	0.798	3623.24	0.798	3885.41
0.7984	995.886	0.7984	1114.44	0.7984	914.625				0.7984	3943.9	0.7984	3717.22	0.7984	3793.95	0.7984	3868.87		0.7984	3699.47	0.7984	3489.22	0.7984	3624.24	0.7984	3891.46
[truncated: 1,753 more rows]

## Sheet: Figure 2c
Translocation rates
[ATP] uM	20	100	200	350	500	1000	2000
RecBCD	171.151	343.881	367.353	531.36	640.606	772.821	857.526
RecD	103.172	132.799	201.255	175.54	249.888	319.897	350.172
RecB	147.606	455.408	605.222	417.948	801.754	484.844	696.143
Standard Deviation
RecBCD	222.021	35.8699	308.809	25.694	424.368	58.56	683.043
RecD	172.755	50.4319	373.759	28.9	409.497	58.77	508.281
RecB	210.321	182	475.515	21.4411	591.376	49.3378	747.049
Normailzed V/V_max
RecBCD	0.199587	0.401015	0.428387	0.619643	0.74704	0.901221	1
RecD	0.294633	0.379241	0.574731	0.501297	0.713615	0.913542	1
RecB	0.212035	0.654187	0.869393	0.600376	1.15171	0.696471	1
SEM
RecBCD	0.081874	0.00763699	0.12732	0.00599259	0.156493	0.012681	0.136603
RecD	0.22063	0.0360051	0.251579	0.0155969	0.168791	0.186476	0.20129
RecB	0.0712111	0.0485483	0.124711	0.00604035	0.155097	0.0131608	0.148816

## Sheet: Figure 3a
A
Upper Pannel																								Lower Pannel
100uM				80uM				60uM				40uM				20uM				0uM
x-data	y-data	x-fit	y-fit	x-data	y-data	x-fit	y-fit	x-data	y-data	x-fit	y-fit	x-data	y-data	x-fit	y-fit	x-data	y-data	x-fit	y-fit	x-data	y-data	x-fit	y-fit	x-data	y-data	smoothed -x	smoothed -y	linefit-x	linefit-y
0.000801	100.953	0	85.297	0.000801	89.9668	0	72.6393	0.000801	68.5894	0	59.9817	0.000801	55.5823	0	47.3241	0.000801	39.7163	0	34.6665	0.000801	22.4186	0	22.0089	0.000801	3.76277	0.000801	3.76277	1.5e-06	4.08508
0.000807	100.061	1e-05	85.5424	0.000807	90.1025	1e-05	72.9047	0.000807	68.2089	1e-05	60.1454	0.000807	55.8221	1e-05	47.4628	0.000807	39.9687	1e-05	34.7548	0.000807	22.6051	1e-05	22.0162	0.000807	3.79653	0.000807	3.75622	4.5e-06	4.08339
0.000813	101.264	2e-05	85.7854	0.000813	90.949	2e-05	73.1674	0.000813	69.1655	2e-05	60.3074	0.000813	57.125	2e-05	47.6003	0.000813	40.8895	2e-05	34.8425	0.000813	22.3453	2e-05	22.0236	0.000813	3.70937	0.000813	3.70103	7.5e-06	4.0817
0.000819	100.592	3e-05	86.026	0.000819	90.3533	3e-05	73.4275	0.000819	69.9294	3e-05	60.468	0.000819	57.4284	3e-05	47.7365	0.000819	40.5125	3e-05	34.9296	0.000819	21.8273	3e-05	22.0309	0.000819	3.63385	0.000819	3.66823	1.05e-05	4.08002
0.000825	100.262	4e-05	86.2643	0.000825	89.7363	4e-05	73.6851	0.000825	70.2285	4e-05	60.6269	0.000825	56.5361	4e-05	47.8716	0.000825	40.6613	4e-05	35.0161	0.000825	22.7606	4e-05	22.0382	0.000825	3.60264	0.000825	3.66469	1.35e-05	4.07833
0.000831	99.0903	5e-05	86.5003	0.000831	89.2949	5e-05	73.9401	0.000831	70.2932	5e-05	60.7844	0.000831	55.3003	5e-05	48.0054	0.000831	41.5114	5e-05	35.1021	0.000831	23.1515	5e-05	22.0455	0.000831	3.59577	0.000831	3.65031	1.65e-05	4.07664
0.000837	100.763	6e-05	86.7339	0.000837	89.6936	6e-05	74.1926	0.000837	70.4702	6e-05	60.9403	0.000837	55.6914	6e-05	48.1381	0.000837	41.7565	6e-05	35.1875	0.000837	22.9916	6e-05	22.0527	0.000837	3.5767	0.000837	3.64864	1.95e-05	4.07495
0.000843	101.746	7e-05	86.9653	0.000843	88.6607	7e-05	74.4425	0.000843	69.7539	7e-05	61.0947	0.000843	56.051	7e-05	48.2696	0.000843	41.8839	7e-05	35.2724	0.000843	23.0465	7e-05	22.06	0.000843	3.65171	0.000843	3.64694	2.25e-05	4.07326
0.000849	100.953	8e-05	87.1943	0.000849	89.1805	8e-05	74.69	0.000849	69.742	8e-05	61.2477	0.000849	56.4846	8e-05	48.4	0.000849	40.4085	8e-05	35.3567	0.000849	22.31	8e-05	22.0673	0.000849	3.65291	0.000849	3.6409	2.55e-05	4.07157
0.000855	100.77	9e-05	87.4212	0.000855	90.6881	9e-05	74.9351	0.000855	69.6441	9e-05	61.3991	0.000855	56.2499	9e-05	48.5292	0.000855	40.347	9e-05	35.4404	0.000855	21.9471	9e-05	22.0745	0.000855	3.66272	0.000855	3.62154	2.85e-05	4.06989
0.000861	100.94	0.0001	87.6458	0.000861	90.8773	0.0001	75.1777	0.000861	71.0775	0.0001	61.5492	0.000861	56.7959	0.0001	48.6573	0.000861	40.8726	0.0001	35.5236	0.000861	21.76	0.0001	22.0817	0.000861	3.50839	0.000861	3.61096	3.15e-05	4.0682
0.000867	101.191	0.00011	87.8682	0.000867	91.3164	0.00011	75.4179	0.000867	70.2969	0.00011	61.6978	0.000867	56.3574	0.00011	48.7842	0.000867	41.0019	0.00011	35.6063	0.000867	22.2599	0.00011	22.089	0.000867	3.59538	0.000867	3.59915	3.45e-05	4.06651
0.000873	101.063	0.00012	88.0884	0.000873	91.4434	0.00012	75.6558	0.000873	69.4331	0.00012	61.8449	0.000873	56.6611	0.00012	48.91	0.000873	40.8812	0.00012	35.6884	0.000873	21.6601	0.00012	22.0962	0.000873	3.68356	0.000873	3.58562	3.75e-05	4.06482
0.000879	101.289	0.00013	88.3065	0.000879	92.0121	0.00013	75.8913	0.000879	70.1046	0.00013	61.9907	0.000879	56.5373	0.00013	49.0348	0.000879	40.5452	0.00013	35.7699	0.000879	21.9445	0.00013	22.1034	0.000879	3.61569	0.000879	3.57146	4.05e-05	4.06313
0.000885	100.458	0.00014	88.5225	0.000885	92.2027	0.00014	76.1244	0.000885	69.7096	0.00014	62.135	0.000885	56.9333	0.00014	49.1584	0.000885	40.6758	0.00014	35.851	0.000885	22.3598	0.00014	22.1105	0.000885	3.65616	0.000885	3.55955	4.35e-05	4.06144
0.000891	100.373	0.00015	88.7363	0.000891	91.9458	0.00015	76.3553	0.000891	70.2079	0.00015	62.278	0.000891	57.0813	0.00015	49.2809	0.000891	41.4161	0.00015	35.9315	0.000891	22.3782	0.00015	22.1177	0.000891	3.60483	0.000891	3.54713	4.65e-05	4.05976
0.000897	100.519	0.00016	88.948	0.000897	90.8718	0.00016	76.5838	0.000897	70.3818	0.00016	62.4196	0.000897	56.7915	0.00016	49.4024	0.000897	40.3243	0.00016	36.0115	0.000897	22.5959	0.00016	22.1249	0.000897	3.58627	0.000897	3.53923	4.95e-05	4.05807
0.000903	101.325	0.00017	89.1577	0.000903	89.9082	0.00017	76.8101	0.000903	71.6923	0.00017	62.5599	0.000903	56.7072	0.00017	49.5228	0.000903	40.4388	0.00017	36.0909	0.000903	22.8206	0.00017	22.132	0.000903	3.43413	0.000903	3.53773	5.25e-05	4.05638
0.000909	101.417	0.00018	89.3653	0.000909	90.0101	0.00018	77.0342	0.000909	71.3184	0.00018	62.6988	0.000909	56.2042	0.00018	49.6422	0.000909	40.5186	0.00018	36.1699	0.000909	22.5003	0.00018	22.1392	0.000909	3.47995	0.000909	3.54366	5.55e-05	4.05469
0.000915	102.277	0.00019	89.5709	0.000915	91.1531	0.00019	77.2561	0.000915	71.1385	0.00019	62.8364	0.000915	56.3318	0.00019	49.7605	0.000915	40.4804	0.00019	36.2483	0.000915	22.2536	0.00019	22.1463	0.000915	3.50127	0.000915	3.54075	5.85e-05	4.053
0.000921	102.718	0.0002	89.7745	0.000921	91.4032	0.0002	77.4757	0.000921	70.9817	0.0002	62.9726	0.000921	56.5648	0.0002	49.8777	0.000921	40.1336	0.0002	36.3262	0.000921	22.6739	0.0002	22.1534	0.000921	3.51949	0.000921	3.53333	6.15e-05	4.05131
0.000927	102.852	0.00021	89.9761	0.000927	90.6938	0.00021	77.6932	0.000927	71.3907	0.00021	63.1076	0.000927	56.9584	0.00021	49.994	0.000927	40.1302	0.00021	36.4036	0.000927	22.7838	0.00021	22.1605	0.000927	3.47125	0.000927	3.53271	6.45e-05	4.04962
0.000933	102.413	0.00022	90.1757	0.000933	91.1889	0.00022	77.9085	0.000933	71.3251	0.00022	63.2413	0.000933	57.4428	0.00022	50.1092	0.000933	40.8797	0.00022	36.4805	0.000933	22.6372	0.00022	22.1676	0.000933	3.47915	0.000933	3.53237	6.75e-05	4.04794
0.000939	101.948	0.00023	90.3734	0.000939	91.5237	0.00023	78.1217	0.000939	71.26	0.00023	63.3737	0.000939	57.5482	0.00023	50.2234	0.000939	41.2486	0.00023	36.5569	0.000939	22.3356	0.00023	22.1747	0.000939	3.48692	0.000939	3.53407	7.05e-05	4.04625
0.000945	101.515	0.00024	90.5691	0.000945	91.7306	0.00024	78.3328	0.000945	72.1646	0.00024	63.5048	0.000945	57.3429	0.00024	50.3366	0.000945	40.8958	0.00024	36.6328	0.000945	21.9348	0.00024	22.1817	0.000945	3.37309	0.000945	3.53303	7.35e-05	4.04456
0.000951	100.47	0.00025	90.7629	0.000951	92.0375	0.00025	78.5418	0.000951	71.9169	0.00025	63.6347	0.000951	57.5578	0.00025	50.4488	0.000951	41.4858	0.00025	36.7082	0.000951	21.9547	0.00025	22.1888	0.000951	3.40557	0.000951	3.53528	7.65e-05	4.04287
0.000957	99.7556	0.00026	90.9548	0.000957	91.2319	0.00026	78.7488	0.000957	72.088	0.00026	63.7633	0.000957	56.4895	0.00026	50.5601	0.000957	41.1596	0.00026	36.7831	0.000957	21.8935	0.00026	22.1959	0.000957	3.38324	0.000957	3.53741	7.95e-05	4.04118
0.000963	99.8958	0.00027	91.1449	0.000963	91.9714	0.00027	78.9537	0.000963	72.3818	0.00027	63.8907	0.000963	55.7066	0.00027	50.6704	0.000963	40.9849	0.00027	36.8575	0.000963	21.8202	0.00027	22.2029	0.000963	3.3437	0.000963	3.53383	8.25e-05	4.03949
0.000969	100.11	0.00028	91.3331	0.000969	91.9946	0.00028	79.1565	0.000969	71.5319	0.00028	64.0169	0.000969	55.3486	0.00028	50.7797	0.000969	41.9351	0.00028	36.9314	0.000969	21.5371	0.00028	22.2099	0.000969	3.45404	0.000969	3.52825	8.55e-05	4.03781
0.000975	100.476	0.00029	91.5194	0.000975	90.4556	0.00029	79.3574	0.000975	72.0198	0.00029	64.1419	0.000975	56.4598	0.00029	50.888	0.000975	41.8201	0.00029	37.0049	0.000975	21.7789	0.00029	22.2169	0.000975	3.3922	0.000975	3.52866	8.85e-05	4.03612
0.000981	100.134	0.0003	91.704	0.000981	89.1494	0.0003	79.5563	0.000981	72.3949	0.0003	64.2657	0.000981	56.6034	0.0003	50.9954	0.000981	42.6812	0.0003	37.0778	0.000981	21.9137	0.0003	22.2239	0.000981	3.34191	0.000981	3.52754	9.15e-05	4.03443
0.000987	99.7126	0.00031	91.8867	0.000987	90.1698	0.00031	79.7532	0.000987	72.2028	0.00031	64.3883	0.000987	56.5797	0.00031	51.1019	0.000987	42.3627	0.00031	37.1503	0.000987	21.6806	0.00031	22.2309	0.000987	3.36798	0.000987	3.52348	9.45e-05	4.03274
0.000993	100.055	0.00032	92.0677	0.000993	90.8785	0.00032	79.9482	0.000993	71.4398	0.00032	64.5098	0.000993	56.3893	0.00032	51.2074	0.000993	42.0293	0.00032	37.2223	0.000993	21.8142	0.00032	22.2379	0.000993	3.4653	0.000993	3.51515	9.75e-05	4.03105
0.000999	101.417	0.00033	92.2469	0.000999	91.7128	0.00033	80.1412	0.000999	71.192	0.00033	64.6301	0.000999	56.4689	0.00033	51.312	0.000999	41.8987	0.00033	37.2939	0.000999	22.981	0.00033	22.2449	0.000999	3.49497	0.000999	3.51373	0.0001005	4.02936
0.001005	101.71	0.00034	92.4243	0.001005	91.6409	0.00034	80.3323	0.001005	70.8812	0.00034	64.7492	0.001005	56.8519	0.00034	51.4157	0.001005	42.204	0.00034	37.365	0.001005	22.7457	0.00034	22.2518	0.001005	3.531	0.001005	3.51478	0.0001035	4.02768
0.001011	103.456	0.00035	92.6	0.001011	91.6582	0.00035	80.5216	0.001011	69.7404	0.00035	64.8673	0.001011	56.3965	0.00035	51.5185	0.001011	42.1524	0.00035	37.4356	0.001011	22.5945	0.00035	22.2588	0.001011	3.65306	0.001011	3.51161	0.0001065	4.02599
0.001017	104.104	0.00036	92.774	0.001017	91.8597	0.00036	80.7089	0.001017	69.8501	0.00036	64.9842	0.001017	57.4923	0.00036	51.6204	0.001017	42.0599	0.00036	37.5058	0.001017	23.2097	0.00036	22.2657	0.001017	3.64195	0.001017	3.51109	0.0001095	4.0243
0.001023	103.878	0.00037	92.9463	0.001023	91.7143	0.00037	80.8944	0.001023	70.6231	0.00037	65.1	0.001023	58.2623	0.00037	51.7215	0.001023	42.0538	0.00037	37.5755	0.001023	22.6861	0.00037	22.2726	0.001023	3.55994	0.001023	3.50746	0.0001125	4.02261
0.001029	103.041	0.00038	93.1169	0.001029	91.4454	0.00038	81.0781	0.001029	71.8531	0.00038	65.2146	0.001029	57.1805	0.00038	51.8216	0.001029	42.7326	0.00038	37.6447	0.001029	22.3163	0.00038	22.2795	0.001029	3.41376	0.001029	3.50026	0.0001155	4.02092
0.001035	102.883	0.00039	93.2859	0.001035	90.0721	0.00039	81.26	0.001035	72.3905	0.00039	65.3282	0.001035	57.0436	0.00039	51.9209	0.001035	42.6133	0.00039	37.7135	0.001035	22.9147	0.00039	22.2864	0.001035	3.34252	0.001035	3.49339	0.0001185	4.01923
0.001041	102.229	0.0004	93.4532	0.001041	90.2295	0.0004	81.4401	0.001041	71.685	0.0004	65.4408	0.001041	55.2171	0.0004	52.0193	0.001041	42.5632	0.0004	37.7819	0.001041	23.3764	0.0004	22.2933	0.001041	3.43504	0.001041	3.48733	0.0001215	4.01755
0.001047	101.655	0.00041	93.6189	0.001047	90.6681	0.00041	81.6184	0.001047	71.2519	0.00041	65.5522	0.001047	55.2241	0.00041	52.1168	0.001047	41.6629	0.00041	37.8498	0.001047	22.99	0.00041	22.3002	0.001047	3.48788	0.001047	3.48209	0.0001245	4.01586
0.001053	101.966	0.00042	93.7829	0.001053	91.1903	0.00042	81.7949	0.001053	70.6945	0.00042	65.6626	0.001053	55.6658	0.00042	52.2135	0.001053	42.0966	0.00042	37.9172	0.001053	22.6064	0.00042	22.3071	0.001053	3.55202	0.001053	3.47656	0.0001275	4.01417
0.001059	102.631	0.00043	93.9454	0.001059	90.185	0.00043	81.9697	0.001059	70.7477	0.00043	65.772	0.001059	55.6033	0.00043	52.3094	0.001059	41.6124	0.00043	37.9843	0.001059	22.4344	0.00043	22.3139	0.001059	3.54607	0.001059	3.47053	0.0001305	4.01248
0.001065	102.809	0.00044	94.1063	0.001065	91.3042	0.00044	82.1427	0.001065	71.1159	0.00044	65.8803	0.001065	56.8542	0.00044	52.4044	0.001065	42.0478	0.00044	38.0509	0.001065	22.6493	0.00044	22.3208	0.001065	3.50391	0.001065	3.46502	0.0001335	4.01079
0.001071	102.992	0.00045	94.2656	0.001071	91.8907	0.00045	82.3141	0.001071	70.7803	0.00045	65.9875	0.001071	57.2272	0.00045	52.4986	0.001071	41.6384	0.00045	38.117	0.001071	22.1863	0.00045	22.3276	0.001071	3.54241	0.001071	3.45962	0.0001365	4.0091
0.001077	103.145	0.00046	94.4234	0.001077	91.9569	0.00046	82.4837	0.001077	70.2325	0.00046	66.0938	0.001077	58.0381	0.00046	52.592	0.001077	41.3987	0.00046	38.1827	0.001077	21.7202	0.00046	22.3344	0.001077	3.60222	0.001077	3.45607	0.0001395	4.00742
0.001083	103.847	0.00047	94.5796	0.001083	90.9934	0.00047	82.6517	0.001083	71.2361	0.00047	66.1991	0.001083	57.6461	0.00047	52.6845	0.001083	40.8091	0.00047	38.248	0.001083	21.8225	0.00047	22.3412	0.001083	3.48975	0.001083	3.4535	0.0001425	4.00573
0.001089	103.64	0.00048	94.7343	0.001089	92.0008	0.00048	82.8181	0.001089	70.9109	0.00048	66.3033	0.001089	57.4156	0.00048	52.7763	0.001089	41.6677	0.00048	38.3129	0.001089	21.4803	0.00048	22.3481	0.001089	3.5276	0.001089	3.45257	0.0001455	4.00404
0.001095	102.614	0.00049	94.8875	0.001095	91.7636	0.00049	82.9827	0.001095	70.5089	0.00049	66.4066	0.001095	57.0157	0.00049	52.8673	0.001095	42.033	0.00049	38.3774	0.001095	22.0171	0.00049	22.3548	0.001095	3.57249	0.001095	3.4499	0.0001485	4.00235
0.001101	101.05	0.0005	95.0392	0.001101	92.1942	0.0005	83.1458	0.001101	70.1733	0.0005	66.5089	0.001101	57.2453	0.0005	52.9575	0.001101	42.5416	0.0005	38.4414	0.001101	22.4931	0.0005	22.3616	0.001101	3.60848	0.001101	3.44557	0.0001515	4.00066
0.001107	102.363	0.00051	95.1895	0.001107	91.6646	0.00051	83.3072	0.001107	70.0217	0.00051	66.6102	0.001107	58.2555	0.00051	53.0469	0.001107	42.3958	0.00051	38.505	0.001107	22.7059	0.00051	22.3684	0.001107	3.62432	0.001107	3.44322	0.0001545	3.99897
0.001113	103.279	0.00052	95.3382	0.001113	90.6445	0.00052	83.4671	0.001113	70.6316	0.00052	66.7106	0.001113	59.4963	0.00052	53.1355	0.001113	41.5861	0.00052	38.5683	0.001113	22.321	0.00052	22.3752	0.001113	3.559	0.001113	3.44076	0.0001575	3.99728
0.001119	102.094	0.00053	95.4856	0.001119	90.6559	0.00053	83.6254	0.001119	71.2297	0.00053	66.81	0.001119	57.9226	0.00053	53.2233	0.001119	42.435	0.00053	38.6311	0.001119	22.3089	0.00053	22.3819	0.001119	3.49052	0.001119	3.4385	0.0001605	3.9956
0.001125	101.527	0.00054	95.6315	0.001125	90.5763	0.00054	83.7821	0.001125	72.0591	0.00054	66.9085	0.001125	58.0422	0.00054	53.3104	0.001125	41.8387	0.00054	38.6935	0.001125	22.3598	0.00054	22.3886	0.001125	3.38705	0.001125	3.43698	0.0001635	3.99391
0.001131	103.535	0.00055	95.776	0.001131	91.3842	0.00055	83.9373	0.001131	72.7508	0.00055	67.0061	0.001131	58.4359	0.00055	53.3968	0.001131	40.958	0.00055	38.7554	0.001131	22.2679	0.00055	22.3954	0.001131	3.29173	0.001131	3.43671	0.0001665	3.99222
0.001137	104.361	0.00056	95.919	0.001137	90.9928	0.00056	84.0909	0.001137	71.4982	0.00056	67.1027	0.001137	58.5542	0.00056	53.4824	0.001137	40.7372	0.00056	38.817	0.001137	22.4783	0.00056	22.4021	0.001137	3.45818	0.001137	3.43616	0.0001695	3.99053
0.001143	103.304	0.00057	96.0607	0.001143	90.37	0.00057	84.243	0.001143	70.9101	0.00057	67.1985	0.001143	57.8636	0.00057	53.5673	0.001143	40.622	0.00057	38.8782	0.001143	22.3155	0.00057	22.4088	0.001143	3.5277	0.001143	3.43367	0.0001725	3.98884
0.001149	102.974	0.00058	96.201	0.001149	91.3292	0.00058	84.3936	0.001149	70.6848	0.00058	67.2933	0.001149	56.9239	0.00058	53.6514	0.001149	40.9666	0.00058	38.939	0.001149	22.0433	0.00058	22.4155	0.001149	3.55309	0.001149	3.43157	0.0001755	3.98715
0.001155	102.107	0.00059	96.34	0.001155	91.5606	0.00059	84.5428	0.001155	70.2816	0.00059	67.3872	0.001155	56.702	0.00059	53.7348	0.001155	40.4659	0.00059	38.9994	0.001155	21.929	0.00059	22.4222	0.001155	3.597	0.001155	3.42863	0.0001785	3.98547
0.001161	102.828	0.0006	96.4776	0.001161	92.0868	0.0006	84.6904	0.001161	72.0209	0.0006	67.4803	0.001161	57.6209	0.0006	53.8175	0.001161	42.2379	0.0006	39.0594	0.001161	21.7687	0.0006	22.4288	0.001161	3.39206	0.001161	3.42624	0.0001815	3.98378
0.001167	103.091	0.00061	96.6139	0.001167	92.2504	0.00061	84.8366	0.001167	71.5979	0.00061	67.5724	0.001167	57.2234	0.00061	53.8994	0.001167	41.9857	0.00061	39.119	0.001167	21.6564	0.00061	22.4355	0.001167	3.4459	0.001167	3.42522	0.0001845	3.98209
0.001173	102.29	0.00062	96.7488	0.001173	92.3424	0.00062	84.9814	0.001173	72.311	0.00062	67.6637	0.001173	57.4107	0.00062	53.9807	0.001173	42.7562	0.00062	39.1783	0.001173	21.7483	0.00062	22.4421	0.001173	3.35338	0.001173	3.42458	0.0001875	3.9804
0.001179	102.669	0.00063	96.8824	0.001179	92.3779	0.00063	85.1247	0.001179	73.1063	0.00063	67.7542	0.001179	57.8281	0.00063	54.0613	0.001179	42.8137	0.00063	39.2371	0.001179	22.1622	0.00063	22.4488	0.001179	3.23897	0.001179	3.42327	0.0001905	3.97871
0.001185	103.157	0.00064	97.0148	0.001185	93.3744	0.00064	85.2666	0.001185	72.9252	0.00064	67.8438	0.001185	56.3737	0.00064	54.1411	0.001185	42.543	0.00064	39.2956	0.001185	22.2663	0.00064	22.4554	0.001185	3.2662	0.001185	3.4208	0.0001935	3.97702
0.001191	102.418	0.00065	97.1458	0.001191	93.4473	0.00065	85.4072	0.001191	72.3127	0.00065	67.9325	0.001191	56.8789	0.00065	54.2203	0.001191	42.3126	0.00065	39.3537	0.001191	22.7178	0.00065	22.462	0.001191	3.35314	0.001191	3.41864	0.0001965	3.97534
0.001197	103.011	0.00066	97.2756	0.001197	93.6547	0.00066	85.5463	0.001197	70.4224	0.00066	68.0204	0.001197	56.9897	0.00066	54.2988	0.001197	42.1648	0.00066	39.4114	0.001197	22.733	0.00066	22.4686	0.001197	3.5819	0.001197	3.41453	0.0001995	3.97365
0.001203	104.299	0.00067	97.4042	0.001203	93.4419	0.00067	85.6841	0.001203	69.8866	0.00067	68.1075	0.001203	57.9202	0.00067	54.3767	0.001203	42.6462	0.00067	39.4688	0.001203	22.2977	0.00067	22.4752	0.001203	3.63823	0.001203	3.41234	0.0002025	3.97196
0.001209	104.269	0.00068	97.5314	0.001209	92.3	0.00068	85.8205	0.001209	71.4703	0.00068	68.1938	0.001209	58.5436	0.00068	54.4538	0.001209	41.9315	0.00068	39.5257	0.001209	21.7991	0.00068	22.4818	0.001209	3.46158	0.001209	3.41155	0.0002055	3.97027
0.001215	103.59	0.00069	97.6575	0.001215	91.6162	0.00069	85.9555	0.001215	72.3092	0.00069	68.2793	0.001215	58.4386	0.00069	54.5303	0.001215	41.5411	0.00069	39.5823	0.001215	21.6947	0.00069	22.4884	0.001215	3.35362	0.001215	3.40882	0.0002085	3.96858
0.001221	104.77	0.0007	97.7823	0.001221	91.6415	0.0007	86.0892	0.001221	71.5556	0.0007	68.3639	0.001221	57.5221	0.0007	54.6061	0.001221	41.3405	0.0007	39.6386	0.001221	22.4514	0.0007	22.495	0.001221	3.45113	0.001221	3.40442	0.0002115	3.96689
0.001227	104.855	0.00071	97.9059	0.001227	91.7129	0.00071	86.2217	0.001227	71.1689	0.00071	68.4478	0.001227	57.7239	0.00071	54.6813	0.001227	42.0843	0.00071	39.6945	0.001227	22.5066	0.00071	22.5015	0.001227	3.4977	0.001227	3.39998	0.0002145	3.96521
0.001233	105.093	0.00072	98.0284	0.001233	92.7217	0.00072	86.3528	0.001233	71.2526	0.00072	68.5309	0.001233	58.1502	0.00072	54.7559	0.001233	41.8104	0.00072	39.75	0.001233	22.1075	0.00072	22.5081	0.001233	3.48779	0.001233	3.39492	0.0002175	3.96352
0.001239	103.981	0.00073	98.1496	0.001239	93.5948	0.00073	86.4826	0.001239	72.1657	0.00073	68.6132	0.001239	58.0392	0.00073	54.8298	0.001239	42.6253	0.00073	39.8052	0.001239	22.3221	0.00073	22.5146	0.001239	3.37294	0.001239	3.38848	0.0002205	3.96183
0.001245	102.724	0.00074	98.2697	0.001245	94.9073	0.00074	86.6111	0.001245	72.1367	0.00074	68.6947	0.001245	57.1208	0.00074	54.903	0.001245	41.9162	0.00074	39.86	0.001245	22.5743	0.00074	22.5211	0.001245	3.3768	0.001245	3.38354	0.0002235	3.96014
0.001251	101.874	0.00075	98.3886	0.001251	93.3799	0.00075	86.7384	0.001251	73.2139	0.00075	68.7755	0.001251	56.6163	0.00075	54.9757	0.001251	41.2843	0.00075	39.9144	0.001251	22.3991	0.00075	22.5277	0.001251	3.22243	0.001251	3.3807	0.0002265	3.95845
0.001257	102.143	0.00076	98.5063	0.001257	92.0084	0.00076	86.8644	0.001257	72.8198	0.00076	68.8555	0.001257	56.3566	0.00076	55.0477	0.001257	42.0207	0.00076	39.9685	0.001257	21.8738	0.00076	22.5342	0.001257	3.28171	0.001257	3.38067	0.0002295	3.95676
0.001263	102.62	0.00077	98.623	0.001263	90.7599	0.00077	86.9892	0.001263	73.0028	0.00077	68.9348	0.001263	57.2061	0.00077	55.1191	0.001263	42.3504	0.00077	40.0223	0.001263	22.205	0.00077	22.5406	0.001263	3.25462	0.001263	3.38053	0.0002325	3.95507
0.001269	104.019	0.00078	98.7384	0.001269	91.9573	0.00078	87.1127	0.001269	73.0907	0.00078	69.0133	0.001269	59.0137	0.00078	55.1899	0.001269	42.161	0.00078	40.0757	0.001269	21.8139	0.00078	22.5471	0.001269	3.24135	0.001269	3.37727	0.0002355	3.95339
0.001275	104.941	0.00079	98.8528	0.001275	93.0128	0.00079	87.235	0.001275	73.4363	0.00079	69.0911	0.001275	59.1687	0.00079	55.2601	0.001275	42.0584	0.00079	40.1287	0.001275	21.7701	0.00079	22.5536	0.001275	3.18736	0.001275	3.37609	0.0002385	3.9517
0.001281	105.6	0.0008	98.9661	0.001281	94.834	0.0008	87.3562	0.001281	73.7004	0.0008	69.1682	0.001281	59.401	0.0008	55.3296	0.001281	42.5553	0.0008	40.1815	0.001281	22.689	0.0008	22.5601	0.001281	3.14405	0.001281	3.37308	0.0002415	3.95001
0.001287	104.298	0.00081	99.0783	0.001287	93.7835	0.00081	87.4761	0.001287	73.5875	0.00081	69.2445	0.001287	59.0868	0.00081	55.3986	0.001287	42.4658	0.00081	40.2338	0.001287	23.2709	0.00081	22.5665	0.001287	3.1628	0.001287	3.36995	0.0002445	3.94832
0.001293	103.554	0.00082	99.1894	0.001293	93.0752	0.00082	87.5948	0.001293	73.0527	0.00082	69.3202	0.001293	59.3781	0.00082	55.467	0.001293	42.0792	0.00082	40.2859	0.001293	22.9943	0.00082	22.573	0.001293	3.2471	0.001293	3.36676	0.0002475	3.94663
0.001299	103.151	0.00083	99.2994	0.001299	92.575	0.00083	87.7124	0.001299	72.0597	0.00083	69.3951	0.001299	57.9379	0.00083	55.5349	0.001299	42.0155	0.00083	40.3376	0.001299	22.9087	0.00083	22.5794	0.001299	3.38697	0.001299	3.36299	0.0002505	3.94494
0.001305	103.975	0.00084	99.4083	0.001305	92.3052	0.00084	87.8288	0.001305	71.4029	0.00084	69.4693	0.001305	59.7736	0.00084	55.6021	0.001305	41.5162	0.00084	40.389	0.001305	22.4797	0.00084	22.5858	0.001305	3.46978	0.001305	3.35689	0.0002535	3.94326
0.001311	104.422	0.00085	99.5162	0.001311	93.1057	0.00085	87.9441	0.001311	71.6594	0.00085	69.5429	0.001311	58.424	0.00085	55.6688	0.001311	42.2362	0.00085	40.44	0.001311	22.317	0.00085	22.5922	0.001311	3.43824	0.001311	3.35341	0.0002565	3.94157
0.001317	103.462	0.00086	99.6231	0.001317	93.9553	0.00086	88.0583	0.001317	71.9934	0.00086	69.6158	0.001317	58.2612	0.00086	55.7349	0.001317	42.5563	0.00086	40.4908	0.001317	22.4115	0.00086	22.5986	0.001317	3.39564	0.001317	3.34951	0.0002595	3.93988
0.001323	103.285	0.00087	99.7289	0.001323	94.3694	0.00087	88.1713	0.001323	72.2758	0.00087	69.6879	0.001323	57.9179	0.00087	55.8004	0.001323	42.5216	0.00087	40.5412	0.001323	22.6582	0.00087	22.605	0.001323	3.35816	0.001323	3.34379	0.0002625	3.93819
0.001329	104.031	0.00088	99.8338	0.001329	94.1498	0.00088	88.2832	0.001329	71.6491	0.00088	69.7595	0.001329	57.1567	0.00088	55.8654	0.001329	42.0276	0.00088	40.5912	0.001329	22.581	0.00088	22.6114	0.001329	3.43953	0.001329	3.33743	0.0002655	3.9365
0.001335	103.243	0.00089	99.9376	0.001335	94.2245	0.00089	88.394	0.001335	71.3829	0.00089	69.8303	0.001335	57.5486	0.00089	55.9298	0.001335	42.3406	0.00089	40.641	0.001335	22.2001	0.00089	22.6178	0.001335	3.4722	0.001335	3.33246	0.0002685	3.93481
0.001341	103.97	0.0009	100.04	0.001341	95.0477	0.0009	88.5037	0.001341	71.684	0.0009	69.9005	0.001341	58.7479	0.0009	55.9937	0.001341	42.5084	0.0009	40.6904	0.001341	22.1671	0.0009	22.6241	0.001341	3.43517	0.001341	3.32682	0.0002715	3.93313
0.001347	103.071	0.00091	100.142	0.001347	93.9355	0.00091	88.6123	0.001347	71.386	0.00091	69.97	0.001347	58.9834	0.00091	56.057	0.001347	42.69	0.00091	40.7395	0.001347	22.1146	0.00091	22.6305	0.001347	3.47182	0.001347	3.3206	0.0002745	3.93144
0.001353	102.62	0.00092	100.243	0.001353	93.2709	0.00092	88.7199	0.001353	71.8521	0.00092	70.0389	0.001353	58.7564	0.00092	56.1198	0.001353	42.6209	0.00092	40.7883	0.001353	22.1596	0.00092	22.6368	0.001353	3.4139	0.001353	3.31738	0.0002775	3.92975
0.001359	104.342	0.00093	100.343	0.001359	93.5767	0.00093	88.8264	0.001359	71.6552	0.00093	70.1072	0.001359	58.2283	0.00093	56.1821	0.001359	42.6801	0.00093	40.8368	0.001359	22.2706	0.00093	22.6431	0.001359	3.43877	0.001359	3.31488	0.0002805	3.92806
0.001365	104.275	0.00094	100.442	0.001365	94.5957	0.00094	88.9319	0.001365	72.5905	0.00094	70.1748	0.001365	58.6454	0.00094	56.2438	0.001365	43.2262	0.00094	40.885	0.001365	22.1473	0.00094	22.6495	0.001365	3.31464	0.001365	3.31116	0.0002835	3.92637
0.001371	104.189	0.00095	100.54	0.001371	94.3317	0.00095	89.0363	0.001371	72.2449	0.00095	70.2418	0.001371	58.672	0.00095	56.305	0.001371	43.1676	0.00095	40.9329	0.001371	22.1473	0.00095	22.6558	0.001371	3.36233	0.001371	3.30706	0.0002865	3.92468
0.001377	104.152	0.00096	100.637	0.001377	93.5148	0.00096	89.1397	0.001377	73.0283	0.00096	70.3082	0.001377	58.9986	0.00096	56.3657	0.001377	43.6479	0.00096	40.9804	0.001377	22.6068	0.00096	22.6621	0.001377	3.25079	0.001377	3.30168	0.0002895	3.923
0.001383	103.115	0.00097	100.733	0.001383	93.2835	0.00097	89.2421	0.001383	72.6941	0.00097	70.374	0.001383	59.2219	0.00097	56.4259	0.001383	43.8809	0.00097	41.0277	0.001383	22.5885	0.00097	22.6684	0.001383	3.29991	0.001383	3.29564	0.0002925	3.92131
0.001389	103.976	0.00098	100.828	0.001389	94.4364	0.00098	89.3435	0.001389	71.8793	0.00098	70.4391	0.001389	58.8536	0.00098	56.4855	0.001389	43.7601	0.00098	41.0747	0.001389	22.1622	0.00098	22.6746	0.001389	3.4104	0.001389	3.29189	0.0002955	3.91962
0.001395	102.07	0.00099	100.922	0.001395	94.638	0.00099	89.4439	0.001395	72.5186	0.00099	70.5037	0.001395	59.2979	0.00099	56.5447	0.001395	44.0359	0.00099	41.1213	0.001395	22.4431	0.00099	22.6809	0.001395	3.32475	0.001395	3.28919	0.0002985	3.91793
0.001401	103.091	0.001	101.016	0.001401	94.6698	0.001	89.5432	0.001401	72.6438	0.001	70.5677	0.001401	59.3688	0.001	56.6034	0.001401	43.6977	0.001	41.1677	0.001401	22.431	0.001	22.6872	0.001401	3.30709	0.001401	3.28504	0.0003015	3.91624
0.001407	103.316	0.00101	101.108	0.001407	94.7916	0.00101	89.6417	0.001407	73.3694	0.00101	70.631	0.001407	58.3223	0.00101	56.6615	0.001407	42.4287	0.00101	41.2137	0.001407	21.7539	0.00101	22.6934	0.001407	3.19804	0.001407	3.28298	0.0003045	3.91455
0.001413	103.658	0.00102	101.2	0.001413	94.168	0.00102	89.7391	0.001413	73.4703	0.00102	70.6938	0.001413	58.5256	0.00102	56.7192	0.001413	41.7719	0.00102	41.2595	0.001413	22.3809	0.00102	22.6996	0.001413	3.18189	0.001413	3.28128	0.0003075	3.91287
0.001419	104.421	0.00103	101.29	0.001419	93.5581	0.00103	89.8356	0.001419	73.6885	0.00103	70.756	0.001419	57.7952	0.00103	56.7764	0.001419	41.675	0.00103	41.305	0.001419	22.0902	0.00103	22.7059	0.001419	3.14605	0.001419	3.27736	0.0003105	3.91118
0.001425	104.103	0.00104	101.38	0.001425	94.7	0.00104	89.9312	0.001425	73.1796	0.00104	70.8177	0.001425	58.0834	0.00104	56.8331	0.001425	42.6067	0.00104	41.3502	0.001425	22.2571	0.00104	22.7121	0.001425	3.22773	0.001425	3.27275	0.0003135	3.90949
0.001431	104.007	0.00105	101.469	0.001431	93.6244	0.00105	90.0258	0.001431	72.8147	0.00105	70.8787	0.001431	59.4251	0.00105	56.8893	0.001431	43.3223	0.00105	41.3951	0.001431	22.3561	0.00105	22.7183	0.001431	3.28246	0.001431	3.26883	0.0003165	3.9078
0.001437	103.493	0.00106	101.557	0.001437	93.2773	0.00106	90.1194	0.001437	73.5845	0.00106	70.9393	0.001437	60.6408	0.00106	56.9451	0.001437	43.6637	0.00106	41.4397	0.001437	22.2646	0.00106	22.7245	0.001437	3.1633	0.001437	3.26506	0.0003195	3.90611
0.001443	103.419	0.00107	101.644	0.001443	94.089	0.00107	90.2122	0.001443	73.7492	0.00107	70.9992	0.001443	59.8496	0.00107	57.0004	0.001443	43.857	0.00107	41.484	0.001443	23.0584	0.00107	22.7307	0.001443	3.13585	0.001443	3.26195	0.0003225	3.90442
0.001449	104.25	0.00108	101.731	0.001449	93.5445	0.00108	90.304	0.001449	73.5955	0.00108	71.0586	0.001449	59.9079	0.00108	57.0552	0.001449	44.534	0.00108	41.5281	0.001449	23.1654	0.00108	22.7369	0.001449	3.16148	0.001449	3.25921	0.0003255	3.90273
0.001455	104.953	0.00109	101.816	0.001455	93.2465	0.00109	90.395	0.001455	73.6562	0.00109	71.1175	0.001455	60.0118	0.00109	57.1096	0.001455	43.0108	0.00109	41.5718	0.001455	23.3302	0.00109	22.743	0.001455	3.15143	0.001455	3.25399	0.0003285	3.90105
0.001461	104.098	0.0011	101.901	0.001461	91.8654	0.0011	90.485	0.001461	73.5422	0.0011	71.1758	0.001461	59.2425	0.0011	57.1635	0.001461	42.7378	0.0011	41.6153	0.001461	23.3061	0.0011	22.7492	0.001461	3.17023	0.001461	3.25009	0.0003315	3.89936
0.001467	103.566	0.00111	101.985	0.001467	92.9469	0.00111	90.5742	0.001467	72.8888	0.00111	71.2336	0.001467	58.8946	0.00111	57.2169	0.001467	42.5981	0.00111	41.6585	0.001467	23.3823	0.00111	22.7553	0.001467	3.27158	0.001467	3.24652	0.0003345	3.89767
0.001473	104.171	0.00112	102.068	0.001473	94.1683	0.00112	90.6625	0.001473	72.3567	0.00112	71.2908	0.001473	59.4123	0.00112	57.2699	0.001473	42.6986	0.00112	41.7014	0.001473	23.1806	0.00112	22.7615	0.001473	3.34715	0.001473	3.24321	0.0003375	3.89598
0.001479	103.945	0.00113	102.151	0.001479	94.4115	0.00113	90.7499	0.001479	71.8739	0.00113	71.3475	0.001479	58.9978	0.00113	57.3225	0.001479	42.5434	0.00113	41.7441	0.001479	23.3667	0.00113	22.7676	0.001479	3.41109	0.001479	3.24344	0.0003405	3.89429
0.001485	104.3	0.00114	102.232	0.001485	93.5142	0.00114	90.8365	0.001485	72.4637	0.00114	71.4038	0.001485	59.4196	0.00114	57.3746	0.001485	42.8661	0.00114	41.7865	0.001485	23.605	0.00114	22.7737	0.001485	3.3324	0.001485	3.24222	0.0003435	3.8926
0.001491	103.829	0.00115	102.313	0.001491	92.9105	0.00115	90.9222	0.001491	73.4181	0.00115	71.4595	0.001491	60.0895	0.00115	57.4263	0.001491	43.89	0.00115	41.8286	0.001491	23.4175	0.00115	22.7798	0.001491	3.19028	0.001491	3.24195	0.0003465	3.89092
0.001497	105.563	0.00116	102.393	0.001497	91.6817	0.00116	91.0071	0.001497	71.9632	0.00116	71.5146	0.001497	59.3191	0.00116	57.4775	0.001497	43.3887	0.00116	41.8705	0.001497	23.4005	0.00116	22.7859	0.001497	3.39957	0.001497	3.23887	0.0003495	3.88923
0.001503	104.721	0.00117	102.472	0.001503	92.6726	0.00117	91.0912	0.001503	72.5094	0.00117	71.5693	0.001503	59.2327	0.00117	57.5283	0.001503	42.9517	0.00117	41.9121	0.001503	23.0615	0.00117	22.792	0.001503	3.32604	0.001503	3.2371	0.0003525	3.88754
0.001509	104.538	0.00118	102.551	0.001509	93.9241	0.00118	91.1744	0.001509	72.6149	0.00118	71.6235	0.001509	59.1288	0.00118	57.5787	0.001509	42.7812	0.00118	41.9534	0.001509	23.7989	0.00118	22.7981	0.001509	3.31119	0.001509	3.23414	0.0003555	3.88585
0.001515	105.826	0.00119	102.628	0.001515	94.4369	0.00119	91.2568	0.001515	72.9357	0.00119	71.6772	0.001515	59.8981	0.00119	57.6287	0.001515	43.7454	0.00119	41.9944	0.001515	23.6184	0.00119	22.8042	0.001515	3.26464	0.001515	3.23222	0.0003585	3.88416
0.001521	105.765	0.0012	102.705	0.001521	93.4482	0.0012	91.3384	0.001521	72.9692	0.0012	71.7304	0.001521	60.2225	0.0012	57.6783	0.001521	43.0465	0.0012	42.0352	0.001521	23.2345	0.0012	22.8102	0.001521	3.25965	0.001521	3.22853	0.0003615	3.88247
0.001527	107.206	0.00121	102.782	0.001527	92.9156	0.00121	91.4192	0.001527	73.6961	0.00121	71.7831	0.001527	59.1793	0.00121	57.7274	0.001527	43.8443	0.00121	42.0758	0.001527	22.8616	0.00121	22.8163	0.001527	3.14478	0.001527	3.22264	0.0003645	3.88079
0.001533	106.467	0.00122	102.857	0.001533	91.9703	0.00122	91.4992	0.001533	73.1706	0.00122	71.8354	0.001533	58.7408	0.00122	57.7761	0.001533	43.6718	0.00122	42.1161	0.001533	23.2583	0.00122	22.8223	0.001533	3.22913	0.001533	3.21924	0.0003675	3.8791
0.001539	105.319	0.00123	102.932	0.001539	92.7199	0.00123	91.5784	0.001539	73.1322	0.00123	71.8871	0.001539	58.5391	0.00123	57.8245	0.001539	42.5179	0.00123	42.1561	0.001539	23.0098	0.00123	22.8284	0.001539	3.23501	0.001539	3.21428	0.0003705	3.87741
0.001545	106.052	0.00124	103.006	0.001545	93.253	0.00124	91.6569	0.001545	73.7068	0.00124	71.9384	0.001545	58.1778	0.00124	57.8724	0.001545	43.3177	0.00124	42.1959	0.001545	23.7456	0.00124	22.8344	0.001545	3.14299	0.001545	3.20993	0.0003735	3.87572
0.001551	106.364	0.00125	103.08	0.001551	93.3439	0.00125	91.7346	0.001551	73.772	0.00125	71.9892	0.001551	58.4311	0.00125	57.9199	0.001551	43.8128	0.00125	42.2354	0.001551	23.0723	0.00125	22.8404	0.001551	3.13199	0.001551	3.20914	0.0003765	3.87403
0.001557	105.496	0.00126	103.152	0.001557	93.2284	0.00126	91.8115	0.001557	73.0236	0.00126	72.0396	0.001557	58.5006	0.00126	57.967	0.001557	43.3208	0.00126	42.2747	0.001557	22.7684	0.00126	22.8464	0.001557	3.25149	0.001557	3.20696	0.0003795	3.87234
0.001563	105.942	0.00127	103.224	0.001563	93.4963	0.00127	91.8877	0.001563	73.7477	0.00127	72.0895	0.001563	57.6214	0.00127	58.0138	0.001563	43.8255	0.00127	42.3137	0.001563	22.7376	0.00127	22.8524	0.001563	3.1361	0.001563	3.20387	0.0003825	3.87066
0.001569	105.357	0.00128	103.296	0.001569	93.4719	0.00128	91.9631	0.001569	74.3755	0.00128	72.139	0.001569	57.495	0.00128	58.0601	0.001569	43.7027	0.00128	42.3525	0.001569	23.4309	0.00128	22.8584	0.001569	3.02398	0.001569	3.20061	0.0003855	3.86897
0.001575	105.088	0.00129	103.366	0.001575	93.288	0.00129	92.0378	0.001575	73.6928	0.00129	72.188	0.001575	58.4656	0.00129	58.1061	0.001575	43.7707	0.00129	42.391	0.001575	23.1211	0.00129	22.8643	0.001575	3.14532	0.001575	3.19758	0.0003885	3.86728
0.001581	104.208	0.0013	103.436	0.001581	93.6556	0.0013	92.1117	0.001581	73.9325	0.0013	72.2365	0.001581	59.3559	0.0013	58.1517	0.001581	43.9067	0.0013	42.4293	0.001581	22.4003	0.0013	22.8703	0.001581	3.10438	0.001581	3.1955	0.0003915	3.86559
0.001587	103.646	0.00131	103.506	0.001587	93.0986	0.00131	92.185	0.001587	73.4852	0.00131	72.2847	0.001587	58.6708	0.00131	58.1969	0.001587	43.927	0.00131	42.4673	0.001587	22.1838	0.00131	22.8763	0.001587	3.17949	0.001587	3.19165	0.0003945	3.8639
0.001593	104.489	0.00132	103.574	0.001593	93.253	0.00132	92.2575	0.001593	73.2303	0.00132	72.3324	0.001593	58.7377	0.00132	58.2417	0.001593	43.2967	0.00132	42.5051	0.001593	22.7033	0.00132	22.8822	0.001593	3.21989	0.001593	3.18617	0.0003975	3.86221
0.001599	104.745	0.00133	103.642	0.001599	94.0526	0.00133	92.3293	0.001599	73.6666	0.00133	72.3796	0.001599	58.9591	0.00133	58.2862	0.001599	43.612	0.00133	42.5427	0.001599	22.582	0.00133	22.8881	0.001599	3.14971	0.001599	3.18068	0.0004005	3.86053
0.001605	105.393	0.00134	103.71	0.001605	94.6205	0.00134	92.4004	0.001605	73.7026	0.00134	72.4265	0.001605	59.1125	0.00134	58.3303	0.001605	43.7921	0.00134	42.58	0.001605	22.9486	0.00134	22.8941	0.001605	3.14368	0.001605	3.17454	0.0004035	3.85884
0.001611	105.228	0.00135	103.776	0.001611	94.2592	0.00135	92.4708	0.001611	73.893	0.00135	72.4729	0.001611	60.0852	0.00135	58.374	0.001611	43.7121	0.00135	42.6171	0.001611	23.1485	0.00135	22.9	0.001611	3.11124	0.001611	3.17225	0.0004065	3.85715
0.001617	103.798	0.00136	103.842	0.001617	93.3495	0.00136	92.5405	0.001617	73.0806	0.00136	72.5189	0.001617	60.0848	0.00136	58.4174	0.001617	43.9866	0.00136	42.654	0.001617	22.42	0.00136	22.9059	0.001617	3.24287	0.001617	3.1686	0.0004095	3.85546
0.001623	102.467	0.00137	103.908	0.001623	92.8186	0.00137	92.6096	0.001623	74.2776	0.00137	72.5645	0.001623	59.6578	0.00137	58.4604	0.001623	43.7873	0.00137	42.6906	0.001623	21.9613	0.00137	22.9118	0.001623	3.04233	0.001623	3.16634	0.0004125	3.85377
0.001629	102.51	0.00138	103.973	0.001629	95.2062	0.00138	92.6779	0.001629	74.0455	0.00138	72.6096	0.001629	59.2202	0.00138	58.503	0.001629	43.5832	0.00138	42.727	0.001629	22.2853	0.00138	22.9177	0.001629	3.08449	0.001629	3.16197	0.0004155	3.85208
0.001635	102.999	0.00139	104.037	0.001635	95.3894	0.00139	92.7456	0.001635	73.734	0.00139	72.6544	0.001635	60.9084	0.00139	58.5453	0.001635	44.3202	0.00139	42.7632	0.001635	22.3714	0.00139	22.9236	0.001635	3.13841	0.001635	3.15957	0.0004185	3.85039
0.001641	103.457	0.0014	104.101	0.001641	95.035	0.0014	92.8126	0.001641	74.1861	0.0014	72.6988	0.001641	60.0656	0.0014	58.5873	0.001641	43.8979	0.0014	42.7991	0.001641	21.9182	0.0014	22.9294	0.001641	3.05916	0.001641	3.15705	0.0004215	3.84871
0.001647	105.13	0.00141	104.164	0.001647	95.6403	0.00141	92.879	0.001647	73.1246	0.00141	72.7427	0.001647	58.6062	0.00141	58.6289	0.001647	43.5223	0.00141	42.8349	0.001647	21.8333	0.00141	22.9353	0.001647	3.23618	0.001647	3.15631	0.0004245	3.84702
0.001653	105.966	0.00142	104.226	0.001653	95.3276	0.00142	92.9448	0.001653	72.3736	0.00142	72.7863	0.001653	57.8866	0.00142	58.6702	0.001653	44.1029	0.00142	42.8703	0.001653	21.9132	0.00142	22.9411	0.001653	3.34483	0.001653	3.1573	0.0004275	3.84533
0.001659	105.734	0.00143	104.288	0.001659	96.1168	0.00143	93.0099	0.001659	73.493	0.00143	72.8295	0.001659	57.8218	0.00143	58.7111	0.001659	43.4403	0.00143	42.9056	0.001659	22.9589	0.00143	22.947	0.001659	3.17822	0.001659	3.15507	0.0004305	3.84364
0.001665	105.668	0.00144	104.349	0.001665	95.524	0.00144	93.0743	0.001665	73.8365	0.00144	72.8723	0.001665	59.5375	0.00144	58.7517	0.001665	43.0597	0.00144	42.9407	0.001665	22.9257	0.00144	22.9528	0.001665	3.12099	0.001665	3.15323	0.0004335	3.84195
0.001671	106.565	0.00145	104.41	0.001671	95.0356	0.00145	93.1381	0.001671	73.0657	0.00145	72.9147	0.001671	59.8202	0.00145	58.7919	0.001671	43.2332	0.00145	42.9755	0.001671	23.4312	0.00145	22.9586	0.001671	3.24514	0.001671	3.15295	0.0004365	3.84026
0.001677	107.561	0.00146	104.47	0.001677	94.5769	0.00146	93.2013	0.001677	73.9217	0.00146	72.9567	0.001677	58.9615	0.00146	58.8319	0.001677	43.2136	0.00146	43.0101	0.001677	22.9713	0.00146	22.9645	0.001677	3.10627	0.001677	3.15041	0.0004395	3.83858
0.001683	106.504	0.00147	104.529	0.001683	95.1085	0.00147	93.2639	0.001683	73.3871	0.00147	72.9984	0.001683	58.292	0.00147	58.8715	0.001683	43.2961	0.00147	43.0445	0.001683	22.0635	0.00147	22.9703	0.001683	3.19522	0.001683	3.14788	0.0004425	3.83689
0.001689	104.953	0.00148	104.588	0.001689	94.9366	0.00148	93.3259	0.001689	73.9279	0.00148	73.0397	0.001689	58.6107	0.00148	58.9107	0.001689	42.7598	0.00148	43.0787	0.001689	21.6112	0.00148	22.9761	0.001689	3.10519	0.001689	3.14576	0.0004455	3.8352
0.001695	105.314	0.00149	104.647	0.001695	94.9925	0.00149	93.3873	0.001695	73.7922	0.00149	73.0806	0.001695	58.199	0.00149	58.9497	0.001695	43.0929	0.00149	43.1126	0.001695	22.0461	0.00149	22.9818	0.001695	3.12855	0.001695	3.13867	0.0004485	3.83351
0.001701	105.588	0.0015	104.705	0.001701	94.5036	0.0015	93.448	0.001701	73.0984	0.0015	73.1211	0.001701	57.3771	0.0015	58.9883	0.001701	43.9358	0.0015	43.1464	0.001701	22.73	0.0015	22.9876	0.001701	3.24017	0.001701	3.13464	0.0004515	3.83182
0.001707	106.163	0.00151	104.762	0.001707	94.5648	0.00151	93.5082	0.001707	73.4225	0.00151	73.1613	0.001707	58.0479	0.00151	59.0267	0.001707	44.1127	0.00151	43.1799	0.001707	23.1973	0.00151	22.9934	0.001707	3.18957	0.001707	3.1285	0.0004545	3.83013
0.001713	106.126	0.00152	104.819	0.001713	95.8655	0.00152	93.5678	0.001713	73.1323	0.00152	73.2012	0.001713	58.8514	0.00152	59.0647	0.001713	44.2279	0.00152	43.2132	0.001713	23.0405	0.00152	22.9991	0.001713	3.235	0.001713	3.12472	0.0004575	3.82845
0.001719	107.041	0.00153	104.875	0.001719	95.0293	0.00153	93.6268	0.001719	74.4501	0.00153	73.2407	0.001719	58.6938	0.00153	59.1024	0.001719	45.0156	0.00153	43.2463	0.001719	22.7776	0.00153	23.0049	0.001719	3.00979	0.001719	3.12234	0.0004605	3.82676
[truncated: 2,847 more rows]

## Sheet: Figure 3b
Fast					Slow
[truncated: 122 more rows]

## Sheet: Figure 3c
C
[truncated: 3,004 more rows]

## Sheet: Figure 3d
D
x-data	y-data	error	x-fit	y-fit
[truncated: 121 more rows]

[truncated: 48 more sheets: Figure 4a, Figure 4b, Figure 4c, Figure 4d, Figure 4e, Figure 4f, Figure 4g, Figure 5c, Figure 5d, Figure 5e, Figure 5f, Supplmentary figure 1, Supplementary figure 2, Supplementary figure 3a, Supplementary figure 3b, Supplementary figure 3c, Supplementary figure 3d, Supplementary figure 4a, Supplementary figure 4b, Supplementary figure 5a …]
